# Supplementary material for: Genome-Wide Correlation of 36 Agronomic Traits in the 287 Pepper (Capsicum) Accessions Obtained from the SLAF-seq-Based GWAS
Source: Int J Mol Sci. 2019 Nov 13;20(22):5675. doi: 10.3390/ijms20225675 (PMC6888518; doi:10.3390/ijms20225675)
Supplement: Supplementary file 1 [file ijms-20-05675-s001.zip]

Archive with 20 entries (18 files):
- ijms-611185-proofreading-si/
- ijms-611185-proofreading-si/supplementary material/
- ijms-611185-proofreading-si/supplementary material/Supplementary gif 1 PCA analysis.gif
- ijms-611185-proofreading-si/supplementary material/Supplementary table 1 Current status of gene mapping for agronomic traits in pepper..xls
- ijms-611185-proofreading-si/supplementary material/Supplementary table 10 Candidate genes and locus information for 36 agronomic traits..xls
- ijms-611185-proofreading-si/supplementary material/Supplementary table 11 Distribution of SNPs significantly associated with 36 agronomic traits..xls
- ijms-611185-proofreading-si/supplementary material/Supplementary table 12 Annotation of important candidate genes for 36 agronomic traits..xls
- ijms-611185-proofreading-si/supplementary material/Supplementary table 14 Value of correlation in pairwise traits..xls
- ijms-611185-proofreading-si/supplementary material/Supplementary table 15 Detail information of pleiotropic candidate genes in different traits..xls
- ijms-611185-proofreading-si/supplementary material/Supplementary table 16 Details of polymerization regions for 23 agronomic traits in pepper..xlsx
- ijms-611185-proofreading-si/supplementary material/Supplementary table 17 Number of polymerization regions for pairwise traits..xls
- ijms-611185-proofreading-si/supplementary material/Supplementary table 18 Comparison of the gene mapping results of 36 agronomic traits with those in previous study..xlsx
- ijms-611185-proofreading-si/supplementary material/Supplementary table 2 The list and phenotypic data of 287 pepper accessions sampled in this study..xls
- ijms-611185-proofreading-si/supplementary material/Supplementary table 20 Primers used in this study..xls
- ijms-611185-proofreading-si/supplementary material/Supplementary table 5 Sequencing data statistics and sequencing quality assessment of 287 pepper accessions..xls
- ijms-611185-proofreading-si/supplementary material/Supplementary table 6 Data statistics of SLAF tags for each pepper accession..xls
- ijms-611185-proofreading-si/supplementary material/Supplementary table 7 Data statistics of SNPs for each pepper accession..xls
- ijms-611185-proofreading-si/supplementary material/Supplementary table 8 Grading for all accessions based on SLAF tag number, SNP number, SNP integrity and SNP heterozygosity ratio..xls
- ijms-611185-proofreading-si/supplementary material/Supplementary table 9 Diversity evaluation of 13 subgroups..xls
- ijms-611185-proofreading-si/supplementary material/Supplementary_Material0.pdf
