# Supplementary material for: Genome-Wide Correlation of 36 Agronomic Traits in the 287 Pepper (Capsicum) Accessions Obtained from the SLAF-seq-Based GWAS
Source: Int J Mol Sci. 2019 Nov 13;20(22):5675. doi: 10.3390/ijms20225675 (PMC6888518; doi:10.3390/ijms20225675)
Supplement: Supplementary file 1 [file ijms-20-05675-s001.zip › ijms-611185-proofreading-si/supplementary material/Supplementary table 1 Current status of gene mapping for agronomic traits in pepper..xls]

## Sheet: Sheet1
Supplementary table 1 Current status of gene mapping for agronomic traits in pepper.
Traits	Maping methods	population	mark	Region/LG/QTL/SNPs	References
Flower date	QTL	RIL	AFLP and SSR	chr2/10/12	Barchi L et al,.2009;
	QTL	DH	AFLP and SSR		Mimura Y et al,.2010;
Fruit length	QTL	F2	SSR	paufl2.1 and paufl2.2 （LG2）	Konana Arjun et al,.2018;
Fruit-related	QTL	F3	RFLP/AFLP/RAPD	fs3.1 and fs10.1(fruit shape)	Ben Chaim et al,.2001;
Fruit shape	QTL	BILs	RFLP	fs3.1(fruit shape)	Ben Chaim et al,.2003;
Capsaicinoid content	QTL	F3	SSR	cap7.1 cap7.2	Ben Chaim et al,.2006;
Pungency	QTL	F2	CAPS、RFLP	chr2 (caps0.4cm)	Eyal Blum et al,.2002
Capsaicinoid content	QTL/BSA	F2	RAPD/SCARs/RFLP	chr7	Eyal Blum et al,.2003;
Pigment conten	QTL	F2、BC2F1、BC2F2、NIL	AFLP、RFLP	pc8.1 pc10.1	Arnon Brand et al,.2012;
Resistance to cucumber mosaic virus	QTL	F3	RFLP/AFLP	cmv11.1	Ben Chaim et al,.2001;
Anthocyanin	QTL	F2、IL	RFLP	A(chr10 Anthocyanin);fs10.1(fruit shape)	Ben. Chaim et al,.2003;
Horticultural traits	QTL	RILs(F7-F10)	EST RFLP SNP	-	Koeun Han et al,.2016;
Important horticultural traits( plant height/other yield-related trait)	QTL	RILs(F8-F9)	SSR SCAR RAPD	LGs	Neeraj Dwivedi et al,.2015
Fruit post‑harvest water loss	QTL	near-isogenic lines (NILs)	RFLP、DArT、COSII、CAPS、dCAPS	chr10	Sigal Popovsky‑Sarid et al,.2017;
Trichome formation	QTL	F2	SSR	chr10/ptl1 (Main stem trichome)	Hyun Jung Kim et al,.2010;
Fruit length	QTL	F2	rRAMP, WRKY,AFLP.SSR	chromosome 3, 5, 11	Heung-Ryul Lee et al,.2011
Capsaicin and dihydrocapsaicin content	QTL	F2	HRM, SSR, CAPS	qcap3.1 and qcap6.1 (capsaicin); qhdc2.1 and qdhc2.2(dihydrocapsaicih)	Jundae Lee et al.,2016;
12 agronomic and morphological traits	QTL	RILS（F8）	SNP	LGs	Fu-Hao Lu et al,.2012;
Axillary shooting, flowering date, primary axis length, and number of Leaves	QTL	doubled haploid (DH)	SSR，AFLP	LGs	Yutaka Mimura et al,.2010;
Resistance to powdery mildew	QTL	F2:3， F2	SCAR，SNP,indel,CAPS,HRM	chr4（PMR1）	Jinkwan Jo et al,.2017;
Fruit Size and other horticultural traits	QTL	RILs	SNP	chr10( sterm trichome,anthocyanin accumulation. ),chr1.2.3(fruit size)	Jareerat Chunthawodtiporn et al,.2018
Yield-related traits	QTL	BC2	RFLP		G. U. Rao et al,.2003;
Resistance to cucumber mosaic virus	QTL	F2 , BC1 and F2:3	inDel	qCmr2.1; qCmr11.1	Guangjun Guo et al,.2017
Capsaicinoids, fruit quality, and plantarchitecture-related traits	QTL	RILs	EST		Shawn C. Yarnes et al,.2013;
Fruit size and shape	QTL	ILs	RFLP	fw2.1; fs2.1;fw4.1; fw4.2;	S. Zygier et al.2005;
Resistance to Anthracnose	QTL	BC1F2,	AFLP and SSR	CaR12.2 and CcR9	Jundae Lee et al,.2010;
First flower node	SLAF-seq BSA	F2	SNP	chr12	ZhangX et al,.2018
Trichome formation	GBS	RIL	SNP	chr10	Jareerat Chunthawodtiporn et al,.2018
Organ sizes	GBS	RIL	SNP	chr01.02.03	Jareerat Chunthawodtiporn et al,.2018
Anthocyanin accumulation	GBS	RIL	SNP	chr10	Jareerat Chunthawodtiporn et al,.2018;
Peduncle length	GBS	337natutral	SNP	chr01.02.03.04.06.07.08.09.10.11	Padma Nimmakayala et al,.2016a;
Capsaicinoids	GBS	94natural	SNP	chr01.02.03.05.06.08.09.10.11	Padma Nimmakayala et al.2016b;
Fruit weight	GBS	94natural	SNP	chr01.02.03.04.05.06.08.09.10.11.12	Padma Nimmakayala et al,.2016b
Fruit weight	GWAS	natural	SSR	chr08.09.10	Padma Nimmakayala et al,.2014;
