# Supplementary material for: Genome-Wide Correlation of 36 Agronomic Traits in the 287 Pepper (Capsicum) Accessions Obtained from the SLAF-seq-Based GWAS
Source: Int J Mol Sci. 2019 Nov 13;20(22):5675. doi: 10.3390/ijms20225675 (PMC6888518; doi:10.3390/ijms20225675)
Supplement: Supplementary file 1 [file ijms-20-05675-s001.zip › ijms-611185-proofreading-si/supplementary material/Supplementary table 10 Candidate genes and locus information for 36 agronomic traits..xls]

## Sheet: Sheet1
Supplementary table 10 Candidate genes and locus information for 36 agronomic traits.（p-value more than the extremely sigificant threshold P <1.707*10−8）
No.	Trait Name	Trait Code	Model	Chromosome_ID	Position	P_value	geneID （in the 100kb region near the SNPs）
1	Plant type	Pt	FASTLMM	Chr11	37287718	1.98916e-20	Capana11g000766;Capana11g000767
2	Plant type	Pt	FASTLMM	Chr04	214680400	8.54479e-19	Capana04g002814;Capana04g002815;Capana04g002816;Capana04g002817;Capana04g002818;Capana04g002819;Capana04g002820;Capana04g002821;Capana04g002823;Capana04g002824;Capana04g002825;Capana04g002826;Capana04g002827;Capana04g002828;Capana04g002829;Capana04g002830;Capana04g002831
3	Plant type	Pt	FASTLMM	Chr09	169528955	2.9416e-12	Capana09g001478;Capana09g001479
4	Plant type	Pt	FASTLMM	Chr09	119225437	2.98455e-12	Capana09g001185
5	Plant type	Pt	FASTLMM	Chr09	119225462	2.98455e-12	Capana09g001185
6	Plant type	Pt	FASTLMM	Chr09	169528960	3.05668e-12	Capana09g001478;Capana09g001479
7	Plant type	Pt	FASTLMM	Chr01	268012850	3.66764e-12	Capana01g003909;Capana01g003910;Capana01g003911;Capana01g003912;Capana01g003913
8	Plant type	Pt	FASTLMM	Chr11	212214257	4.32982e-12	Capana11g002148;Capana11g002151
9	Plant type	Pt	FASTLMM	Chr09	118192879	6.05224e-12	Capana09g001177
10	Plant type	Pt	FASTLMM	Chr09	118192972	6.05224e-12	Capana09g001177
11	Plant type	Pt	FASTLMM	Chr09	119641888	6.69608e-12	Capana09g001187
12	Plant type	Pt	FASTLMM	Chr09	148273496	9.20634e-12	Capana09g001364
13	Plant type	Pt	FASTLMM	Chr09	118192571	9.63082e-12	Capana09g001177
14	Plant type	Pt	FASTLMM	Chr01	268012903	9.83113e-12	Capana01g003909;Capana01g003910;Capana01g003911;Capana01g003912;Capana01g003913
15	Plant type	Pt	FASTLMM	Chr09	118192639	9.86524e-12	Capana09g001177
16	Plant type	Pt	FASTLMM	Chr09	136305019	1.14543e-11	Capana09g001307;Capana09g001309
17	Plant type	Pt	FASTLMM	Chr09	136304728	1.16516e-11	Capana09g001307;Capana09g001309
18	Plant type	Pt	FASTLMM	Chr12	15606003	1.39184e-11	Capana12g000618;Capana12g000619
19	Plant type	Pt	FASTLMM	Chr09	140720331	1.65712e-11	NA
20	Plant type	Pt	FASTLMM	Chr06	5686510	1.75144e-11	Capana06g000389;Capana06g000390;Capana06g000391;Capana06g000393;Capana06g000394;Capana06g000395;Capana06g000396;Capana06g000397;Capana06g000398
21	Plant type	Pt	FASTLMM	Chr06	5686858	1.75144e-11	Capana06g000389;Capana06g000390;Capana06g000391;Capana06g000393;Capana06g000394;Capana06g000395;Capana06g000396;Capana06g000397;Capana06g000398
22	Plant type	Pt	FASTLMM	Chr06	5686830	1.81219e-11	Capana06g000389;Capana06g000390;Capana06g000391;Capana06g000393;Capana06g000394;Capana06g000395;Capana06g000396;Capana06g000397;Capana06g000398
23	Plant type	Pt	FASTLMM	Chr08	114250142	2.56675e-11	NA
24	Plant type	Pt	FASTLMM	Chr09	118195571	5.01597e-11	Capana09g001177
25	Plant type	Pt	FASTLMM	Chr09	118195787	5.52826e-11	Capana09g001177
26	Plant type	Pt	FASTLMM	Chr09	118195824	5.52826e-11	Capana09g001177
27	Plant type	Pt	FASTLMM	Chr09	157456486	5.8994e-11	Capana09g001416;Capana09g001417;Capana09g001418
28	Plant type	Pt	FASTLMM	Chr09	171039977	6.42762e-11	Capana09g001485;Capana09g001486
29	Plant type	Pt	FASTLMM	Chr09	118699144	8.33337e-11	Capana09g001180;Capana09g001182
30	Plant type	Pt	FASTLMM	Chr09	220419077	9.58048e-11	Capana09g001989;Capana09g001991;Capana09g001992
31	Plant type	Pt	FASTLMM	Chr09	20395288	1.05069e-10	Capana09g000532;Capana09g000533;Capana09g000534;Capana09g000535
32	Plant type	Pt	FASTLMM	Chr09	136304691	1.95582e-10	Capana09g001307;Capana09g001309
33	Plant type	Pt	FASTLMM	Chr09	140720366	2.73134e-10	NA
34	Plant type	Pt	FASTLMM	Chr06	5759293	2.94895e-10	Capana06g000390;Capana06g000391;Capana06g000393;Capana06g000394;Capana06g000395;Capana06g000396;Capana06g000397;Capana06g000398;Capana06g000399;Capana06g000400;Capana06g000401;Capana06g000402;Capana06g000403;Capana06g000404;Capana06g000405
35	Plant type	Pt	FASTLMM	Chr06	5759294	3.27548e-10	Capana06g000390;Capana06g000391;Capana06g000393;Capana06g000394;Capana06g000395;Capana06g000396;Capana06g000397;Capana06g000398;Capana06g000399;Capana06g000400;Capana06g000401;Capana06g000402;Capana06g000403;Capana06g000404;Capana06g000405
36	Plant type	Pt	FASTLMM	Chr01	280417460	3.38093e-10	Capana01g004050;Capana01g004051;Capana01g004052
37	Plant type	Pt	FASTLMM	Chr09	107321171	3.52071e-10	Capana09g001141
38	Plant type	Pt	FASTLMM	Chr11	40113909	4.52862e-10	Capana11g000786;Capana11g000787;Capana11g000788
39	Plant type	Pt	FASTLMM	Chr07	152240135	5.06344e-10	NA
40	Plant type	Pt	FASTLMM	Chr03	232690764	5.36153e-10	Capana03g003643;Capana03g003644;Capana03g003645;Capana03g003646;Capana03g003647
41	Plant type	Pt	FASTLMM	Chr09	238064163	5.68559e-10	Capana09g002401;Capana09g002402;Capana09g002403;Capana09g002404;Capana09g002405;Capana09g002407;Capana09g002408;Capana09g002410;Capana09g002411;Capana09g002412;Capana09g002413;Capana09g002414;Capana09g002415;Capana09g002416;Capana09g002417
42	Plant type	Pt	FASTLMM	Chr09	139042445	7.62373e-10	Capana09g001326;Capana09g001327;Capana09g001328
43	Plant type	Pt	FASTLMM	Chr09	139042396	8.00354e-10	Capana09g001326;Capana09g001327;Capana09g001328
44	Plant type	Pt	FASTLMM	Chr09	139042352	8.19424e-10	Capana09g001326;Capana09g001327;Capana09g001328
45	Plant type	Pt	FASTLMM	Chr09	118699124	9.2868e-10	Capana09g001180;Capana09g001182
46	Plant type	Pt	FASTLMM	Chr01	201397760	9.31969e-10	NA
47	Plant type	Pt	FASTLMM	Chr11	40113554	1.01568e-09	Capana11g000786;Capana11g000787;Capana11g000788
48	Plant type	Pt	FASTLMM	Chr09	135970028	1.04855e-09	NA
49	Plant type	Pt	FASTLMM	Chr03	11342535	1.04984e-09	Capana03g000766;Capana03g000767;Capana03g000768;Capana03g000769;Capana03g000770;Capana03g000771;Capana03g000772;Capana03g000773;Capana03g000774
50	Plant type	Pt	FASTLMM	Chr03	11342536	1.04984e-09	Capana03g000766;Capana03g000767;Capana03g000768;Capana03g000769;Capana03g000770;Capana03g000771;Capana03g000772;Capana03g000773;Capana03g000774
51	Plant type	Pt	FASTLMM	Chr09	171787803	1.07234e-09	Capana09g001488;Capana09g001489
52	Plant type	Pt	FASTLMM	Chr11	51106319	1.09347e-09	NA
53	Plant type	Pt	FASTLMM	Chr09	107321210	1.10471e-09	Capana09g001141
54	Plant type	Pt	FASTLMM	Chr09	107483765	1.18247e-09	Capana09g001141;Capana09g001144;Capana09g001146
55	Plant type	Pt	FASTLMM	Chr11	107501665	1.18547e-09	Capana11g001049
56	Plant type	Pt	FASTLMM	Chr09	136757298	1.53937e-09	Capana09g001311;Capana09g001312
57	Plant type	Pt	FASTLMM	Chr09	167226382	1.68786e-09	NA
58	Plant type	Pt	FASTLMM	Chr12	30057430	1.76804e-09	Capana12g000873;Capana12g000874;Capana12g000875;Capana12g000876
59	Plant type	Pt	FASTLMM	Chr09	157731646	2.20936e-09	NA
60	Plant type	Pt	FASTLMM	Chr02	149278583	2.26325e-09	Capana02g002698;Capana02g002699;Capana02g002700;Capana02g002701;Capana02g002702;Capana02g002703;Capana02g002704;Capana02g002705;Capana02g002706;Capana02g002708;Capana02g002709;Capana02g002710;Capana02g002711
61	Plant type	Pt	FASTLMM	Chr07	185271463	2.26599e-09	Capana07g001468;Capana07g001470;Capana07g001472
62	Plant type	Pt	FASTLMM	Chr09	32940195	2.29618e-09	Capana09g000683;Capana09g000684
63	Plant type	Pt	FASTLMM	Chr09	157731569	2.34201e-09	NA
64	Plant type	Pt	FASTLMM	Chr11	107259335	2.40196e-09	NA
65	Plant type	Pt	FASTLMM	Chr03	21102777	2.74417e-09	Capana03g001227;Capana03g001228;Capana03g001229;Capana03g001230;Capana03g001231;Capana03g001232;Capana03g001233;Capana03g001234;Capana03g001235;Capana03g001236;Capana03g001237;Capana03g001238
66	Plant type	Pt	FASTLMM	Chr09	107321199	2.88408e-09	Capana09g001141
67	Plant type	Pt	FASTLMM	Chr09	120028807	3.12233e-09	NA
68	Plant type	Pt	FASTLMM	Chr06	5683088	3.34193e-09	Capana06g000389;Capana06g000390;Capana06g000391;Capana06g000393;Capana06g000394;Capana06g000395;Capana06g000396;Capana06g000397;Capana06g000398
69	Plant type	Pt	FASTLMM	Chr06	5683335	3.34193e-09	Capana06g000389;Capana06g000390;Capana06g000391;Capana06g000393;Capana06g000394;Capana06g000395;Capana06g000396;Capana06g000397;Capana06g000398
70	Plant type	Pt	FASTLMM	Chr06	5683387	3.34193e-09	Capana06g000389;Capana06g000390;Capana06g000391;Capana06g000393;Capana06g000394;Capana06g000395;Capana06g000396;Capana06g000397;Capana06g000398
71	Plant type	Pt	FASTLMM	Chr09	120028830	3.72489e-09	NA
72	Plant type	Pt	FASTLMM	Chr09	18383632	3.95954e-09	Capana09g000497;Capana09g000499;Capana09g000500;Capana09g000501
73	Plant type	Pt	FASTLMM	Chr01	278425275	3.96899e-09	Capana01g004034
74	Plant type	Pt	FASTLMM	Chr09	173134444	4.33444e-09	Capana09g001502
75	Plant type	Pt	FASTLMM	Chr03	11348432	4.33476e-09	Capana03g000767;Capana03g000768;Capana03g000769;Capana03g000770;Capana03g000771;Capana03g000772;Capana03g000773;Capana03g000774
76	Plant type	Pt	FASTLMM	Chr07	152240487	4.7317e-09	NA
77	Plant type	Pt	FASTLMM	Chr09	131844390	5.00833e-09	Capana09g001273
78	Plant type	Pt	FASTLMM	Chr05	17745107	5.07989e-09	NA
79	Plant type	Pt	FASTLMM	Chr09	142085903	5.51824e-09	NA
80	Plant type	Pt	FASTLMM	Chr09	142085917	5.51824e-09	NA
81	Plant type	Pt	FASTLMM	Chr09	142085995	5.51824e-09	NA
82	Plant type	Pt	FASTLMM	Chr09	142086276	5.52043e-09	NA
83	Plant type	Pt	FASTLMM	Chr02	66287720	6.03392e-09	Capana02g000509;Capana02g000510
84	Plant type	Pt	FASTLMM	Chr09	142086004	6.09083e-09	NA
85	Plant type	Pt	FASTLMM	Chr09	118699461	6.18409e-09	Capana09g001180;Capana09g001182
86	Plant type	Pt	FASTLMM	Chr09	148273707	6.91221e-09	Capana09g001364
87	Plant type	Pt	FASTLMM	Chr12	13989739	8.44992e-09	Capana12g000590;Capana12g000591;Capana12g000592;Capana12g000593;Capana12g000594;Capana12g000595;Capana12g000596;Capana12g000597;Capana12g000598;Capana12g000599;Capana12g000600
88	Plant type	Pt	FASTLMM	Chr12	13989740	9.05517e-09	Capana12g000590;Capana12g000591;Capana12g000592;Capana12g000593;Capana12g000594;Capana12g000595;Capana12g000596;Capana12g000597;Capana12g000598;Capana12g000599;Capana12g000600
89	Plant type	Pt	FASTLMM	Chr09	119757960	9.5983e-09	Capana09g001187
90	Plant type	Pt	FASTLMM	Chr09	216876210	1.02311e-08	NA
91	Plant type	Pt	FASTLMM	Chr01	229181421	1.11184e-08	Capana01g003550;Capana01g003551;Capana01g003552
92	Plant type	Pt	FASTLMM	Chr01	280054522	1.15048e-08	Capana01g004047;Capana01g004048
93	Plant type	Pt	FASTLMM	Chr09	137399525	1.16501e-08	NA
94	Plant type	Pt	FASTLMM	Chr09	138743526	1.21784e-08	NA
95	Plant type	Pt	FASTLMM	Chr05	19220850	1.26362e-08	Capana05g000617
96	Plant type	Pt	FASTLMM	Chr02	149511657	1.35607e-08	Capana02g002714;Capana02g002715;Capana02g002716;Capana02g002717;Capana02g002718;Capana02g002719;Capana02g002720
97	Plant type	Pt	FASTLMM	Chr11	204157996	1.35686e-08	Capana11g001969;Capana11g001970;Capana11g001971;Capana11g001972
98	Plant type	Pt	FASTLMM	Chr02	149511677	1.42993e-08	Capana02g002714;Capana02g002715;Capana02g002716;Capana02g002717;Capana02g002718;Capana02g002719;Capana02g002720
99	Plant type	Pt	FASTLMM	Chr02	149511434	1.44325e-08	Capana02g002714;Capana02g002715;Capana02g002716;Capana02g002717;Capana02g002718;Capana02g002719;Capana02g002720
100	Plant type	Pt	FASTLMM	Chr09	148273701	1.53125e-08	Capana09g001364
101	Plant type	Pt	FASTLMM	Chr09	171851091	1.537e-08	Capana09g001489;Capana09g001491
102	Plant type	Pt	FASTLMM	Chr01	280332561	1.5442e-08	Capana01g004050;Capana01g004051
103	Plant type	Pt	FASTLMM	Chr05	17744724	1.67714e-08	NA
104	Plant type	Pt	FASTLMM	Chr05	17744799	1.69652e-08	NA
105	Branching habit	Bh	EMMAX	Chr01	31327136	2.1156e-11	Capana01g001113;Capana01g001114;Capana01g001115;Capana01g001116;Capana01g001117;Capana01g001118;Capana01g001119
106	Branching habit	Bh	EMMAX	Chr01	214728439	2.1818e-09	NA
107	Branching habit	Bh	EMMAX	Chr01	214728512	2.1818e-09	NA
108	Branching habit	Bh	EMMAX	Chr01	275533529	1.1157e-09	Capana01g004004;Capana01g004005
109	Branching habit	Bh	EMMAX	Chr01	275554785	1.4264e-09	Capana01g004004;Capana01g004005
110	Branching habit	Bh	EMMAX	Chr01	275555035	1.4264e-09	Capana01g004004;Capana01g004005
111	Branching habit	Bh	EMMAX	Chr01	275577597	1.7747e-10	Capana01g004004;Capana01g004005
112	Branching habit	Bh	EMMAX	Chr01	275577644	1.7747e-10	Capana01g004004;Capana01g004005
113	Branching habit	Bh	EMMAX	Chr01	275662312	1.0613e-08	Capana01g004005
114	Branching habit	Bh	EMMAX	Chr01	275704337	1.014e-10	NA
115	Branching habit	Bh	EMMAX	Chr01	275704380	9.9916e-11	NA
116	Branching habit	Bh	EMMAX	Chr01	275704703	6.4562e-10	NA
117	Branching habit	Bh	EMMAX	Chr01	275704760	5.8458e-10	NA
118	Branching habit	Bh	EMMAX	Chr01	275716029	8.9209e-10	NA
119	Branching habit	Bh	EMMAX	Chr01	275716264	1.1298e-09	NA
120	Branching habit	Bh	EMMAX	Chr01	275716302	1.1298e-09	NA
121	Branching habit	Bh	EMMAX	Chr01	275732270	1.1472e-09	NA
122	Branching habit	Bh	EMMAX	Chr01	275732473	1.1472e-09	NA
123	Branching habit	Bh	EMMAX	Chr01	275738777	3.0432e-09	NA
124	Branching habit	Bh	EMMAX	Chr01	275742718	5.5391e-09	NA
125	Branching habit	Bh	EMMAX	Chr01	275764496	9.35e-10	NA
126	Branching habit	Bh	EMMAX	Chr01	275786323	1.5488e-08	NA
127	Branching habit	Bh	EMMAX	Chr01	275789659	3.9574e-09	NA
128	Branching habit	Bh	EMMAX	Chr01	275789694	3.9574e-09	NA
129	Branching habit	Bh	EMMAX	Chr01	275798934	1.1958e-09	NA
130	Branching habit	Bh	EMMAX	Chr01	275843005	3.927e-09	Capana01g004007
131	Branching habit	Bh	EMMAX	Chr01	275845886	2.2615e-09	Capana01g004007
132	Branching habit	Bh	EMMAX	Chr01	275846279	2.4995e-13	Capana01g004007
133	Branching habit	Bh	EMMAX	Chr01	275992250	2.4988e-09	Capana01g004007;Capana01g004008;Capana01g004009
134	Branching habit	Bh	EMMAX	Chr01	275996514	1.5347e-09	Capana01g004007;Capana01g004008;Capana01g004009
135	Branching habit	Bh	EMMAX	Chr01	276024246	1.5456e-08	Capana01g004007;Capana01g004008;Capana01g004009
136	Branching habit	Bh	EMMAX	Chr01	276024261	1.5456e-08	Capana01g004007;Capana01g004008;Capana01g004009
137	Branching habit	Bh	EMMAX	Chr01	276027893	1.1157e-09	Capana01g004008;Capana01g004009
138	Branching habit	Bh	EMMAX	Chr01	276428076	2.1401e-09	NA
139	Branching habit	Bh	EMMAX	Chr01	277203282	1.0185e-08	Capana01g004016
140	Branching habit	Bh	EMMAX	Chr01	277575138	1.0138e-08	Capana01g004020;Capana01g004021;Capana01g004022;Capana01g004023;Capana01g004024;Capana01g004025
141	Branching habit	Bh	EMMAX	Chr02	10178608	2.4205e-09	Capana02g000063;Capana02g000064
142	Branching habit	Bh	EMMAX	Chr02	15293814	7.3931e-10	Capana02g000090;Capana02g000091;Capana02g000092
143	Branching habit	Bh	EMMAX	Chr02	15321124	2.7629e-10	Capana02g000090;Capana02g000091;Capana02g000092
144	Branching habit	Bh	EMMAX	Chr02	15321171	2.7629e-10	Capana02g000090;Capana02g000091;Capana02g000092
145	Branching habit	Bh	EMMAX	Chr02	21681909	3.89e-13	NA
146	Branching habit	Bh	EMMAX	Chr02	33909225	2.4442e-10	NA
147	Branching habit	Bh	EMMAX	Chr02	37578309	7.9263e-09	Capana02g000278
148	Branching habit	Bh	EMMAX	Chr02	37785708	1.6659e-14	Capana02g000279
149	Branching habit	Bh	EMMAX	Chr02	40511948	5.7685e-09	NA
150	Branching habit	Bh	EMMAX	Chr02	41061805	5.7477e-14	Capana02g000301
151	Branching habit	Bh	EMMAX	Chr02	47193544	6.8311e-12	Capana02g000343
152	Branching habit	Bh	EMMAX	Chr02	85233118	1.4128e-08	Capana02g000700;Capana02g000701
153	Branching habit	Bh	EMMAX	Chr02	85422021	8.6996e-09	Capana02g000702;Capana02g000703;Capana02g000704;Capana02g000705
154	Branching habit	Bh	EMMAX	Chr02	85422044	7.4564e-10	Capana02g000702;Capana02g000703;Capana02g000704;Capana02g000705
155	Branching habit	Bh	EMMAX	Chr02	104238462	7.4325e-14	Capana02g000952
156	Branching habit	Bh	EMMAX	Chr02	104263382	1.1674e-11	Capana02g000952;Capana02g000954
157	Branching habit	Bh	EMMAX	Chr02	104263589	9.8765e-11	Capana02g000952;Capana02g000954
158	Branching habit	Bh	EMMAX	Chr02	104304514	1.5185e-11	Capana02g000952;Capana02g000954
159	Branching habit	Bh	EMMAX	Chr02	104333309	1.1019e-14	Capana02g000952;Capana02g000954
160	Branching habit	Bh	EMMAX	Chr02	104376022	8.7483e-11	Capana02g000954
161	Branching habit	Bh	EMMAX	Chr02	104389147	1.711e-14	Capana02g000954
162	Branching habit	Bh	EMMAX	Chr02	104407663	2.1756e-11	Capana02g000954
163	Branching habit	Bh	EMMAX	Chr02	104447260	1.2303e-08	Capana02g000954
164	Branching habit	Bh	EMMAX	Chr02	104450401	2.1074e-09	Capana02g000954
165	Branching habit	Bh	EMMAX	Chr02	104460897	8.3237e-10	NA
166	Branching habit	Bh	EMMAX	Chr02	104461029	1.0719e-09	NA
167	Branching habit	Bh	EMMAX	Chr02	109180442	1.087e-09	Capana02g001060;Capana02g001062;Capana02g001063;Capana02g001064;Capana02g001065;Capana02g001066;Capana02g001067;Capana02g001068;Capana02g001069;Capana02g001070
168	Branching habit	Bh	EMMAX	Chr03	6531323	9.97e-09	Capana03g000468;Capana03g000469;Capana03g000470;Capana03g000471;Capana03g000472;Capana03g000473;Capana03g000474;Capana03g000475
169	Branching habit	Bh	EMMAX	Chr03	35813686	3.1191e-10	Capana03g001799;Capana03g001800;Capana03g001801;Capana03g001802;Capana03g001803;Capana03g001804;Capana03g001805;Capana03g001806
170	Branching habit	Bh	EMMAX	Chr03	225759018	2.0166e-14	Capana03g003503;Capana03g003506;Capana03g003507;Capana03g003508
171	Branching habit	Bh	EMMAX	Chr03	238929918	4.5954e-13	Capana03g003828;Capana03g003829;Capana03g003830;Capana03g003831;Capana03g003832;Capana03g003833;Capana03g003834;Capana03g003836;Capana03g003837;Capana03g003838;Capana03g003839
172	Branching habit	Bh	EMMAX	Chr03	239908898	9.3187e-10	Capana03g003862
173	Branching habit	Bh	EMMAX	Chr03	240287139	1.6114e-09	Capana03g003869
174	Branching habit	Bh	EMMAX	Chr03	240589834	1.1416e-40	Capana03g003871;Capana03g003873;Capana03g003874;Capana03g003875;Capana03g003876;Capana03g003877;Capana03g003878;Capana03g003879
175	Branching habit	Bh	EMMAX	Chr03	242092135	1.6341e-09	Capana03g003945;Capana03g003946
176	Branching habit	Bh	EMMAX	Chr03	242563459	1.3334e-08	Capana03g003956
177	Branching habit	Bh	EMMAX	Chr03	243131595	7.4097e-09	Capana03g003969;Capana03g003970;Capana03g003971;Capana03g003972
178	Branching habit	Bh	EMMAX	Chr03	243188692	2.967e-10	Capana03g003970;Capana03g003971;Capana03g003972
179	Branching habit	Bh	EMMAX	Chr03	243262196	1.7024e-10	Capana03g003972;Capana03g003973
180	Branching habit	Bh	EMMAX	Chr03	243362388	1.4535e-08	Capana03g003973;Capana03g003974;Capana03g003975;Capana03g003976;Capana03g003977
181	Branching habit	Bh	EMMAX	Chr03	243884368	1.4335e-08	Capana03g003998;Capana03g003999;Capana03g004001;Capana03g004002;Capana03g004003;Capana03g004004;Capana03g004005;Capana03g004006;Capana03g004007;Capana03g004008
182	Branching habit	Bh	EMMAX	Chr03	244975088	7.895e-09	Capana03g004055;Capana03g004056;Capana03g004057;Capana03g004058;Capana03g004059;Capana03g004061
183	Branching habit	Bh	EMMAX	Chr03	244995944	1.6645e-11	Capana03g004056;Capana03g004057;Capana03g004058;Capana03g004059;Capana03g004061
184	Branching habit	Bh	EMMAX	Chr03	245025387	5.1363e-09	Capana03g004057;Capana03g004058;Capana03g004059;Capana03g004061
185	Branching habit	Bh	EMMAX	Chr03	245036747	8.6612e-11	Capana03g004057;Capana03g004058;Capana03g004059;Capana03g004061;Capana03g004063
186	Branching habit	Bh	EMMAX	Chr03	245036766	2.2116e-10	Capana03g004057;Capana03g004058;Capana03g004059;Capana03g004061;Capana03g004063
187	Branching habit	Bh	EMMAX	Chr03	245041670	1.3567e-11	Capana03g004057;Capana03g004058;Capana03g004059;Capana03g004061;Capana03g004063;Capana03g004064
188	Branching habit	Bh	EMMAX	Chr03	246388057	2.1773e-09	Capana03g004116;Capana03g004117;Capana03g004118;Capana03g004119;Capana03g004120
189	Branching habit	Bh	EMMAX	Chr03	250777770	4.4545e-11	Capana03g004324;Capana03g004325;Capana03g004326
190	Branching habit	Bh	EMMAX	Chr03	250793524	3.5866e-14	Capana03g004325;Capana03g004326
191	Branching habit	Bh	EMMAX	Chr03	251652181	1.2945e-13	Capana03g004344;Capana03g004345;Capana03g004346;Capana03g004347;Capana03g004348;Capana03g004350;Capana03g004351;Capana03g004353;Capana03g004354;Capana03g004356
192	Branching habit	Bh	EMMAX	Chr03	251695241	3.4757e-09	Capana03g004344;Capana03g004345;Capana03g004346;Capana03g004347;Capana03g004348;Capana03g004350;Capana03g004351;Capana03g004353;Capana03g004354;Capana03g004356;Capana03g004357;Capana03g004358;Capana03g004359;Capana03g004360
193	Branching habit	Bh	EMMAX	Chr03	251695411	7.5422e-09	Capana03g004344;Capana03g004345;Capana03g004346;Capana03g004347;Capana03g004348;Capana03g004350;Capana03g004351;Capana03g004353;Capana03g004354;Capana03g004356;Capana03g004357;Capana03g004358;Capana03g004359;Capana03g004360
194	Branching habit	Bh	EMMAX	Chr03	251695414	4.3239e-12	Capana03g004344;Capana03g004345;Capana03g004346;Capana03g004347;Capana03g004348;Capana03g004350;Capana03g004351;Capana03g004353;Capana03g004354;Capana03g004356;Capana03g004357;Capana03g004358;Capana03g004359;Capana03g004360
195	Branching habit	Bh	EMMAX	Chr03	251695616	1.6579e-11	Capana03g004344;Capana03g004345;Capana03g004346;Capana03g004347;Capana03g004348;Capana03g004350;Capana03g004351;Capana03g004353;Capana03g004354;Capana03g004356;Capana03g004357;Capana03g004358;Capana03g004359;Capana03g004360
196	Branching habit	Bh	EMMAX	Chr03	251695815	2.1522e-12	Capana03g004344;Capana03g004345;Capana03g004346;Capana03g004347;Capana03g004348;Capana03g004350;Capana03g004351;Capana03g004353;Capana03g004354;Capana03g004356;Capana03g004357;Capana03g004358;Capana03g004359;Capana03g004360
197	Branching habit	Bh	EMMAX	Chr03	251695821	1.7937e-09	Capana03g004344;Capana03g004345;Capana03g004346;Capana03g004347;Capana03g004348;Capana03g004350;Capana03g004351;Capana03g004353;Capana03g004354;Capana03g004356;Capana03g004357;Capana03g004358;Capana03g004359;Capana03g004360
198	Branching habit	Bh	EMMAX	Chr03	251695826	2.0879e-09	Capana03g004344;Capana03g004345;Capana03g004346;Capana03g004347;Capana03g004348;Capana03g004350;Capana03g004351;Capana03g004353;Capana03g004354;Capana03g004356;Capana03g004357;Capana03g004358;Capana03g004359;Capana03g004360
199	Branching habit	Bh	EMMAX	Chr03	251695854	1.5379e-11	Capana03g004344;Capana03g004345;Capana03g004346;Capana03g004347;Capana03g004348;Capana03g004350;Capana03g004351;Capana03g004353;Capana03g004354;Capana03g004356;Capana03g004357;Capana03g004358;Capana03g004359;Capana03g004360
200	Branching habit	Bh	EMMAX	Chr03	251832709	1.5858e-08	Capana03g004356;Capana03g004357;Capana03g004358;Capana03g004359;Capana03g004360;Capana03g004361;Capana03g004362;Capana03g004363;Capana03g004364
201	Branching habit	Bh	EMMAX	Chr03	252595418	1.3776e-10	Capana03g004380;Capana03g004381;Capana03g004382;Capana03g004383;Capana03g004384
202	Branching habit	Bh	EMMAX	Chr03	252595436	1.2743e-10	Capana03g004380;Capana03g004381;Capana03g004382;Capana03g004383;Capana03g004384
203	Branching habit	Bh	EMMAX	Chr03	252595881	3.3369e-09	Capana03g004380;Capana03g004381;Capana03g004382;Capana03g004383;Capana03g004384
204	Branching habit	Bh	EMMAX	Chr03	252596633	3.5041e-10	Capana03g004380;Capana03g004381;Capana03g004382;Capana03g004383;Capana03g004384
205	Branching habit	Bh	EMMAX	Chr03	252619576	1.8467e-09	Capana03g004380;Capana03g004381;Capana03g004382;Capana03g004383;Capana03g004384
206	Branching habit	Bh	EMMAX	Chr03	252619593	1.8467e-09	Capana03g004380;Capana03g004381;Capana03g004382;Capana03g004383;Capana03g004384
207	Branching habit	Bh	EMMAX	Chr03	253213778	1.3679e-08	Capana03g004389;Capana03g004390;Capana03g004391;Capana03g004392;Capana03g004393;Capana03g004394;Capana03g004395;Capana03g004396;Capana03g004397;Capana03g004398;Capana03g004399;Capana03g004400;Capana03g004401;Capana03g004402
208	Branching habit	Bh	EMMAX	Chr03	253213920	6.1167e-09	Capana03g004389;Capana03g004390;Capana03g004391;Capana03g004392;Capana03g004393;Capana03g004394;Capana03g004395;Capana03g004396;Capana03g004397;Capana03g004398;Capana03g004399;Capana03g004400;Capana03g004401;Capana03g004402
209	Branching habit	Bh	EMMAX	Chr03	253214104	1.5545e-08	Capana03g004389;Capana03g004390;Capana03g004391;Capana03g004392;Capana03g004393;Capana03g004394;Capana03g004395;Capana03g004396;Capana03g004397;Capana03g004398;Capana03g004399;Capana03g004400;Capana03g004401;Capana03g004402
210	Branching habit	Bh	EMMAX	Chr03	253319964	4.3478e-13	Capana03g004399;Capana03g004400;Capana03g004401;Capana03g004402;Capana03g004403
211	Branching habit	Bh	EMMAX	Chr03	253350938	5.0411e-09	Capana03g004400;Capana03g004401;Capana03g004402;Capana03g004403;Capana03g004404
212	Branching habit	Bh	EMMAX	Chr03	253350957	4.4083e-11	Capana03g004400;Capana03g004401;Capana03g004402;Capana03g004403;Capana03g004404
213	Branching habit	Bh	EMMAX	Chr03	253821250	1.7634e-10	Capana03g004421;Capana03g004422;Capana03g004423;Capana03g004424;Capana03g004425;Capana03g004426;Capana03g004427;Capana03g004428;Capana03g004429;Capana03g004430;Capana03g004431;Capana03g004432;Capana03g004433;Capana03g004434
214	Branching habit	Bh	EMMAX	Chr03	253986943	4.7972e-10	Capana03g004434;Capana03g004435;Capana03g004436;Capana03g004437;Capana03g004438;Capana03g004439
215	Branching habit	Bh	EMMAX	Chr03	253987207	8.3094e-10	Capana03g004434;Capana03g004435;Capana03g004436;Capana03g004437;Capana03g004438;Capana03g004439
216	Branching habit	Bh	EMMAX	Chr03	254045268	2.6921e-13	Capana03g004437;Capana03g004438;Capana03g004439;Capana03g004440
217	Branching habit	Bh	EMMAX	Chr03	254046152	2.3038e-09	Capana03g004437;Capana03g004438;Capana03g004439;Capana03g004440
218	Branching habit	Bh	EMMAX	Chr03	254586027	6.1853e-11	Capana03g004457;Capana03g004458
219	Branching habit	Bh	EMMAX	Chr03	254639900	4.4602e-10	NA
220	Branching habit	Bh	EMMAX	Chr04	10981339	4.9862e-11	Capana04g000655;Capana04g000656;Capana04g000657;Capana04g000658;Capana04g000659;Capana04g000660
221	Branching habit	Bh	EMMAX	Chr04	33433182	2.9186e-10	Capana04g001149;Capana04g001150;Capana04g001151
222	Branching habit	Bh	EMMAX	Chr04	126222860	7.3537e-09	NA
223	Branching habit	Bh	EMMAX	Chr04	183584960	2.9671e-11	NA
224	Branching habit	Bh	EMMAX	Chr04	202502354	1.826e-12	Capana04g002428;Capana04g002429;Capana04g002430;Capana04g002431;Capana04g002432;Capana04g002434;Capana04g002435
225	Branching habit	Bh	EMMAX	Chr04	204081019	1.2469e-09	Capana04g002474;Capana04g002477;Capana04g002478;Capana04g002479;Capana04g002480;Capana04g002482
226	Branching habit	Bh	EMMAX	Chr05	43875104	7.7786e-09	Capana05g000979
227	Branching habit	Bh	EMMAX	Chr06	8364107	1.6615e-08	Capana06g000548;Capana06g000549;Capana06g000550;Capana06g000551;Capana06g000553;Capana06g000554;Capana06g000555;Capana06g000556;Capana06g000557;Capana06g000558;Capana06g000559;Capana06g000560;Capana06g000561
228	Branching habit	Bh	EMMAX	Chr06	13971060	4.4074e-09	Capana06g000864;Capana06g000865;Capana06g000867;Capana06g000868
229	Branching habit	Bh	EMMAX	Chr06	14427954	2.1264e-09	Capana06g000873;Capana06g000875
230	Branching habit	Bh	EMMAX	Chr06	14877609	3.5557e-10	Capana06g000881;Capana06g000882
231	Branching habit	Bh	EMMAX	Chr06	15021428	1.1032e-09	Capana06g000882;Capana06g000883;Capana06g000884;Capana06g000885;Capana06g000886
232	Branching habit	Bh	EMMAX	Chr06	15535826	5.0856e-09	Capana06g000900;Capana06g000901;Capana06g000902
233	Branching habit	Bh	EMMAX	Chr06	18142877	2.525e-28	NA
234	Branching habit	Bh	EMMAX	Chr06	18499319	3.281e-10	Capana06g001042;Capana06g001043
235	Branching habit	Bh	EMMAX	Chr06	216329015	7.9048e-20	Capana06g002991;Capana06g002992;Capana06g002993;Capana06g002994;Capana06g002995;Capana06g002996;Capana06g002997;Capana06g002998;Capana06g002999;Capana06g003000;Capana06g003001;Capana06g003002;Capana06g003003;Capana06g003004;Capana06g003005;Capana06g003006
236	Branching habit	Bh	EMMAX	Chr06	218771663	9.0906e-09	Capana06g003071;Capana06g003072;Capana06g003073;Capana06g003074;Capana06g003075;Capana06g003076;Capana06g003077;Capana06g003078
237	Branching habit	Bh	EMMAX	Chr06	218771826	9.0906e-09	Capana06g003071;Capana06g003072;Capana06g003073;Capana06g003074;Capana06g003075;Capana06g003076;Capana06g003077;Capana06g003078
238	Branching habit	Bh	EMMAX	Chr07	1576833	7.4779e-10	Capana07g000020;Capana07g000021;Capana07g000022;Capana07g000023;Capana07g000024;Capana07g000025;Capana07g000026;Capana07g000027;Capana07g000029;Capana07g000030;Capana07g000031;Capana07g000032;Capana07g000033;Capana07g000034;Capana07g000035;Capana07g000036;Capana07g000037;Capana07g000038;Capana07g000039;Capana07g000040;Capana07g000041;Capana07g000042
239	Branching habit	Bh	EMMAX	Chr07	1577132	5.9344e-10	Capana07g000020;Capana07g000021;Capana07g000022;Capana07g000023;Capana07g000024;Capana07g000025;Capana07g000026;Capana07g000027;Capana07g000029;Capana07g000030;Capana07g000031;Capana07g000032;Capana07g000033;Capana07g000034;Capana07g000035;Capana07g000036;Capana07g000037;Capana07g000038;Capana07g000039;Capana07g000040;Capana07g000041;Capana07g000042
240	Branching habit	Bh	EMMAX	Chr07	1577142	5.9344e-10	Capana07g000020;Capana07g000021;Capana07g000022;Capana07g000023;Capana07g000024;Capana07g000025;Capana07g000026;Capana07g000027;Capana07g000029;Capana07g000030;Capana07g000031;Capana07g000032;Capana07g000033;Capana07g000034;Capana07g000035;Capana07g000036;Capana07g000037;Capana07g000038;Capana07g000039;Capana07g000040;Capana07g000041;Capana07g000042
241	Branching habit	Bh	EMMAX	Chr07	1791765	1.8575e-11	Capana07g000043;Capana07g000044;Capana07g000045;Capana07g000046;Capana07g000047;Capana07g000048;Capana07g000049;Capana07g000050;Capana07g000051;Capana07g000052;Capana07g000053;Capana07g000054;Capana07g000055;Capana07g000056;Capana07g000057;Capana07g000058;Capana07g000059;Capana07g000060;Capana07g000061
242	Branching habit	Bh	EMMAX	Chr07	1836943	2.8701e-09	Capana07g000046;Capana07g000047;Capana07g000048;Capana07g000049;Capana07g000050;Capana07g000051;Capana07g000052;Capana07g000053;Capana07g000054;Capana07g000055;Capana07g000056;Capana07g000057;Capana07g000058;Capana07g000059;Capana07g000060;Capana07g000061;Capana07g000062;Capana07g000063
243	Branching habit	Bh	EMMAX	Chr07	4081502	2.9586e-09	Capana07g000068;Capana07g000069;Capana07g000070;Capana07g000071;Capana07g000072;Capana07g000073;Capana07g000074;Capana07g000075;Capana07g000076;Capana07g000077
244	Branching habit	Bh	EMMAX	Chr07	5373860	2.6234e-10	NA
245	Branching habit	Bh	EMMAX	Chr07	5373872	3.169e-10	NA
246	Branching habit	Bh	EMMAX	Chr07	5844737	6.3965e-09	Capana07g000114;Capana07g000115;Capana07g000116;Capana07g000117;Capana07g000118;Capana07g000120;Capana07g000123;Capana07g000125;Capana07g000127
247	Branching habit	Bh	EMMAX	Chr07	6408931	1.2325e-08	Capana07g000135;Capana07g000136
248	Branching habit	Bh	EMMAX	Chr07	6581547	6.4661e-10	NA
249	Branching habit	Bh	EMMAX	Chr07	7707856	8.3365e-14	NA
250	Branching habit	Bh	EMMAX	Chr07	8812855	2.6249e-12	Capana07g000173;Capana07g000174;Capana07g000175;Capana07g000176;Capana07g000177;Capana07g000178;Capana07g000179
251	Branching habit	Bh	EMMAX	Chr07	8857911	6.1682e-09	Capana07g000173;Capana07g000174;Capana07g000175;Capana07g000176;Capana07g000177;Capana07g000178;Capana07g000179;Capana07g000180
252	Branching habit	Bh	EMMAX	Chr07	8930250	5.3603e-09	Capana07g000175;Capana07g000176;Capana07g000177;Capana07g000178;Capana07g000179;Capana07g000180
253	Branching habit	Bh	EMMAX	Chr07	8930288	6.8055e-09	Capana07g000175;Capana07g000176;Capana07g000177;Capana07g000178;Capana07g000179;Capana07g000180
254	Branching habit	Bh	EMMAX	Chr07	8939362	1.215e-12	Capana07g000176;Capana07g000177;Capana07g000178;Capana07g000179;Capana07g000180;Capana07g000181
255	Branching habit	Bh	EMMAX	Chr07	8947488	3.8528e-13	Capana07g000176;Capana07g000177;Capana07g000178;Capana07g000179;Capana07g000180;Capana07g000181;Capana07g000182
256	Branching habit	Bh	EMMAX	Chr07	8947814	7.1502e-11	Capana07g000176;Capana07g000177;Capana07g000178;Capana07g000179;Capana07g000180;Capana07g000181;Capana07g000182
257	Branching habit	Bh	EMMAX	Chr07	8958560	5.6201e-12	Capana07g000177;Capana07g000178;Capana07g000179;Capana07g000180;Capana07g000181;Capana07g000182
258	Branching habit	Bh	EMMAX	Chr07	8982636	1.0186e-10	Capana07g000178;Capana07g000179;Capana07g000180;Capana07g000181;Capana07g000182
259	Branching habit	Bh	EMMAX	Chr07	8982683	1.0186e-10	Capana07g000178;Capana07g000179;Capana07g000180;Capana07g000181;Capana07g000182
260	Branching habit	Bh	EMMAX	Chr07	8983758	9.7607e-11	Capana07g000178;Capana07g000179;Capana07g000180;Capana07g000181;Capana07g000182
261	Branching habit	Bh	EMMAX	Chr07	8983796	9.7607e-11	Capana07g000178;Capana07g000179;Capana07g000180;Capana07g000181;Capana07g000182
262	Branching habit	Bh	EMMAX	Chr07	8983814	9.9449e-11	Capana07g000178;Capana07g000179;Capana07g000180;Capana07g000181;Capana07g000182
263	Branching habit	Bh	EMMAX	Chr07	8984087	4.6499e-12	Capana07g000178;Capana07g000179;Capana07g000180;Capana07g000181;Capana07g000182
264	Branching habit	Bh	EMMAX	Chr07	8984094	3.7803e-11	Capana07g000178;Capana07g000179;Capana07g000180;Capana07g000181;Capana07g000182
265	Branching habit	Bh	EMMAX	Chr07	8984135	1.3039e-11	Capana07g000178;Capana07g000179;Capana07g000180;Capana07g000181;Capana07g000182
266	Branching habit	Bh	EMMAX	Chr07	8984137	1.3039e-11	Capana07g000178;Capana07g000179;Capana07g000180;Capana07g000181;Capana07g000182
267	Branching habit	Bh	EMMAX	Chr07	8988737	2.6569e-12	Capana07g000178;Capana07g000179;Capana07g000180;Capana07g000181;Capana07g000182
268	Branching habit	Bh	EMMAX	Chr07	8991636	4.0951e-10	Capana07g000178;Capana07g000179;Capana07g000180;Capana07g000181;Capana07g000182
269	Branching habit	Bh	EMMAX	Chr07	8991644	4.0951e-10	Capana07g000178;Capana07g000179;Capana07g000180;Capana07g000181;Capana07g000182
270	Branching habit	Bh	EMMAX	Chr07	8992446	1.888e-09	Capana07g000178;Capana07g000179;Capana07g000180;Capana07g000181;Capana07g000182
271	Branching habit	Bh	EMMAX	Chr07	8995467	1.0103e-13	Capana07g000178;Capana07g000179;Capana07g000180;Capana07g000181;Capana07g000182
272	Branching habit	Bh	EMMAX	Chr07	8997416	3.0438e-12	Capana07g000178;Capana07g000179;Capana07g000180;Capana07g000181;Capana07g000182
273	Branching habit	Bh	EMMAX	Chr07	9005188	1.4106e-12	Capana07g000178;Capana07g000179;Capana07g000180;Capana07g000181;Capana07g000182
274	Branching habit	Bh	EMMAX	Chr07	9007681	2.1587e-11	Capana07g000178;Capana07g000179;Capana07g000180;Capana07g000181;Capana07g000182
275	Branching habit	Bh	EMMAX	Chr07	9007695	2.3547e-11	Capana07g000178;Capana07g000179;Capana07g000180;Capana07g000181;Capana07g000182
276	Branching habit	Bh	EMMAX	Chr07	9007701	3.4893e-11	Capana07g000178;Capana07g000179;Capana07g000180;Capana07g000181;Capana07g000182
277	Branching habit	Bh	EMMAX	Chr07	9034977	4.3024e-10	Capana07g000181;Capana07g000182;Capana07g000185
278	Branching habit	Bh	EMMAX	Chr07	9035621	4.8124e-10	Capana07g000181;Capana07g000182;Capana07g000185
279	Branching habit	Bh	EMMAX	Chr07	9201162	1.2892e-10	Capana07g000185;Capana07g000186;Capana07g000187;Capana07g000188;Capana07g000189;Capana07g000190;Capana07g000191;Capana07g000192;Capana07g000195;Capana07g000196;Capana07g000197;Capana07g000198;Capana07g000199
280	Branching habit	Bh	EMMAX	Chr07	15914405	1.2403e-08	Capana07g000318
281	Branching habit	Bh	EMMAX	Chr07	37196470	1.9439e-09	Capana07g000495
282	Branching habit	Bh	EMMAX	Chr07	77766713	4.4399e-13	Capana07g000738
283	Branching habit	Bh	EMMAX	Chr07	184612786	1.4084e-10	Capana07g001455;Capana07g001456;Capana07g001457
284	Branching habit	Bh	EMMAX	Chr07	184612882	5.3218e-11	Capana07g001455;Capana07g001456;Capana07g001457
285	Branching habit	Bh	EMMAX	Chr07	184646063	9.3437e-10	Capana07g001455;Capana07g001456;Capana07g001457;Capana07g001458;Capana07g001459
286	Branching habit	Bh	EMMAX	Chr07	184646064	7.1896e-09	Capana07g001455;Capana07g001456;Capana07g001457;Capana07g001458;Capana07g001459
287	Branching habit	Bh	EMMAX	Chr07	184646077	7.1896e-09	Capana07g001455;Capana07g001456;Capana07g001457;Capana07g001458;Capana07g001459
288	Branching habit	Bh	EMMAX	Chr07	184646088	9.3437e-10	Capana07g001455;Capana07g001456;Capana07g001457;Capana07g001458;Capana07g001459
289	Branching habit	Bh	EMMAX	Chr07	184646129	7.1896e-09	Capana07g001455;Capana07g001456;Capana07g001457;Capana07g001458;Capana07g001459
290	Branching habit	Bh	EMMAX	Chr07	184646178	7.1896e-09	Capana07g001455;Capana07g001456;Capana07g001457;Capana07g001458;Capana07g001459
291	Branching habit	Bh	EMMAX	Chr07	184646325	1.0404e-09	Capana07g001455;Capana07g001456;Capana07g001457;Capana07g001458;Capana07g001459
292	Branching habit	Bh	EMMAX	Chr07	184646337	9.3437e-10	Capana07g001455;Capana07g001456;Capana07g001457;Capana07g001458;Capana07g001459
293	Branching habit	Bh	EMMAX	Chr07	184682026	6.622e-11	Capana07g001456;Capana07g001457;Capana07g001458;Capana07g001459
294	Branching habit	Bh	EMMAX	Chr07	184682054	6.622e-11	Capana07g001456;Capana07g001457;Capana07g001458;Capana07g001459
295	Branching habit	Bh	EMMAX	Chr07	184682116	6.622e-11	Capana07g001456;Capana07g001457;Capana07g001458;Capana07g001459
296	Branching habit	Bh	EMMAX	Chr07	184771630	7.8942e-09	Capana07g001457;Capana07g001458;Capana07g001459;Capana07g001461
297	Branching habit	Bh	EMMAX	Chr07	184786434	1.4207e-14	Capana07g001458;Capana07g001459;Capana07g001461
298	Branching habit	Bh	EMMAX	Chr07	184786800	5.2016e-12	Capana07g001458;Capana07g001459;Capana07g001461
299	Branching habit	Bh	EMMAX	Chr07	184802639	7.7969e-16	Capana07g001458;Capana07g001459;Capana07g001461
300	Branching habit	Bh	EMMAX	Chr07	184802682	5.2369e-12	Capana07g001458;Capana07g001459;Capana07g001461
301	Branching habit	Bh	EMMAX	Chr07	184803552	2.2473e-10	Capana07g001458;Capana07g001459;Capana07g001461
302	Branching habit	Bh	EMMAX	Chr07	184803648	2.8698e-11	Capana07g001458;Capana07g001459;Capana07g001461
303	Branching habit	Bh	EMMAX	Chr07	184803651	1.513e-10	Capana07g001458;Capana07g001459;Capana07g001461
304	Branching habit	Bh	EMMAX	Chr07	184803864	2.8734e-13	Capana07g001458;Capana07g001459;Capana07g001461
305	Branching habit	Bh	EMMAX	Chr07	184803960	7.5335e-09	Capana07g001458;Capana07g001459;Capana07g001461
306	Branching habit	Bh	EMMAX	Chr07	184804272	6.9438e-14	Capana07g001458;Capana07g001459;Capana07g001461
307	Branching habit	Bh	EMMAX	Chr07	184804518	3.2451e-11	Capana07g001458;Capana07g001459;Capana07g001461
308	Branching habit	Bh	EMMAX	Chr07	184804527	6.9438e-14	Capana07g001458;Capana07g001459;Capana07g001461
309	Branching habit	Bh	EMMAX	Chr07	184810246	5.3192e-16	Capana07g001458;Capana07g001459;Capana07g001461
310	Branching habit	Bh	EMMAX	Chr07	184819301	5.3192e-16	Capana07g001458;Capana07g001459;Capana07g001461
311	Branching habit	Bh	EMMAX	Chr07	184819308	1.156e-12	Capana07g001458;Capana07g001459;Capana07g001461
312	Branching habit	Bh	EMMAX	Chr07	184825374	5.3192e-16	Capana07g001461
313	Branching habit	Bh	EMMAX	Chr07	203921851	3.0368e-09	Capana07g001799;Capana07g001800;Capana07g001801;Capana07g001802;Capana07g001803;Capana07g001804;Capana07g001805;Capana07g001806
314	Branching habit	Bh	EMMAX	Chr07	204235543	4.9749e-11	Capana07g001810;Capana07g001811;Capana07g001812;Capana07g001813;Capana07g001814;Capana07g001815;Capana07g001817;Capana07g001818
315	Branching habit	Bh	EMMAX	Chr07	205877331	7.6997e-10	Capana07g001855;Capana07g001856;Capana07g001857
316	Branching habit	Bh	EMMAX	Chr07	206836277	2.3676e-11	Capana07g001872;Capana07g001873;Capana07g001874;Capana07g001875;Capana07g001876
317	Branching habit	Bh	EMMAX	Chr07	209215024	1.3787e-08	Capana07g001937;Capana07g001938
318	Branching habit	Bh	EMMAX	Chr08	123095396	1.4186e-11	Capana08g000977;Capana08g000978;Capana08g000979;Capana08g000980;Capana08g000981;Capana08g000982
319	Branching habit	Bh	EMMAX	Chr08	123913732	5.7424e-09	Capana08g001021;Capana08g001022;Capana08g001023;Capana08g001024;Capana08g001027;Capana08g001028;Capana08g001029;Capana08g001031;Capana08g001033;Capana08g001034;Capana08g001035;Capana08g001036
320	Branching habit	Bh	EMMAX	Chr08	123914037	6.8417e-09	Capana08g001021;Capana08g001022;Capana08g001023;Capana08g001024;Capana08g001027;Capana08g001028;Capana08g001029;Capana08g001031;Capana08g001033;Capana08g001034;Capana08g001035;Capana08g001036
321	Branching habit	Bh	EMMAX	Chr08	123914067	5.7424e-09	Capana08g001021;Capana08g001022;Capana08g001023;Capana08g001024;Capana08g001027;Capana08g001028;Capana08g001029;Capana08g001031;Capana08g001033;Capana08g001034;Capana08g001035;Capana08g001036
322	Branching habit	Bh	EMMAX	Chr08	141152276	2.4243e-09	Capana08g002103;Capana08g002104;Capana08g002105;Capana08g002106;Capana08g002107;Capana08g002108;Capana08g002110;Capana08g002111
323	Branching habit	Bh	EMMAX	Chr09	10955146	2.7953e-09	Capana09g000338;Capana09g000340;Capana09g000342;Capana09g000343
324	Branching habit	Bh	EMMAX	Chr09	11003391	3.9445e-11	Capana09g000340;Capana09g000342;Capana09g000343
325	Branching habit	Bh	EMMAX	Chr09	11065949	1.302e-15	Capana09g000342;Capana09g000343;Capana09g000344
326	Branching habit	Bh	EMMAX	Chr09	32940195	1.2644e-08	Capana09g000683;Capana09g000684
327	Branching habit	Bh	EMMAX	Chr09	42703099	6.4186e-10	Capana09g000754
328	Branching habit	Bh	EMMAX	Chr09	58912169	4.0636e-10	Capana09g000846;Capana09g000847
329	Branching habit	Bh	EMMAX	Chr09	74574601	2.9362e-18	Capana09g000952
330	Branching habit	Bh	EMMAX	Chr09	78571922	4.7476e-26	Capana09g000980;Capana09g000981;Capana09g000982;Capana09g000983
331	Branching habit	Bh	EMMAX	Chr09	107797557	7.6657e-10	NA
332	Branching habit	Bh	EMMAX	Chr09	107812062	7.673e-09	NA
333	Branching habit	Bh	EMMAX	Chr09	111679278	2.7445e-10	NA
334	Branching habit	Bh	EMMAX	Chr09	120644037	1.1061e-11	Capana09g001188
335	Branching habit	Bh	EMMAX	Chr09	135335370	8.6656e-12	NA
336	Branching habit	Bh	EMMAX	Chr09	138603603	7.0178e-11	Capana09g001323
337	Branching habit	Bh	EMMAX	Chr09	147271007	3.5924e-12	NA
338	Branching habit	Bh	EMMAX	Chr09	149333673	5.3064e-09	NA
339	Branching habit	Bh	EMMAX	Chr09	149333674	5.3064e-09	NA
340	Branching habit	Bh	EMMAX	Chr09	157302123	4.978e-09	Capana09g001416;Capana09g001417;Capana09g001418
341	Branching habit	Bh	EMMAX	Chr09	173392055	7.8607e-09	NA
342	Branching habit	Bh	EMMAX	Chr09	189743395	1.8048e-14	Capana09g001640;Capana09g001641;Capana09g001642
343	Branching habit	Bh	EMMAX	Chr09	191839433	5.3744e-09	Capana09g001660
344	Branching habit	Bh	EMMAX	Chr09	196309477	4.7768e-09	Capana09g001701;Capana09g001702
345	Branching habit	Bh	EMMAX	Chr09	198001271	6.6683e-09	Capana09g001724;Capana09g001725;Capana09g001726;Capana09g001727;Capana09g001728;Capana09g001729
346	Branching habit	Bh	EMMAX	Chr09	199946285	1.2412e-13	NA
347	Branching habit	Bh	EMMAX	Chr09	200002779	5.1606e-17	NA
348	Branching habit	Bh	EMMAX	Chr09	200279563	1.5553e-16	Capana09g001743;Capana09g001744;Capana09g001745;Capana09g001746;Capana09g001749;Capana09g001750
349	Branching habit	Bh	EMMAX	Chr09	200546278	1.5176e-12	Capana09g001751;Capana09g001752;Capana09g001753
350	Branching habit	Bh	EMMAX	Chr09	200572174	6.0807e-13	Capana09g001751;Capana09g001752;Capana09g001753
351	Branching habit	Bh	EMMAX	Chr09	200590725	1.1086e-14	Capana09g001751;Capana09g001752;Capana09g001753
352	Branching habit	Bh	EMMAX	Chr09	201616976	4.0686e-16	Capana09g001759
353	Branching habit	Bh	EMMAX	Chr09	201684264	7.8591e-11	NA
354	Branching habit	Bh	EMMAX	Chr09	201684599	7.0999e-15	NA
355	Branching habit	Bh	EMMAX	Chr09	202362543	1.0406e-15	Capana09g001764
356	Branching habit	Bh	EMMAX	Chr09	202441940	5.2126e-13	Capana09g001764;Capana09g001766
357	Branching habit	Bh	EMMAX	Chr09	203198689	4.9446e-10	Capana09g001774;Capana09g001775
358	Branching habit	Bh	EMMAX	Chr09	205608405	3.3274e-10	NA
359	Branching habit	Bh	EMMAX	Chr09	206013391	8.6469e-10	NA
360	Branching habit	Bh	EMMAX	Chr09	206035324	4.8415e-09	NA
361	Branching habit	Bh	EMMAX	Chr09	206281804	8.4042e-09	Capana09g001797;Capana09g001798;Capana09g001799
362	Branching habit	Bh	EMMAX	Chr09	206991213	5.8066e-09	NA
363	Branching habit	Bh	EMMAX	Chr09	208551246	6.2588e-09	Capana09g001815;Capana09g001816;Capana09g001817
364	Branching habit	Bh	EMMAX	Chr09	208847971	6.0936e-09	NA
365	Branching habit	Bh	EMMAX	Chr09	209667581	6.9926e-09	NA
366	Branching habit	Bh	EMMAX	Chr09	210401900	2.8061e-09	NA
367	Branching habit	Bh	EMMAX	Chr09	219429346	2.5249e-09	Capana09g001970;Capana09g001971;Capana09g001972;Capana09g001973;Capana09g001975
368	Branching habit	Bh	EMMAX	Chr09	219623142	2.3624e-10	Capana09g001977;Capana09g001978;Capana09g001979
369	Branching habit	Bh	EMMAX	Chr09	219824323	4.7705e-11	Capana09g001980;Capana09g001981;Capana09g001982
370	Branching habit	Bh	EMMAX	Chr09	219927931	1.0453e-09	Capana09g001982;Capana09g001983;Capana09g001984
371	Branching habit	Bh	EMMAX	Chr09	221164738	5.8197e-11	Capana09g002000;Capana09g002001
372	Branching habit	Bh	EMMAX	Chr09	221435348	1.5057e-17	NA
373	Branching habit	Bh	EMMAX	Chr09	235343213	6.0791e-10	Capana09g002255;Capana09g002256;Capana09g002257;Capana09g002258;Capana09g002259;Capana09g002260;Capana09g002261;Capana09g002262;Capana09g002263;Capana09g002264
374	Branching habit	Bh	EMMAX	Chr10	50880427	5.0046e-12	NA
375	Branching habit	Bh	EMMAX	Chr10	50880729	4.464e-12	NA
376	Branching habit	Bh	EMMAX	Chr10	51277133	1.1925e-51	NA
377	Branching habit	Bh	EMMAX	Chr10	51341955	1.0575e-15	NA
378	Branching habit	Bh	EMMAX	Chr10	56567078	1.3107e-08	Capana10g000835;Capana10g000836
379	Branching habit	Bh	EMMAX	Chr10	60490271	1.0725e-09	NA
380	Branching habit	Bh	EMMAX	Chr10	60490528	1.0474e-09	NA
381	Branching habit	Bh	EMMAX	Chr10	60737273	1.336e-09	Capana10g000862;Capana10g000863
382	Branching habit	Bh	EMMAX	Chr10	75172974	7.2856e-10	NA
383	Branching habit	Bh	EMMAX	Chr10	78976380	5.3392e-10	Capana10g000981
384	Branching habit	Bh	EMMAX	Chr10	81974380	9.6611e-11	Capana10g000988;Capana10g000989
385	Branching habit	Bh	EMMAX	Chr10	84425036	1.5104e-19	NA
386	Branching habit	Bh	EMMAX	Chr10	84947063	6.1422e-11	NA
387	Branching habit	Bh	EMMAX	Chr10	91348259	2.5509e-11	NA
388	Branching habit	Bh	EMMAX	Chr10	92233130	5.131e-11	NA
389	Branching habit	Bh	EMMAX	Chr10	92233368	6.7838e-13	NA
390	Branching habit	Bh	EMMAX	Chr10	92233401	5.131e-11	NA
391	Branching habit	Bh	EMMAX	Chr10	96279405	1.197e-10	NA
392	Branching habit	Bh	EMMAX	Chr10	98115844	8.3511e-10	NA
393	Branching habit	Bh	EMMAX	Chr10	99038533	4.1159e-33	NA
394	Branching habit	Bh	EMMAX	Chr10	100144301	6.521e-10	NA
395	Branching habit	Bh	EMMAX	Chr10	101048119	3.0175e-11	Capana10g001064
396	Branching habit	Bh	EMMAX	Chr10	104206432	4.1328e-09	NA
397	Branching habit	Bh	EMMAX	Chr10	113310694	1.2571e-09	Capana10g001134
398	Branching habit	Bh	EMMAX	Chr10	149523174	4.3357e-13	Capana10g001385;Capana10g001386;Capana10g001387
399	Branching habit	Bh	EMMAX	Chr10	149523221	1.3094e-13	Capana10g001385;Capana10g001386;Capana10g001387
400	Branching habit	Bh	EMMAX	Chr10	194821848	5.4677e-11	Capana10g001993;Capana10g001994
401	Branching habit	Bh	EMMAX	Chr11	4566655	3.9636e-09	Capana11g000185;Capana11g000186;Capana11g000187;Capana11g000188
402	Branching habit	Bh	EMMAX	Chr11	7427830	6.2677e-09	Capana11g000281;Capana11g000283;Capana11g000284;Capana11g000285;Capana11g000286;Capana11g000287;Capana11g000288
403	Branching habit	Bh	EMMAX	Chr11	150713002	5.4219e-11	Capana11g001268
404	Branching habit	Bh	EMMAX	Chr11	209419737	1.3003e-08	Capana11g002083;Capana11g002084;Capana11g002086;Capana11g002087
405	Branching habit	Bh	EMMAX	Chr11	209520252	9.9594e-09	Capana11g002086;Capana11g002087;Capana11g002088
406	Branching habit	Bh	EMMAX	Chr11	209520488	9.8022e-09	Capana11g002086;Capana11g002087;Capana11g002088
407	Branching habit	Bh	EMMAX	Chr11	219079703	7.988e-10	Capana11g002338;Capana11g002339;Capana11g002340;Capana11g002341;Capana11g002342
408	Branching habit	Bh	EMMAX	Chr12	3026607	1.4552e-11	Capana12g000172;Capana12g000173;Capana12g000174;Capana12g000175;Capana12g000176;Capana12g000177;Capana12g000178;Capana12g000179;Capana12g000180;Capana12g000181;Capana12g000182;Capana12g000183;Capana12g000184;Capana12g000185;Capana12g000186;Capana12g000187;Capana12g000188;Capana12g000189;Capana12g000190
409	Branching habit	Bh	EMMAX	Chr12	47997151	3.5282e-10	Capana12g001128;Capana12g001130
410	Branching habit	Bh	EMMAX	Chr12	71688966	3.2509e-11	Capana12g001286
411	Branching habit	Bh	EMMAX	Chr12	201096274	1.0164e-08	Capana12g002149;Capana12g002150
412	Main stem color	Msc	FASTLMM	Chr09	214330476	1.20593e-09	Capana09g001889;Capana09g001890
413	Main stem color	Msc	FASTLMM	Chr08	114388470	5.33946e-09	Capana08g000810;Capana08g000811
414	Main stem color	Msc	FASTLMM	Chr08	114388456	5.37136e-09	Capana08g000810;Capana08g000811
415	Main stem color	Msc	FASTLMM	Chr09	214330504	6.30945e-09	Capana09g001889;Capana09g001890
416	Main stem color	Msc	FASTLMM	Chr06	20231877	7.31293e-09	Capana06g001115;Capana06g001116;Capana06g001117;Capana06g001118;Capana06g001119;Capana06g001120
417	Main stem color	Msc	FASTLMM	Chr06	20231907	7.31293e-09	Capana06g001115;Capana06g001116;Capana06g001117;Capana06g001118;Capana06g001119;Capana06g001120
418	Main stem pubescence	Msp	EMMAX	Chr11	27131483	2.5243e-09	Capana11g000682
419	Main stem pubescence	Msp	EMMAX	Chr11	27131822	1.8577e-10	Capana11g000682
420	Main stem pubescence	Msp	EMMAX	Chr11	27158545	7.9056e-10	Capana11g000682;Capana11g000683
421	Main stem pubescence	Msp	EMMAX	Chr11	27158649	4.5617e-09	Capana11g000682;Capana11g000683
422	Main stem pubescence	Msp	EMMAX	Chr11	27158667	2.3489e-10	Capana11g000682;Capana11g000683
423	Main stem pubescence	Msp	EMMAX	Chr11	27158915	2.3489e-10	Capana11g000682;Capana11g000683
424	Main stem pubescence	Msp	EMMAX	Chr11	27217302	2.9162e-10	Capana11g000683
425	Main stem pubescence	Msp	EMMAX	Chr11	27217305	2.9162e-10	Capana11g000683
426	Main stem pubescence	Msp	EMMAX	Chr11	27217603	3.7613e-11	Capana11g000683
427	Main stem pubescence	Msp	EMMAX	Chr11	27217612	3.7244e-10	Capana11g000683
428	Main stem pubescence	Msp	EMMAX	Chr11	27217632	4.9328e-09	Capana11g000683
429	Main stem pubescence	Msp	EMMAX	Chr11	27217636	8.2662e-11	Capana11g000683
430	Main stem pubescence	Msp	EMMAX	Chr11	27217683	2.9162e-10	Capana11g000683
431	Main stem pubescence	Msp	EMMAX	Chr11	27217695	4.5845e-11	Capana11g000683
432	Main stem pubescence	Msp	EMMAX	Chr11	27228412	8.1859e-09	Capana11g000683
433	Main stem pubescence	Msp	EMMAX	Chr11	27228446	9.1077e-10	Capana11g000683
434	Main stem pubescence	Msp	EMMAX	Chr11	27228649	9.8888e-10	Capana11g000683
435	Main stem pubescence	Msp	EMMAX	Chr11	27228677	9.8888e-10	Capana11g000683
436	Main stem pubescence	Msp	EMMAX	Chr11	27228700	9.8888e-10	Capana11g000683
437	Main stem pubescence	Msp	EMMAX	Chr11	27228714	9.1712e-09	Capana11g000683
438	Main stem pubescence	Msp	EMMAX	Chr11	27228718	9.8888e-10	Capana11g000683
439	Main stem pubescence	Msp	EMMAX	Chr11	27314944	1.6759e-08	Capana11g000683
440	Leaf shape	Ls	GLM		none
441	Leaf color	Lc	GLM	Chr05	38502885	1.4722e-08	NA
442	Leaf margin	Lm	GLM	Chr01	430436	6.3234e-09	Capana01g000021;Capana01g000022;Capana01g000023;Capana01g000025;Capana01g000028
443	Leaf margin	Lm	GLM	Chr01	6806946	7.6277e-10	Capana01g000362;Capana01g000363;Capana01g000364;Capana01g000365;Capana01g000366;Capana01g000367;Capana01g000368;Capana01g000369;Capana01g000370;Capana01g000372;Capana01g000373;Capana01g000374;Capana01g000375;Capana01g000376
444	Leaf margin	Lm	GLM	Chr01	6807182	1.4851e-10	Capana01g000362;Capana01g000363;Capana01g000364;Capana01g000365;Capana01g000366;Capana01g000367;Capana01g000368;Capana01g000369;Capana01g000370;Capana01g000372;Capana01g000373;Capana01g000374;Capana01g000375;Capana01g000376
445	Leaf margin	Lm	GLM	Chr01	46647237	2.6318e-10	Capana01g001472;Capana01g001473
446	Leaf margin	Lm	GLM	Chr01	46647248	2.6318e-10	Capana01g001472;Capana01g001473
447	Leaf margin	Lm	GLM	Chr01	46647323	2.6318e-10	Capana01g001472;Capana01g001473
448	Leaf margin	Lm	GLM	Chr01	65175288	7.4036e-13	Capana01g001764;Capana01g001766
449	Leaf margin	Lm	GLM	Chr01	75969620	8.9789e-10	Capana01g001865;Capana01g001866;Capana01g001867;Capana01g001868;Capana01g001869;Capana01g001870;Capana01g001871;Capana01g001872;Capana01g001873;Capana01g001874;Capana01g001875;Capana01g001876;Capana01g001878;Capana01g001881;Capana01g001882;Capana01g001883;Capana01g001884;Capana01g001885
450	Leaf margin	Lm	GLM	Chr01	75969649	7.0122e-11	Capana01g001865;Capana01g001866;Capana01g001867;Capana01g001868;Capana01g001869;Capana01g001870;Capana01g001871;Capana01g001872;Capana01g001873;Capana01g001874;Capana01g001875;Capana01g001876;Capana01g001878;Capana01g001881;Capana01g001882;Capana01g001883;Capana01g001884;Capana01g001885
451	Leaf margin	Lm	GLM	Chr01	75969846	7.0122e-11	Capana01g001865;Capana01g001866;Capana01g001867;Capana01g001868;Capana01g001869;Capana01g001870;Capana01g001871;Capana01g001872;Capana01g001873;Capana01g001874;Capana01g001875;Capana01g001876;Capana01g001878;Capana01g001881;Capana01g001882;Capana01g001883;Capana01g001884;Capana01g001885
452	Leaf margin	Lm	GLM	Chr01	75969892	7.0122e-11	Capana01g001865;Capana01g001866;Capana01g001867;Capana01g001868;Capana01g001869;Capana01g001870;Capana01g001871;Capana01g001872;Capana01g001873;Capana01g001874;Capana01g001875;Capana01g001876;Capana01g001878;Capana01g001881;Capana01g001882;Capana01g001883;Capana01g001884;Capana01g001885
453	Leaf margin	Lm	GLM	Chr01	75994826	1.0264e-09	Capana01g001865;Capana01g001866;Capana01g001867;Capana01g001868;Capana01g001869;Capana01g001870;Capana01g001871;Capana01g001872;Capana01g001873;Capana01g001874;Capana01g001875;Capana01g001876;Capana01g001878;Capana01g001881;Capana01g001882;Capana01g001883;Capana01g001884;Capana01g001885
454	Leaf margin	Lm	GLM	Chr01	78535496	7.9476e-12	Capana01g001916
455	Leaf margin	Lm	GLM	Chr01	98339674	6.0328e-09	NA
456	Leaf margin	Lm	GLM	Chr01	103447235	3.6124e-09	NA
457	Leaf margin	Lm	GLM	Chr01	103447239	3.6124e-09	NA
458	Leaf margin	Lm	GLM	Chr01	103447243	3.6124e-09	NA
459	Leaf margin	Lm	GLM	Chr01	103447326	3.6124e-09	NA
460	Leaf margin	Lm	GLM	Chr01	107986891	1.2549e-08	Capana01g002095
461	Leaf margin	Lm	GLM	Chr01	120810300	7.0756e-09	NA
462	Leaf margin	Lm	GLM	Chr01	132024934	1.0196e-09	NA
463	Leaf margin	Lm	GLM	Chr01	132024988	1.0196e-09	NA
464	Leaf margin	Lm	GLM	Chr01	158420891	2.0431e-11	NA
465	Leaf margin	Lm	GLM	Chr01	158420904	7.7449e-12	NA
466	Leaf margin	Lm	GLM	Chr01	158420939	2.192e-11	NA
467	Leaf margin	Lm	GLM	Chr01	158421116	2.0431e-11	NA
468	Leaf margin	Lm	GLM	Chr01	158421135	2.3097e-11	NA
469	Leaf margin	Lm	GLM	Chr01	158421143	2.3097e-11	NA
470	Leaf margin	Lm	GLM	Chr01	158421159	2.3097e-11	NA
471	Leaf margin	Lm	GLM	Chr01	158729605	3.3171e-12	Capana01g002461
472	Leaf margin	Lm	GLM	Chr01	172018396	1.4868e-08	Capana01g002684;Capana01g002685;Capana01g002687;Capana01g002688;Capana01g002690;Capana01g002691
473	Leaf margin	Lm	GLM	Chr01	254877077	3.0731e-09	Capana01g003813
474	Leaf margin	Lm	GLM	Chr03	168233343	1.3697e-08	Capana03g003087
475	Leaf margin	Lm	GLM	Chr03	208971833	9.043e-09	Capana03g003327
476	Leaf margin	Lm	GLM	Chr03	239627169	7.7204e-09	Capana03g003858
477	Leaf margin	Lm	GLM	Chr03	258542832	2.1852e-11	Capana03g004577
478	Leaf margin	Lm	GLM	Chr03	258542879	2.4484e-11	Capana03g004577
479	Leaf margin	Lm	GLM	Chr03	258543080	2.5485e-11	Capana03g004577
480	Leaf margin	Lm	GLM	Chr04	58610574	8.6856e-09	Capana04g001480;Capana04g001481
481	Leaf margin	Lm	GLM	Chr04	59043475	3.848e-10	Capana04g001485;Capana04g001486
482	Leaf margin	Lm	GLM	Chr04	59043555	5.4326e-11	Capana04g001485;Capana04g001486
483	Leaf margin	Lm	GLM	Chr04	59221922	1.0851e-10	Capana04g001487
484	Leaf margin	Lm	GLM	Chr04	59222177	1.0851e-10	Capana04g001487
485	Leaf margin	Lm	GLM	Chr04	59222187	1.0851e-10	Capana04g001487
486	Leaf margin	Lm	GLM	Chr04	59222198	1.0851e-10	Capana04g001487
487	Leaf margin	Lm	GLM	Chr04	95139115	1.9926e-09	Capana04g001735;Capana04g001736
488	Leaf margin	Lm	GLM	Chr04	95139145	2.2593e-09	Capana04g001735;Capana04g001736
489	Leaf margin	Lm	GLM	Chr04	107082949	1.6402e-08	NA
490	Leaf margin	Lm	GLM	Chr04	109346747	3.6664e-09	NA
491	Leaf margin	Lm	GLM	Chr04	109346822	4.9016e-09	NA
492	Leaf margin	Lm	GLM	Chr04	149035475	1.3888e-09	Capana04g001985;Capana04g001986;Capana04g001987;Capana04g001988
493	Leaf margin	Lm	GLM	Chr04	149035477	7.9764e-10	Capana04g001985;Capana04g001986;Capana04g001987;Capana04g001988
494	Leaf margin	Lm	GLM	Chr04	150294479	1.6124e-08	Capana04g001996;Capana04g001997;Capana04g001998;Capana04g001999;Capana04g002000
495	Leaf margin	Lm	GLM	Chr04	150294490	1.4708e-08	Capana04g001996;Capana04g001997;Capana04g001998;Capana04g001999;Capana04g002000
496	Leaf margin	Lm	GLM	Chr04	152895144	3.9498e-09	NA
497	Leaf margin	Lm	GLM	Chr04	152895248	3.6703e-09	NA
498	Leaf margin	Lm	GLM	Chr04	160184394	1.8093e-09	NA
499	Leaf margin	Lm	GLM	Chr04	160184656	1.8944e-09	NA
500	Leaf margin	Lm	GLM	Chr04	183387218	1.4299e-08	Capana04g002196;Capana04g002197
501	Leaf margin	Lm	GLM	Chr04	185327249	1.0271e-09	Capana04g002209;Capana04g002210;Capana04g002211
502	Leaf margin	Lm	GLM	Chr04	196758917	1.0744e-10	Capana04g002315;Capana04g002316;Capana04g002317;Capana04g002318
503	Leaf margin	Lm	GLM	Chr04	214644529	8.7789e-09	Capana04g002812;Capana04g002813;Capana04g002814;Capana04g002815;Capana04g002816;Capana04g002817;Capana04g002818;Capana04g002819;Capana04g002820;Capana04g002821;Capana04g002823;Capana04g002824;Capana04g002825;Capana04g002826;Capana04g002827
504	Leaf margin	Lm	GLM	Chr05	4314480	6.2853e-10	Capana05g000252;Capana05g000253;Capana05g000254;Capana05g000255;Capana05g000256;Capana05g000257;Capana05g000258;Capana05g000259
505	Leaf margin	Lm	GLM	Chr05	5202943	2.4884e-10	Capana05g000276;Capana05g000277;Capana05g000278;Capana05g000279;Capana05g000280;Capana05g000281
506	Leaf margin	Lm	GLM	Chr06	90614857	1.0915e-09	Capana06g002108;Capana06g002109
507	Leaf margin	Lm	GLM	Chr06	120383278	5.3159e-10	Capana06g002244;Capana06g002245
508	Leaf margin	Lm	GLM	Chr06	120383378	5.7168e-10	Capana06g002244;Capana06g002245
509	Leaf margin	Lm	GLM	Chr06	190024494	7.1513e-09	NA
510	Leaf margin	Lm	GLM	Chr06	190024501	7.1513e-09	NA
511	Leaf margin	Lm	GLM	Chr06	190024570	7.1513e-09	NA
512	Leaf margin	Lm	GLM	Chr06	190651374	1.0571e-10	Capana06g002662
513	Leaf margin	Lm	GLM	Chr06	190651426	1.0571e-10	Capana06g002662
514	Leaf margin	Lm	GLM	Chr06	190651661	1.2551e-10	Capana06g002662
515	Leaf margin	Lm	GLM	Chr06	195243583	9.5973e-09	NA
516	Leaf margin	Lm	GLM	Chr06	211843864	7.1513e-11	NA
517	Leaf margin	Lm	GLM	Chr06	212371837	1.5905e-12	Capana06g002911;Capana06g002912
518	Leaf margin	Lm	GLM	Chr06	212371843	1.5905e-12	Capana06g002911;Capana06g002912
519	Leaf margin	Lm	GLM	Chr06	212371879	1.5905e-12	Capana06g002911;Capana06g002912
520	Leaf margin	Lm	GLM	Chr06	212424534	1.2938e-10	NA
521	Leaf margin	Lm	GLM	Chr06	212424567	5.6369e-10	NA
522	Leaf margin	Lm	GLM	Chr06	212424767	5.6641e-10	NA
523	Leaf margin	Lm	GLM	Chr06	212424874	5.0302e-10	NA
524	Leaf margin	Lm	GLM	Chr07	4766354	5.0845e-10	Capana07g000104;Capana07g000097;Capana07g000098;Capana07g000099;Capana07g000100;Capana07g000101;Capana07g000102;Capana07g000103
525	Leaf margin	Lm	GLM	Chr07	4766364	4.0705e-10	Capana07g000104;Capana07g000097;Capana07g000098;Capana07g000099;Capana07g000100;Capana07g000101;Capana07g000102;Capana07g000103
526	Leaf margin	Lm	GLM	Chr07	4766415	4.7123e-10	Capana07g000104;Capana07g000097;Capana07g000098;Capana07g000099;Capana07g000100;Capana07g000101;Capana07g000102;Capana07g000103
527	Leaf margin	Lm	GLM	Chr07	7102245	7.4088e-10	Capana07g000142;Capana07g000143;Capana07g000145
528	Leaf margin	Lm	GLM	Chr07	7125254	1.0506e-09	Capana07g000142;Capana07g000143;Capana07g000145
529	Leaf margin	Lm	GLM	Chr07	115043328	1.6132e-10	NA
530	Leaf margin	Lm	GLM	Chr08	131427437	7.7484e-09	Capana08g001475;Capana08g001476;Capana08g001477;Capana08g001478;Capana08g001479;Capana08g001480;Capana08g001481;Capana08g001482;Capana08g001483;Capana08g001484;Capana08g001485;Capana08g001486;Capana08g001487;Capana08g001488
531	Leaf margin	Lm	GLM	Chr08	133239372	2.2386e-10	Capana08g001594;Capana08g001595;Capana08g001596;Capana08g001597;Capana08g001598;Capana08g001599;Capana08g001600;Capana08g001601;Capana08g001602;Capana08g001603;Capana08g001604;Capana08g001605;Capana08g001606
532	Leaf margin	Lm	GLM	Chr08	134508949	4.11e-10	Capana08g001663;Capana08g001665;Capana08g001666;Capana08g001667;Capana08g001668;Capana08g001669;Capana08g001670;Capana08g001671;Capana08g001672;Capana08g001673;Capana08g001674;Capana08g001676;Capana08g001677;Capana08g001678
533	Leaf margin	Lm	GLM	Chr08	134508999	5.5841e-10	Capana08g001663;Capana08g001665;Capana08g001666;Capana08g001667;Capana08g001668;Capana08g001669;Capana08g001670;Capana08g001671;Capana08g001672;Capana08g001673;Capana08g001674;Capana08g001676;Capana08g001677;Capana08g001678
534	Leaf margin	Lm	GLM	Chr08	134509183	3.917e-09	Capana08g001663;Capana08g001665;Capana08g001666;Capana08g001667;Capana08g001668;Capana08g001669;Capana08g001670;Capana08g001671;Capana08g001672;Capana08g001673;Capana08g001674;Capana08g001676;Capana08g001677;Capana08g001678
535	Leaf margin	Lm	GLM	Chr08	134733299	4.349e-11	Capana08g001686;Capana08g001687;Capana08g001688;Capana08g001689;Capana08g001690
536	Leaf margin	Lm	GLM	Chr08	134733324	7.5827e-10	Capana08g001686;Capana08g001687;Capana08g001688;Capana08g001689;Capana08g001690
537	Leaf margin	Lm	GLM	Chr09	213296495	2.813e-11	Capana09g001858;Capana09g001859;Capana09g001860;Capana09g001861;Capana09g001862;Capana09g001863;Capana09g001864
538	Leaf margin	Lm	GLM	Chr09	213296550	2.813e-11	Capana09g001858;Capana09g001859;Capana09g001860;Capana09g001861;Capana09g001862;Capana09g001863;Capana09g001864
539	Leaf margin	Lm	GLM	Chr09	213296577	3.8612e-11	Capana09g001858;Capana09g001859;Capana09g001860;Capana09g001861;Capana09g001862;Capana09g001863;Capana09g001864
540	Leaf margin	Lm	GLM	Chr09	228703575	2.9945e-11	Capana09g002085;Capana09g002086;Capana09g002087
541	Leaf margin	Lm	GLM	Chr09	228703577	2.5563e-11	Capana09g002085;Capana09g002086;Capana09g002087
542	Leaf margin	Lm	GLM	Chr09	230190214	1.3173e-08	Capana09g002129
543	Leaf margin	Lm	GLM	Chr09	230190227	1.4462e-08	Capana09g002129
544	Leaf margin	Lm	GLM	Chr10	39905721	8.8511e-09	Capana10g000684;Capana10g000685
545	Leaf margin	Lm	GLM	Chr11	14519452	2.4743e-10	Capana11g000482;Capana11g000483;Capana11g000484;Capana11g000485;Capana11g000486;Capana11g000488;Capana11g000489;Capana11g000490;Capana11g000491
546	Leaf margin	Lm	GLM	Chr11	98779437	2.755e-10	Capana11g001028;Capana11g001029;Capana11g001030
547	Leaf margin	Lm	GLM	Chr11	215791428	3.8863e-09	Capana11g002224;Capana11g002225;Capana11g002226;Capana11g002227;Capana11g002228;Capana11g002229;Capana11g002230;Capana11g002231;Capana11g002232
548	Leaf margin	Lm	GLM	Chr11	215791438	2.1809e-09	Capana11g002224;Capana11g002225;Capana11g002226;Capana11g002227;Capana11g002228;Capana11g002229;Capana11g002230;Capana11g002231;Capana11g002232
549	Leaf margin	Lm	GLM	Chr12	8256177	6.7544e-10	Capana12g000411;Capana12g000412;Capana12g000413;Capana12g000414;Capana12g000415;Capana12g000416;Capana12g000417;Capana12g000418;Capana12g000419;Capana12g000420;Capana12g000421;Capana12g000422;Capana12g000424;Capana12g000425;Capana12g000426;Capana12g000427;Capana12g000428
550	Leaf margin	Lm	GLM	Chr12	12354265	9.334e-10	Capana12g000555;Capana12g000556;Capana12g000557;Capana12g000559;Capana12g000560
551	Leaf margin	Lm	GLM	Chr12	19240089	1.8822e-09	Capana12g000674;Capana12g000675;Capana12g000676
552	Leaf margin	Lm	GLM	Chr12	19257557	1.9858e-09	Capana12g000674;Capana12g000675;Capana12g000676;Capana12g000677
553	Leaf margin	Lm	GLM	Chr12	19260025	5.8706e-11	Capana12g000674;Capana12g000675;Capana12g000676;Capana12g000677
554	Leaf margin	Lm	GLM	Chr12	20546940	1.6226e-08	Capana12g000719;Capana12g000720;Capana12g000722;Capana12g000723;Capana12g000724;Capana12g000725;Capana12g000726;Capana12g000727;Capana12g000728;Capana12g000729
555	Leaf margin	Lm	GLM	Chr12	24655612	3.1316e-11	Capana12g000792
556	Leaf margin	Lm	GLM	Chr12	31926262	3.73e-10	NA
557	Leaf margin	Lm	GLM	Chr12	121062985	6.4504e-09	Capana12g001553;Capana12g001554;Capana12g001555
558	Leaf margin	Lm	GLM	Chr12	150187162	2.0437e-11	NA
559	Leaf pubescence	Lp	EMMAX	Chr02	153339044	8.9133e-09	Capana02g002951;Capana02g002952;Capana02g002953;Capana02g002954;Capana02g002955;Capana02g002956;Capana02g002957;Capana02g002958;Capana02g002959;Capana02g002960;Capana02g002961;Capana02g002962;Capana02g002963;Capana02g002964;Capana02g002965;Capana02g002966;Capana02g002967;Capana02g002968;Capana02g002969
560	Leaf pubescence	Lp	EMMAX	Chr03	36016047	6.2956e-09	Capana03g001807;Capana03g001808;Capana03g001810;Capana03g001811;Capana03g001812
561	Leaf pubescence	Lp	EMMAX	Chr03	41455807	1.3161e-08	Capana03g002010;Capana03g002011;Capana03g002012;Capana03g002013;Capana03g002015;Capana03g002016;Capana03g002017;Capana03g002018;Capana03g002019;Capana03g002020;Capana03g002021;Capana03g002022
562	Leaf pubescence	Lp	EMMAX	Chr09	178710956	3.048e-10	NA
563	Leaf pubescence	Lp	EMMAX	Chr10	153131972	8.407e-13	Capana10g001412;Capana10g001413
564	Leaf pubescence	Lp	EMMAX	Chr10	154508628	7.7315e-11	NA
565	Leaf pubescence	Lp	EMMAX	Chr10	162170912	2.7851e-09	Capana10g001519;Capana10g001520
566	Leaf pubescence	Lp	EMMAX	Chr10	162210139	5.6002e-14	Capana10g001520
567	Leaf pubescence	Lp	EMMAX	Chr10	162210162	5.6002e-14	Capana10g001520
568	Leaf pubescence	Lp	EMMAX	Chr10	162210172	2.878e-12	Capana10g001520
569	Leaf pubescence	Lp	EMMAX	Chr10	162210183	8.7619e-14	Capana10g001520
570	Leaf pubescence	Lp	EMMAX	Chr10	162210427	1.7478e-12	Capana10g001520
571	Leaf pubescence	Lp	EMMAX	Chr10	162210536	5.6002e-14	Capana10g001520
572	Leaf pubescence	Lp	EMMAX	Chr10	162221229	6.9539e-13	Capana10g001520
573	Leaf pubescence	Lp	EMMAX	Chr10	197927729	5.4903e-10	Capana10g002098;Capana10g002099
574	Leaf pubescence	Lp	EMMAX	Chr10	198166140	6.9619e-09	Capana10g002100;Capana10g002101;Capana10g002102;Capana10g002103;Capana10g002104
575	Leaf pubescence	Lp	EMMAX	Chr12	22681366	6.5142e-09	Capana12g000764;Capana12g000766;Capana12g000769;Capana12g000770
576	Leaf surface characteristics	Lsc	GLM		none
577	Corolla color	Cc	EMMAX	Chr01	2129228	3.2586e-11	Capana01g000138;Capana01g000139;Capana01g000140;Capana01g000141;Capana01g000142;Capana01g000143;Capana01g000144;Capana01g000145;Capana01g000146;Capana01g000147;Capana01g000148;Capana01g000149;Capana01g000150;Capana01g000151
578	Corolla color	Cc	EMMAX	Chr01	2129237	3.2586e-11	Capana01g000138;Capana01g000139;Capana01g000140;Capana01g000141;Capana01g000142;Capana01g000143;Capana01g000144;Capana01g000145;Capana01g000146;Capana01g000147;Capana01g000148;Capana01g000149;Capana01g000150;Capana01g000151
579	Corolla color	Cc	EMMAX	Chr01	75969649	1.4649e-10	Capana01g001865;Capana01g001866;Capana01g001867;Capana01g001868;Capana01g001869;Capana01g001870;Capana01g001871;Capana01g001872;Capana01g001873;Capana01g001874;Capana01g001875;Capana01g001876;Capana01g001878;Capana01g001881;Capana01g001882;Capana01g001883;Capana01g001884;Capana01g001885
580	Corolla color	Cc	EMMAX	Chr01	75969846	1.4649e-10	Capana01g001865;Capana01g001866;Capana01g001867;Capana01g001868;Capana01g001869;Capana01g001870;Capana01g001871;Capana01g001872;Capana01g001873;Capana01g001874;Capana01g001875;Capana01g001876;Capana01g001878;Capana01g001881;Capana01g001882;Capana01g001883;Capana01g001884;Capana01g001885
581	Corolla color	Cc	EMMAX	Chr01	75969892	1.4649e-10	Capana01g001865;Capana01g001866;Capana01g001867;Capana01g001868;Capana01g001869;Capana01g001870;Capana01g001871;Capana01g001872;Capana01g001873;Capana01g001874;Capana01g001875;Capana01g001876;Capana01g001878;Capana01g001881;Capana01g001882;Capana01g001883;Capana01g001884;Capana01g001885
582	Corolla color	Cc	EMMAX	Chr01	211183839	1.4647e-10	NA
583	Corolla color	Cc	EMMAX	Chr01	211183884	9.7148e-09	NA
584	Corolla color	Cc	EMMAX	Chr02	3296828	2.4336e-09	Capana02g000015;Capana02g000014
585	Corolla color	Cc	EMMAX	Chr02	16176218	1.4518e-23	Capana02g000104;Capana02g000105;Capana02g000106
586	Corolla color	Cc	EMMAX	Chr02	16176235	1.4518e-23	Capana02g000104;Capana02g000105;Capana02g000106
587	Corolla color	Cc	EMMAX	Chr02	68060203	6.2528e-10	Capana02g000520
588	Corolla color	Cc	EMMAX	Chr02	68060225	6.2528e-10	Capana02g000520
589	Corolla color	Cc	EMMAX	Chr02	68060270	6.2528e-10	Capana02g000520
590	Corolla color	Cc	EMMAX	Chr02	68060282	6.2528e-10	Capana02g000520
591	Corolla color	Cc	EMMAX	Chr02	71142640	1.4915e-08	NA
592	Corolla color	Cc	EMMAX	Chr02	81201722	1.606e-10	Capana02g000645
593	Corolla color	Cc	EMMAX	Chr02	81488917	8.2148e-09	Capana02g000649;Capana02g000650
594	Corolla color	Cc	EMMAX	Chr02	83342851	1.2721e-08	Capana02g000675;Capana02g000676
595	Corolla color	Cc	EMMAX	Chr02	83405305	8.2451e-09	Capana02g000676
596	Corolla color	Cc	EMMAX	Chr02	83405351	8.2451e-09	Capana02g000676
597	Corolla color	Cc	EMMAX	Chr02	84973845	1.8064e-09	Capana02g000697;Capana02g000698;Capana02g000699
598	Corolla color	Cc	EMMAX	Chr02	85213211	1.8039e-15	Capana02g000700;Capana02g000701
599	Corolla color	Cc	EMMAX	Chr02	85213496	1.8039e-15	Capana02g000700;Capana02g000701
600	Corolla color	Cc	EMMAX	Chr02	85429287	4.9894e-11	Capana02g000702;Capana02g000703;Capana02g000704;Capana02g000705
601	Corolla color	Cc	EMMAX	Chr02	87690851	4.7969e-09	NA
602	Corolla color	Cc	EMMAX	Chr02	95572826	4.5882e-16	Capana02g000832;Capana02g000833
603	Corolla color	Cc	EMMAX	Chr02	104238462	1.4868e-08	Capana02g000952
604	Corolla color	Cc	EMMAX	Chr02	104384220	2.7351e-09	Capana02g000954
605	Corolla color	Cc	EMMAX	Chr02	115479764	5.9895e-15	Capana02g001225
606	Corolla color	Cc	EMMAX	Chr02	115479767	5.9895e-15	Capana02g001225
607	Corolla color	Cc	EMMAX	Chr02	115479774	5.9895e-15	Capana02g001225
608	Corolla color	Cc	EMMAX	Chr02	132873860	2.8136e-16	Capana02g001772;Capana02g001774;Capana02g001775;Capana02g001776;Capana02g001777;Capana02g001778;Capana02g001779;Capana02g001780;Capana02g001781;Capana02g001782;Capana02g001783;Capana02g001784;Capana02g001785
609	Corolla color	Cc	EMMAX	Chr02	145739752	1.0338e-08	Capana02g002483;Capana02g002484;Capana02g002485;Capana02g002487;Capana02g002489;Capana02g002490;Capana02g002491;Capana02g002492;Capana02g002493;Capana02g002494;Capana02g002495;Capana02g002496;Capana02g002497;Capana02g002498;Capana02g002499;Capana02g002500;Capana02g002501;Capana02g002502;Capana02g002503
610	Corolla color	Cc	EMMAX	Chr02	145739962	1.0324e-08	Capana02g002483;Capana02g002484;Capana02g002485;Capana02g002487;Capana02g002489;Capana02g002490;Capana02g002491;Capana02g002492;Capana02g002493;Capana02g002494;Capana02g002495;Capana02g002496;Capana02g002497;Capana02g002498;Capana02g002499;Capana02g002500;Capana02g002501;Capana02g002502;Capana02g002503
611	Corolla color	Cc	EMMAX	Chr02	145739964	1.0324e-08	Capana02g002483;Capana02g002484;Capana02g002485;Capana02g002487;Capana02g002489;Capana02g002490;Capana02g002491;Capana02g002492;Capana02g002493;Capana02g002494;Capana02g002495;Capana02g002496;Capana02g002497;Capana02g002498;Capana02g002499;Capana02g002500;Capana02g002501;Capana02g002502;Capana02g002503
612	Corolla color	Cc	EMMAX	Chr02	145739968	1.0324e-08	Capana02g002483;Capana02g002484;Capana02g002485;Capana02g002487;Capana02g002489;Capana02g002490;Capana02g002491;Capana02g002492;Capana02g002493;Capana02g002494;Capana02g002495;Capana02g002496;Capana02g002497;Capana02g002498;Capana02g002499;Capana02g002500;Capana02g002501;Capana02g002502;Capana02g002503
613	Corolla color	Cc	EMMAX	Chr03	35963275	2.4475e-17	Capana03g001806;Capana03g001807;Capana03g001808;Capana03g001810;Capana03g001811;Capana03g001812
614	Corolla color	Cc	EMMAX	Chr04	189062369	9.9853e-11	Capana04g002249;Capana04g002250;Capana04g002252;Capana04g002253
615	Corolla color	Cc	EMMAX	Chr04	189062435	6.0572e-11	Capana04g002249;Capana04g002250;Capana04g002252;Capana04g002253
616	Corolla color	Cc	EMMAX	Chr04	189289341	6.0148e-09	Capana04g002255;Capana04g002256;Capana04g002257;Capana04g002258;Capana04g002259;Capana04g002260;Capana04g002261
617	Corolla color	Cc	EMMAX	Chr04	192962061	4.4514e-12	Capana04g002286;Capana04g002287;Capana04g002288
618	Corolla color	Cc	EMMAX	Chr04	193036041	8.512e-10	Capana04g002287;Capana04g002288;Capana04g002289
619	Corolla color	Cc	EMMAX	Chr04	193036119	8.512e-10	Capana04g002287;Capana04g002288;Capana04g002289
620	Corolla color	Cc	EMMAX	Chr04	193036356	8.512e-10	Capana04g002287;Capana04g002288;Capana04g002289
621	Corolla color	Cc	EMMAX	Chr04	204310389	6.4866e-09	Capana04g002483;Capana04g002484
622	Corolla color	Cc	EMMAX	Chr04	214646234	1.2815e-08	Capana04g002812;Capana04g002813;Capana04g002814;Capana04g002815;Capana04g002816;Capana04g002817;Capana04g002818;Capana04g002819;Capana04g002820;Capana04g002821;Capana04g002823;Capana04g002824;Capana04g002825;Capana04g002826;Capana04g002827;Capana04g002828
623	Corolla color	Cc	EMMAX	Chr04	214646303	1.5613e-08	Capana04g002812;Capana04g002813;Capana04g002814;Capana04g002815;Capana04g002816;Capana04g002817;Capana04g002818;Capana04g002819;Capana04g002820;Capana04g002821;Capana04g002823;Capana04g002824;Capana04g002825;Capana04g002826;Capana04g002827;Capana04g002828
624	Corolla color	Cc	EMMAX	Chr04	214646311	1.3645e-08	Capana04g002812;Capana04g002813;Capana04g002814;Capana04g002815;Capana04g002816;Capana04g002817;Capana04g002818;Capana04g002819;Capana04g002820;Capana04g002821;Capana04g002823;Capana04g002824;Capana04g002825;Capana04g002826;Capana04g002827;Capana04g002828
625	Corolla color	Cc	EMMAX	Chr04	214646325	1.5838e-08	Capana04g002812;Capana04g002813;Capana04g002814;Capana04g002815;Capana04g002816;Capana04g002817;Capana04g002818;Capana04g002819;Capana04g002820;Capana04g002821;Capana04g002823;Capana04g002824;Capana04g002825;Capana04g002826;Capana04g002827;Capana04g002828
626	Corolla color	Cc	EMMAX	Chr05	10398639	1.7007e-10	Capana05g000455;Capana05g000457;Capana05g000458
627	Corolla color	Cc	EMMAX	Chr05	55353602	1.7522e-10	NA
628	Corolla color	Cc	EMMAX	Chr05	56310161	9.9661e-11	NA
629	Corolla color	Cc	EMMAX	Chr05	83626763	3.6035e-11	NA
630	Corolla color	Cc	EMMAX	Chr05	94515192	4.323e-09	Capana05g001263
631	Corolla color	Cc	EMMAX	Chr05	95254635	1.4703e-09	NA
632	Corolla color	Cc	EMMAX	Chr05	99462365	3.6005e-09	Capana05g001298;Capana05g001299
633	Corolla color	Cc	EMMAX	Chr05	156338425	3.2161e-09	Capana05g001607;Capana05g001608;Capana05g001609;Capana05g001610;Capana05g001611
634	Corolla color	Cc	EMMAX	Chr05	156338495	3.2161e-09	Capana05g001607;Capana05g001608;Capana05g001609;Capana05g001610;Capana05g001611
635	Corolla color	Cc	EMMAX	Chr05	194812936	1.8703e-12	Capana05g002040;Capana05g002041;Capana05g002042
636	Corolla color	Cc	EMMAX	Chr05	194812938	2.0785e-12	Capana05g002040;Capana05g002041;Capana05g002042
637	Corolla color	Cc	EMMAX	Chr05	194812949	1.8703e-12	Capana05g002040;Capana05g002041;Capana05g002042
638	Corolla color	Cc	EMMAX	Chr05	194813173	1.8703e-12	Capana05g002040;Capana05g002041;Capana05g002042
639	Corolla color	Cc	EMMAX	Chr06	41697494	1.0971e-10	NA
640	Corolla color	Cc	EMMAX	Chr06	41838631	6.5157e-10	Capana06g001623
641	Corolla color	Cc	EMMAX	Chr06	41857768	7.3901e-09	Capana06g001623
642	Corolla color	Cc	EMMAX	Chr06	100639640	1.186e-09	Capana06g002161
643	Corolla color	Cc	EMMAX	Chr06	118087170	7.8382e-10	Capana06g002234;Capana06g002235
644	Corolla color	Cc	EMMAX	Chr06	126871397	2.3497e-09	NA
645	Corolla color	Cc	EMMAX	Chr06	167361494	4.3767e-13	Capana06g002469;Capana06g002471
646	Corolla color	Cc	EMMAX	Chr07	187997475	1.1352e-10	Capana07g001504;Capana07g001505;Capana07g001506;Capana07g001507
647	Corolla color	Cc	EMMAX	Chr07	187997555	1.1352e-10	Capana07g001504;Capana07g001505;Capana07g001506;Capana07g001507
648	Corolla color	Cc	EMMAX	Chr07	187997849	1.1352e-10	Capana07g001504;Capana07g001505;Capana07g001506;Capana07g001507
649	Corolla color	Cc	EMMAX	Chr07	187997854	1.1352e-10	Capana07g001504;Capana07g001505;Capana07g001506;Capana07g001507
650	Corolla color	Cc	EMMAX	Chr07	189452693	6.7954e-09	Capana07g001531;Capana07g001532;Capana07g001533
651	Corolla color	Cc	EMMAX	Chr07	214559213	9.4023e-11	Capana07g002142;Capana07g002143;Capana07g002144;Capana07g002145;Capana07g002146;Capana07g002147;Capana07g002148
652	Corolla color	Cc	EMMAX	Chr07	214585881	5.2756e-10	Capana07g002142;Capana07g002143;Capana07g002144;Capana07g002145;Capana07g002146;Capana07g002147;Capana07g002148
653	Corolla color	Cc	EMMAX	Chr07	220688885	6.1326e-12	NA
654	Corolla color	Cc	EMMAX	Chr07	220688942	6.2311e-12	NA
655	Corolla color	Cc	EMMAX	Chr07	220784622	2.0522e-10	Capana07g002456;Capana07g002457;Capana07g002458;Capana07g002459
656	Corolla color	Cc	EMMAX	Chr07	220784643	1.4934e-10	Capana07g002456;Capana07g002457;Capana07g002458;Capana07g002459
657	Corolla color	Cc	EMMAX	Chr07	220941545	9.9615e-10	Capana07g002456;Capana07g002457;Capana07g002458;Capana07g002459;Capana07g002461;Capana07g002463;Capana07g002464;Capana07g002465
658	Corolla color	Cc	EMMAX	Chr08	135096972	7.0855e-09	Capana08g001700;Capana08g001701;Capana08g001702;Capana08g001703;Capana08g001704;Capana08g001705;Capana08g001706;Capana08g001707;Capana08g001708;Capana08g001709;Capana08g001710;Capana08g001711;Capana08g001712;Capana08g001713;Capana08g001714;Capana08g001715;Capana08g001716;Capana08g001717
659	Corolla color	Cc	EMMAX	Chr08	135097277	5.9889e-09	Capana08g001700;Capana08g001701;Capana08g001702;Capana08g001703;Capana08g001704;Capana08g001705;Capana08g001706;Capana08g001707;Capana08g001708;Capana08g001709;Capana08g001710;Capana08g001711;Capana08g001712;Capana08g001713;Capana08g001714;Capana08g001715;Capana08g001716;Capana08g001717
660	Corolla color	Cc	EMMAX	Chr08	135240870	1.6606e-09	Capana08g001715;Capana08g001716;Capana08g001717;Capana08g001718;Capana08g001719;Capana08g001720;Capana08g001721;Capana08g001722;Capana08g001723;Capana08g001724;Capana08g001725;Capana08g001726
661	Corolla color	Cc	EMMAX	Chr08	135241217	1.7156e-09	Capana08g001715;Capana08g001716;Capana08g001717;Capana08g001718;Capana08g001719;Capana08g001720;Capana08g001721;Capana08g001722;Capana08g001723;Capana08g001724;Capana08g001725;Capana08g001726
662	Corolla color	Cc	EMMAX	Chr08	135704355	6.0728e-14	Capana08g001744;Capana08g001745;Capana08g001746;Capana08g001747;Capana08g001748;Capana08g001749;Capana08g001750;Capana08g001752;Capana08g001753
663	Corolla color	Cc	EMMAX	Chr08	135867997	6.685e-16	Capana08g001752;Capana08g001753
664	Corolla color	Cc	EMMAX	Chr08	135952487	4.1482e-09	Capana08g001755;Capana08g001756;Capana08g001757;Capana08g001758
665	Corolla color	Cc	EMMAX	Chr08	138467669	5.5831e-11	Capana08g001919;Capana08g001920;Capana08g001921;Capana08g001922;Capana08g001923;Capana08g001924;Capana08g001925;Capana08g001926;Capana08g001927;Capana08g001928;Capana08g001929;Capana08g001930;Capana08g001931;Capana08g001932
666	Corolla color	Cc	EMMAX	Chr08	138468239	3.1163e-10	Capana08g001919;Capana08g001920;Capana08g001921;Capana08g001922;Capana08g001923;Capana08g001924;Capana08g001925;Capana08g001926;Capana08g001927;Capana08g001928;Capana08g001929;Capana08g001930;Capana08g001931;Capana08g001932
667	Corolla color	Cc	EMMAX	Chr09	58912169	1.2614e-09	Capana09g000846;Capana09g000847
668	Corolla color	Cc	EMMAX	Chr09	108465379	5.9696e-10	NA
669	Corolla color	Cc	EMMAX	Chr09	120644037	3.4855e-10	Capana09g001188
670	Corolla color	Cc	EMMAX	Chr09	135335370	1.0882e-09	NA
671	Corolla color	Cc	EMMAX	Chr09	136514058	1.4973e-12	Capana09g001310
672	Corolla color	Cc	EMMAX	Chr09	147271007	1.0927e-10	NA
673	Corolla color	Cc	EMMAX	Chr09	157302123	7.4578e-09	Capana09g001416;Capana09g001417;Capana09g001418
674	Corolla color	Cc	EMMAX	Chr09	170617249	8.4271e-11	NA
675	Corolla color	Cc	EMMAX	Chr09	197973909	6.7715e-09	Capana09g001723;Capana09g001724;Capana09g001725;Capana09g001726;Capana09g001727;Capana09g001728;Capana09g001729
676	Corolla color	Cc	EMMAX	Chr09	200002779	2.6099e-09	NA
677	Corolla color	Cc	EMMAX	Chr09	200279563	2.0621e-09	Capana09g001743;Capana09g001744;Capana09g001745;Capana09g001746;Capana09g001749;Capana09g001750
678	Corolla color	Cc	EMMAX	Chr09	200546278	4.0171e-09	Capana09g001751;Capana09g001752;Capana09g001753
679	Corolla color	Cc	EMMAX	Chr09	200572174	3.9767e-09	Capana09g001751;Capana09g001752;Capana09g001753
680	Corolla color	Cc	EMMAX	Chr09	201471658	4.125e-10	Capana09g001757;Capana09g001758;Capana09g001759
681	Corolla color	Cc	EMMAX	Chr09	201616976	5.1022e-11	Capana09g001759
682	Corolla color	Cc	EMMAX	Chr09	201684264	2.0461e-11	NA
683	Corolla color	Cc	EMMAX	Chr09	202362543	3.8023e-09	Capana09g001764
684	Corolla color	Cc	EMMAX	Chr09	219127325	1.782e-09	NA
685	Corolla color	Cc	EMMAX	Chr09	219871158	3.5999e-09	Capana09g001982;Capana09g001983
686	Corolla color	Cc	EMMAX	Chr09	221435348	1.1298e-08	NA
687	Corolla color	Cc	EMMAX	Chr10	16137029	7.7122e-09	Capana10g000462
688	Corolla color	Cc	EMMAX	Chr10	108093382	3.9734e-09	Capana10g001099;Capana10g001100;Capana10g001101;Capana10g001102;Capana10g001103
689	Corolla color	Cc	EMMAX	Chr10	147033989	1.6269e-15	Capana10g001365;Capana10g001366
690	Corolla color	Cc	EMMAX	Chr10	182380911	1.184e-08	Capana10g001777
691	Corolla color	Cc	EMMAX	Chr11	58902968	1.0252e-11	NA
692	Corolla color	Cc	EMMAX	Chr11	200744498	2.2568e-10	Capana11g001885;Capana11g001886
693	Corolla color	Cc	EMMAX	Chr11	209455394	4.073e-09	Capana11g002086;Capana11g002087;Capana11g002088
694	Corolla color	Cc	EMMAX	Chr11	214290416	2.4899e-15	Capana11g002169;Capana11g002170;Capana11g002171;Capana11g002173
695	Corolla color	Cc	EMMAX	Chr11	214290418	2.4867e-15	Capana11g002169;Capana11g002170;Capana11g002171;Capana11g002173
696	Corolla color	Cc	EMMAX	Chr11	214355708	1.3353e-12	Capana11g002170;Capana11g002171;Capana11g002173
697	Corolla color	Cc	EMMAX	Chr11	214365724	4.673e-13	Capana11g002170;Capana11g002171;Capana11g002173
698	Corolla color	Cc	EMMAX	Chr11	216304968	1.401e-08	Capana11g002243;Capana11g002244;Capana11g002246;Capana11g002247;Capana11g002248;Capana11g002249;Capana11g002250
699	Corolla color	Cc	EMMAX	Chr12	59250276	1.7216e-10	Capana12g001216
700	Corolla color	Cc	EMMAX	Chr12	59250321	1.4765e-10	Capana12g001216
701	Corolla color	Cc	EMMAX	Chr12	196310785	4.925e-09	NA
702	Style color	Sc	GLM	Chr01	43183307	9.7389e-11	Capana01g001293
703	Style color	Sc	GLM	Chr01	43183309	7.384e-11	Capana01g001293
704	Style color	Sc	GLM	Chr01	211183839	8.7048e-09	NA
705	Style color	Sc	GLM	Chr01	211183884	1.5506e-09	NA
706	Style color	Sc	GLM	Chr02	22053488	8.3263e-09	NA
707	Style color	Sc	GLM	Chr02	137747523	3.8451e-09	Capana02g002003;Capana02g002004;Capana02g002005;Capana02g002007
708	Style color	Sc	GLM	Chr02	137747524	8.174e-10	Capana02g002003;Capana02g002004;Capana02g002005;Capana02g002007
709	Style color	Sc	GLM	Chr03	35963275	9.0423e-09	Capana03g001806;Capana03g001807;Capana03g001808;Capana03g001810;Capana03g001811;Capana03g001812
710	Style color	Sc	GLM	Chr03	37807326	3.7422e-10	Capana03g001866;Capana03g001868;Capana03g001869;Capana03g001870
711	Style color	Sc	GLM	Chr03	168182086	4.0096e-18	Capana03g003087
712	Style color	Sc	GLM	Chr03	168182156	1.5124e-17	Capana03g003087
713	Style color	Sc	GLM	Chr03	248866615	7.2556e-10	Capana03g004206;Capana03g004207;Capana03g004208;Capana03g004209;Capana03g004210;Capana03g004211;Capana03g004212;Capana03g004213;Capana03g004214;Capana03g004216;Capana03g004217;Capana03g004218
714	Style color	Sc	GLM	Chr04	33566596	2.7222e-09	Capana04g001151
715	Style color	Sc	GLM	Chr04	110599845	2.1757e-10	NA
716	Style color	Sc	GLM	Chr05	17161095	3.458e-12	Capana05g000590;Capana05g000591
717	Style color	Sc	GLM	Chr05	17161311	1.3798e-12	Capana05g000590;Capana05g000591
718	Style color	Sc	GLM	Chr05	17161317	1.1241e-12	Capana05g000590;Capana05g000591
719	Style color	Sc	GLM	Chr05	17161389	1.1241e-12	Capana05g000590;Capana05g000591
720	Style color	Sc	GLM	Chr05	38057582	4.449e-11	Capana05g000949
721	Style color	Sc	GLM	Chr05	38057923	5.5005e-10	Capana05g000949
722	Style color	Sc	GLM	Chr05	194350263	4.9424e-09	Capana05g002033;Capana05g002034;Capana05g002035;Capana05g002036
723	Style color	Sc	GLM	Chr05	194350307	4.9343e-09	Capana05g002033;Capana05g002034;Capana05g002035;Capana05g002036
724	Style color	Sc	GLM	Chr05	194350349	5.6105e-09	Capana05g002033;Capana05g002034;Capana05g002035;Capana05g002036
725	Style color	Sc	GLM	Chr05	196306997	2.8415e-11	Capana05g002059;Capana05g002060;Capana05g002061;Capana05g002062
726	Style color	Sc	GLM	Chr06	154746461	3.0751e-11	Capana06g002364;Capana06g002365;Capana06g002366
727	Style color	Sc	GLM	Chr06	154746492	2.5318e-11	Capana06g002364;Capana06g002365;Capana06g002366
728	Style color	Sc	GLM	Chr06	154746509	6.5761e-11	Capana06g002364;Capana06g002365;Capana06g002366
729	Style color	Sc	GLM	Chr06	154746510	2.1191e-11	Capana06g002364;Capana06g002365;Capana06g002366
730	Style color	Sc	GLM	Chr06	154746531	2.5623e-11	Capana06g002364;Capana06g002365;Capana06g002366
731	Style color	Sc	GLM	Chr06	168756056	8.435e-09	NA
732	Style color	Sc	GLM	Chr06	168756159	2.303e-09	NA
733	Style color	Sc	GLM	Chr06	200151251	5.9871e-11	NA
734	Style color	Sc	GLM	Chr07	147118361	5.8101e-09	Capana07g001066;Capana07g001067
735	Style color	Sc	GLM	Chr08	112962929	1.2618e-08	Capana08g000797;Capana08g000798
736	Style color	Sc	GLM	Chr08	113210945	1.0848e-08	Capana08g000801;Capana08g000802
737	Style color	Sc	GLM	Chr08	118173205	6.9987e-12	NA
738	Style color	Sc	GLM	Chr08	118173209	6.9987e-12	NA
739	Style color	Sc	GLM	Chr08	118173277	6.9987e-12	NA
740	Style color	Sc	GLM	Chr08	118173504	6.9987e-12	NA
741	Style color	Sc	GLM	Chr08	147355257	5.8657e-09	Capana08g002464;Capana08g002465;Capana08g002466;Capana08g002467;Capana08g002468;Capana08g002469;Capana08g002470;Capana08g002471;Capana08g002472;Capana08g002473;Capana08g002474;Capana08g002475;Capana08g002476;Capana08g002477;Capana08g002478
742	Style color	Sc	GLM	Chr08	147355536	5.4611e-09	Capana08g002464;Capana08g002465;Capana08g002466;Capana08g002467;Capana08g002468;Capana08g002469;Capana08g002470;Capana08g002471;Capana08g002472;Capana08g002473;Capana08g002474;Capana08g002475;Capana08g002476;Capana08g002477;Capana08g002478
743	Style color	Sc	GLM	Chr09	15764013	3.4005e-09	Capana09g000456;Capana09g000457;Capana09g000459;Capana09g000460;Capana09g000461
744	Style color	Sc	GLM	Chr09	83314951	1.5729e-08	NA
745	Style color	Sc	GLM	Chr09	161775539	1.8852e-10	NA
746	Style color	Sc	GLM	Chr09	161775563	1.6301e-10	NA
747	Style color	Sc	GLM	Chr10	12263882	1.087e-13	Capana10g000415
748	Style color	Sc	GLM	Chr10	12263926	4.3323e-14	Capana10g000415
749	Style color	Sc	GLM	Chr10	26721029	6.9854e-10	NA
750	Style color	Sc	GLM	Chr10	36672501	4.44e-09	Capana10g000658;Capana10g000659;Capana10g000660;Capana10g000661
751	Style color	Sc	GLM	Chr10	92518486	5.7366e-09	Capana10g001030
752	Style color	Sc	GLM	Chr10	125007864	1.281e-08	NA
753	Style color	Sc	GLM	Chr10	128301264	8.7653e-10	NA
754	Style color	Sc	GLM	Chr10	137291235	9.4629e-09	Capana10g001276;Capana10g001277;Capana10g001278
755	Style color	Sc	GLM	Chr10	146176001	4.2224e-09	Capana10g001358;Capana10g001359;Capana10g001360;Capana10g001361;Capana10g001362
756	Style color	Sc	GLM	Chr10	154193453	3.7764e-09	Capana10g001420;Capana10g001421;Capana10g001422;Capana10g001423;Capana10g001424;Capana10g001426;Capana10g001427
757	Style color	Sc	GLM	Chr10	154910048	6.673e-19	NA
758	Style color	Sc	GLM	Chr10	154925194	1.7395e-11	NA
759	Style color	Sc	GLM	Chr10	155035157	7.4872e-09	Capana10g001431
760	Style color	Sc	GLM	Chr10	155035169	2.8944e-13	Capana10g001431
761	Style color	Sc	GLM	Chr10	155035287	3.083e-14	Capana10g001431
762	Style color	Sc	GLM	Chr10	155035290	6.5118e-15	Capana10g001431
763	Style color	Sc	GLM	Chr10	155035366	1.2586e-14	Capana10g001431
764	Style color	Sc	GLM	Chr10	155035559	4.8688e-12	Capana10g001431
765	Style color	Sc	GLM	Chr10	155035599	3.2273e-13	Capana10g001431
766	Style color	Sc	GLM	Chr10	155035713	5.5373e-11	Capana10g001431
767	Style color	Sc	GLM	Chr10	155035717	1.1075e-09	Capana10g001431
768	Style color	Sc	GLM	Chr10	155035923	1.7549e-11	Capana10g001431
769	Style color	Sc	GLM	Chr10	155036105	5.3445e-09	Capana10g001431
770	Style color	Sc	GLM	Chr10	155043775	3.0935e-09	Capana10g001431
771	Style color	Sc	GLM	Chr10	155043803	3.0935e-09	Capana10g001431
772	Style color	Sc	GLM	Chr10	155053201	7.0949e-17	Capana10g001431
773	Style color	Sc	GLM	Chr10	155053211	6.0143e-16	Capana10g001431
774	Style color	Sc	GLM	Chr10	155056451	2.3589e-09	Capana10g001431
775	Style color	Sc	GLM	Chr10	155056524	5.349e-12	Capana10g001431
776	Style color	Sc	GLM	Chr10	155094307	3.8702e-10	Capana10g001431
777	Style color	Sc	GLM	Chr10	155097476	2.6085e-13	Capana10g001431
778	Style color	Sc	GLM	Chr10	155097491	3.834e-20	Capana10g001431
779	Style color	Sc	GLM	Chr10	155112161	3.6347e-12	Capana10g001431
780	Style color	Sc	GLM	Chr10	155162089	2.2895e-18	Capana10g001431
781	Style color	Sc	GLM	Chr10	155174549	3.6065e-17	NA
782	Style color	Sc	GLM	Chr10	155177839	5.4527e-17	NA
783	Style color	Sc	GLM	Chr10	155178099	1.4093e-20	NA
784	Style color	Sc	GLM	Chr10	155231054	2.3209e-17	NA
785	Style color	Sc	GLM	Chr10	155237585	4.8675e-22	NA
786	Style color	Sc	GLM	Chr10	155237648	1.0068e-16	NA
787	Style color	Sc	GLM	Chr10	155241259	4.0476e-11	NA
788	Style color	Sc	GLM	Chr10	155241277	5.9105e-10	NA
789	Style color	Sc	GLM	Chr10	155241307	4.3003e-15	NA
790	Style color	Sc	GLM	Chr10	155241309	4.3003e-15	NA
791	Style color	Sc	GLM	Chr10	155241599	4.3003e-15	NA
792	Style color	Sc	GLM	Chr10	155255371	3.391e-18	NA
793	Style color	Sc	GLM	Chr10	155257341	3.1357e-20	NA
794	Style color	Sc	GLM	Chr10	155305975	2.3947e-14	NA
795	Style color	Sc	GLM	Chr10	155325879	3.2641e-09	NA
796	Style color	Sc	GLM	Chr10	155327845	2.101e-22	NA
797	Style color	Sc	GLM	Chr10	155327941	1.7286e-22	NA
798	Style color	Sc	GLM	Chr10	155327958	1.7286e-22	NA
799	Style color	Sc	GLM	Chr10	155330507	9.1591e-22	NA
800	Style color	Sc	GLM	Chr10	155330534	2.8538e-18	NA
801	Style color	Sc	GLM	Chr10	155330797	6.7479e-16	NA
802	Style color	Sc	GLM	Chr10	155330800	2.8538e-18	NA
803	Style color	Sc	GLM	Chr10	155331115	6.7948e-12	NA
804	Style color	Sc	GLM	Chr10	155331292	9.0576e-10	NA
805	Style color	Sc	GLM	Chr10	155351467	1.9424e-18	NA
806	Style color	Sc	GLM	Chr10	155368470	1.8803e-13	NA
807	Style color	Sc	GLM	Chr10	155419998	9.775e-09	Capana10g001432;Capana10g001433
808	Style color	Sc	GLM	Chr10	155431380	1.3702e-14	Capana10g001432;Capana10g001433
809	Style color	Sc	GLM	Chr10	155437545	5.7757e-10	Capana10g001432;Capana10g001433
810	Style color	Sc	GLM	Chr10	155437667	8.4543e-12	Capana10g001432;Capana10g001433
811	Style color	Sc	GLM	Chr10	155437719	3.1403e-14	Capana10g001432;Capana10g001433
812	Style color	Sc	GLM	Chr10	155437730	3.171e-14	Capana10g001432;Capana10g001433
813	Style color	Sc	GLM	Chr10	155445193	1.6451e-18	Capana10g001432;Capana10g001433
814	Style color	Sc	GLM	Chr10	155445592	1.8532e-13	Capana10g001432;Capana10g001433
815	Style color	Sc	GLM	Chr10	155473425	5.1447e-10	Capana10g001432;Capana10g001433;Capana10g001434
816	Style color	Sc	GLM	Chr10	155568840	3.9964e-18	Capana10g001432;Capana10g001433;Capana10g001434
817	Style color	Sc	GLM	Chr10	155568848	3.9964e-18	Capana10g001432;Capana10g001433;Capana10g001434
818	Style color	Sc	GLM	Chr10	155569101	3.9964e-18	Capana10g001432;Capana10g001433;Capana10g001434
819	Style color	Sc	GLM	Chr10	155584334	8.8184e-12	Capana10g001432;Capana10g001433;Capana10g001434
820	Style color	Sc	GLM	Chr10	155595074	1.179e-11	Capana10g001432;Capana10g001433;Capana10g001434
821	Style color	Sc	GLM	Chr10	155611629	1.2315e-17	Capana10g001433;Capana10g001434
822	Style color	Sc	GLM	Chr10	155709152	6.1752e-11	NA
823	Style color	Sc	GLM	Chr10	155714349	2.3812e-16	NA
824	Style color	Sc	GLM	Chr10	155717471	1.5836e-10	NA
825	Style color	Sc	GLM	Chr10	155717539	1.5836e-10	NA
826	Style color	Sc	GLM	Chr10	155717727	1.5836e-10	NA
827	Style color	Sc	GLM	Chr10	155725677	1.1887e-17	NA
828	Style color	Sc	GLM	Chr10	155725958	1.0053e-17	NA
829	Style color	Sc	GLM	Chr10	155768734	8.2314e-16	NA
830	Style color	Sc	GLM	Chr10	155982343	6.0802e-09	Capana10g001436;Capana10g001437;Capana10g001438;Capana10g001439
831	Style color	Sc	GLM	Chr10	155982572	9.5459e-09	Capana10g001436;Capana10g001437;Capana10g001438;Capana10g001439
832	Style color	Sc	GLM	Chr10	156905264	1.5933e-11	NA
833	Style color	Sc	GLM	Chr10	156980499	1.3813e-09	NA
834	Style color	Sc	GLM	Chr10	156985961	3.2067e-10	NA
835	Style color	Sc	GLM	Chr10	156986020	6.1129e-09	NA
836	Style color	Sc	GLM	Chr10	156986295	8.8571e-10	NA
837	Style color	Sc	GLM	Chr10	156986367	1.2313e-09	NA
838	Style color	Sc	GLM	Chr10	156997280	7.7114e-10	NA
839	Style color	Sc	GLM	Chr10	156997308	8.2949e-09	NA
840	Style color	Sc	GLM	Chr10	156997311	8.2949e-09	NA
841	Style color	Sc	GLM	Chr10	156997349	7.7114e-10	NA
842	Style color	Sc	GLM	Chr10	156997358	7.7114e-10	NA
843	Style color	Sc	GLM	Chr10	157076988	6.48e-09	Capana10g001450;Capana10g001451
844	Style color	Sc	GLM	Chr10	157198044	3.6803e-18	Capana10g001450;Capana10g001451
845	Style color	Sc	GLM	Chr10	157205961	4.2337e-14	Capana10g001450;Capana10g001451
846	Style color	Sc	GLM	Chr10	157228346	1.0486e-12	Capana10g001451
847	Style color	Sc	GLM	Chr10	157239856	7.7512e-15	Capana10g001451
848	Style color	Sc	GLM	Chr10	157240156	5.907e-15	Capana10g001451
849	Style color	Sc	GLM	Chr10	157262102	5.903e-18	NA
850	Style color	Sc	GLM	Chr10	157286967	4.7546e-19	NA
851	Style color	Sc	GLM	Chr10	157318062	5.1365e-16	Capana10g001453;Capana10g001454
852	Style color	Sc	GLM	Chr10	157325846	2.0881e-14	Capana10g001453;Capana10g001454;Capana10g001455
853	Style color	Sc	GLM	Chr10	157326245	9.0086e-18	Capana10g001453;Capana10g001454;Capana10g001455
854	Style color	Sc	GLM	Chr10	157424472	1.1805e-08	Capana10g001453;Capana10g001454;Capana10g001455
855	Style color	Sc	GLM	Chr10	157424496	4.4098e-09	Capana10g001453;Capana10g001454;Capana10g001455
856	Style color	Sc	GLM	Chr10	157424507	6.6586e-34	Capana10g001453;Capana10g001454;Capana10g001455
857	Style color	Sc	GLM	Chr10	157424527	4.4098e-09	Capana10g001453;Capana10g001454;Capana10g001455
858	Style color	Sc	GLM	Chr10	157424587	1.1805e-08	Capana10g001453;Capana10g001454;Capana10g001455
859	Style color	Sc	GLM	Chr10	157424820	2.7552e-09	Capana10g001453;Capana10g001454;Capana10g001455
860	Style color	Sc	GLM	Chr10	157484631	2.1032e-10	Capana10g001453;Capana10g001454;Capana10g001455
861	Style color	Sc	GLM	Chr10	157484906	1.4296e-08	Capana10g001453;Capana10g001454;Capana10g001455
862	Style color	Sc	GLM	Chr10	157494074	6.6607e-09	Capana10g001453;Capana10g001454;Capana10g001455
863	Style color	Sc	GLM	Chr10	157494081	6.6607e-09	Capana10g001453;Capana10g001454;Capana10g001455
864	Style color	Sc	GLM	Chr10	157555195	1.1861e-08	NA
865	Style color	Sc	GLM	Chr10	157555204	1.2804e-08	NA
866	Style color	Sc	GLM	Chr10	157555212	1.5999e-08	NA
867	Style color	Sc	GLM	Chr10	157555223	1.6588e-09	NA
868	Style color	Sc	GLM	Chr10	157555242	9.6098e-09	NA
869	Style color	Sc	GLM	Chr10	157590866	2.0648e-09	NA
870	Style color	Sc	GLM	Chr10	157645224	1.4548e-10	NA
871	Style color	Sc	GLM	Chr10	162221229	1.1962e-09	Capana10g001520
872	Style color	Sc	GLM	Chr11	187903	2.0337e-09	Capana11g000012;Capana11g000013;Capana11g000014;Capana11g000015;Capana11g000016;Capana11g000017;Capana11g000018;Capana11g000019;Capana11g000020;Capana11g000021;Capana11g000022;Capana11g000023;Capana11g000006;Capana11g000007;Capana11g000008;Capana11g000009;Capana11g000010;Capana11g000011
873	Style color	Sc	GLM	Chr11	27555236	7.3813e-12	Capana11g000684;Capana11g000685;Capana11g000686
874	Style color	Sc	GLM	Chr11	27555599	7.3813e-12	Capana11g000684;Capana11g000685;Capana11g000686
875	Style color	Sc	GLM	Chr11	27556638	2.4484e-11	Capana11g000684;Capana11g000685;Capana11g000686
876	Style color	Sc	GLM	Chr11	27556653	1.3204e-10	Capana11g000684;Capana11g000685;Capana11g000686
877	Style color	Sc	GLM	Chr11	27572322	1.6459e-09	Capana11g000684;Capana11g000685;Capana11g000686
878	Style color	Sc	GLM	Chr11	27573360	4.6893e-10	Capana11g000684;Capana11g000685;Capana11g000686
879	Style color	Sc	GLM	Chr11	27632076	8.2555e-09	Capana11g000686
880	Style color	Sc	GLM	Chr11	27632139	8.2555e-09	Capana11g000686
881	Style color	Sc	GLM	Chr11	27638655	2.1037e-11	NA
882	Style color	Sc	GLM	Chr11	27668205	5.2516e-10	NA
883	Style color	Sc	GLM	Chr11	27668209	5.2516e-10	NA
884	Style color	Sc	GLM	Chr11	27668261	1.4763e-10	NA
885	Style color	Sc	GLM	Chr11	27687879	2.636e-09	NA
886	Style color	Sc	GLM	Chr11	27692013	8.411e-10	NA
887	Style color	Sc	GLM	Chr11	27692043	8.411e-10	NA
888	Style color	Sc	GLM	Chr11	27703371	2.0755e-09	NA
889	Style color	Sc	GLM	Chr11	27734835	7.7209e-12	NA
890	Style color	Sc	GLM	Chr11	27746732	5.0322e-11	NA
891	Style color	Sc	GLM	Chr11	27746754	5.0322e-11	NA
892	Style color	Sc	GLM	Chr11	27757542	3.6525e-11	NA
893	Style color	Sc	GLM	Chr11	27791201	2.7909e-09	NA
894	Style color	Sc	GLM	Chr11	27806362	5.8428e-09	NA
895	Style color	Sc	GLM	Chr11	27831701	5.964e-11	NA
896	Style color	Sc	GLM	Chr11	27831724	5.964e-11	NA
897	Style color	Sc	GLM	Chr11	27831771	5.964e-11	NA
898	Style color	Sc	GLM	Chr11	27832022	5.964e-11	NA
899	Style color	Sc	GLM	Chr11	27832044	5.3157e-11	NA
900	Style color	Sc	GLM	Chr11	27832100	5.964e-11	NA
901	Style color	Sc	GLM	Chr11	27844328	1.0073e-08	NA
902	Style color	Sc	GLM	Chr11	27844336	1.0073e-08	NA
903	Style color	Sc	GLM	Chr11	27844345	1.0073e-08	NA
904	Style color	Sc	GLM	Chr11	27844696	1.0073e-08	NA
905	Style color	Sc	GLM	Chr11	27850402	9.1522e-10	NA
906	Style color	Sc	GLM	Chr11	27850420	9.1522e-10	NA
907	Style color	Sc	GLM	Chr11	27876269	1.3918e-11	NA
908	Style color	Sc	GLM	Chr11	27876290	1.3918e-11	NA
909	Style color	Sc	GLM	Chr11	27876579	1.8236e-10	NA
910	Style color	Sc	GLM	Chr11	27907821	2.8049e-10	NA
911	Style color	Sc	GLM	Chr11	27907886	4.4462e-10	NA
912	Style color	Sc	GLM	Chr11	27909870	1.8978e-11	NA
913	Style color	Sc	GLM	Chr11	27909931	1.7871e-11	NA
914	Style color	Sc	GLM	Chr11	27929637	3.633e-11	NA
915	Style color	Sc	GLM	Chr11	27937219	3.0755e-10	NA
916	Style color	Sc	GLM	Chr11	27938972	4.3445e-10	NA
917	Style color	Sc	GLM	Chr11	27939218	4.3445e-10	NA
918	Style color	Sc	GLM	Chr11	27939246	4.3445e-10	NA
919	Style color	Sc	GLM	Chr11	27939899	2.561e-10	NA
920	Style color	Sc	GLM	Chr11	27939956	2.561e-10	NA
921	Style color	Sc	GLM	Chr11	27940140	2.561e-10	NA
922	Style color	Sc	GLM	Chr11	27940156	2.561e-10	NA
923	Style color	Sc	GLM	Chr11	27940237	2.561e-10	NA
924	Style color	Sc	GLM	Chr11	27962373	4.9034e-10	NA
925	Style color	Sc	GLM	Chr11	27962603	4.9034e-10	NA
926	Style color	Sc	GLM	Chr11	27979434	5.4682e-11	NA
927	Style color	Sc	GLM	Chr11	27979446	2.0755e-09	NA
928	Style color	Sc	GLM	Chr11	27979463	5.4682e-11	NA
929	Style color	Sc	GLM	Chr11	27994480	5.8391e-09	NA
930	Style color	Sc	GLM	Chr11	27994649	1.0979e-08	NA
931	Style color	Sc	GLM	Chr11	28078209	3.7496e-09	NA
932	Style color	Sc	GLM	Chr11	28078475	9.9803e-09	NA
933	Style color	Sc	GLM	Chr11	28078492	9.9803e-09	NA
934	Style color	Sc	GLM	Chr11	28082981	1.948e-11	NA
935	Style color	Sc	GLM	Chr11	28086094	6.7014e-12	NA
936	Style color	Sc	GLM	Chr11	28086531	3.438e-11	NA
937	Style color	Sc	GLM	Chr11	28088321	9.1907e-13	NA
938	Style color	Sc	GLM	Chr11	28173492	2.8964e-12	Capana11g000688
939	Style color	Sc	GLM	Chr11	28173521	2.8964e-12	Capana11g000688
940	Style color	Sc	GLM	Chr11	28173552	5.0188e-11	Capana11g000688
941	Style color	Sc	GLM	Chr11	28173803	8.6791e-13	Capana11g000688
942	Style color	Sc	GLM	Chr11	28173888	8.6791e-13	Capana11g000688
943	Style color	Sc	GLM	Chr11	28177723	3.8649e-10	Capana11g000688
944	Style color	Sc	GLM	Chr11	28177725	4.1825e-12	Capana11g000688
945	Style color	Sc	GLM	Chr11	28177962	7.5758e-11	Capana11g000688
946	Style color	Sc	GLM	Chr11	28178064	7.5758e-11	Capana11g000688
947	Style color	Sc	GLM	Chr11	28191330	2.77e-10	Capana11g000688
948	Style color	Sc	GLM	Chr11	28191359	8.0148e-09	Capana11g000688
949	Style color	Sc	GLM	Chr11	28191389	8.0148e-09	Capana11g000688
950	Style color	Sc	GLM	Chr11	28203171	6.2346e-09	Capana11g000688
951	Style color	Sc	GLM	Chr11	28288998	3.8546e-12	Capana11g000688
952	Style color	Sc	GLM	Chr11	28329148	5.589e-12	Capana11g000690;Capana11g000691
953	Style color	Sc	GLM	Chr11	28370878	4.2292e-12	Capana11g000690;Capana11g000691
954	Style color	Sc	GLM	Chr11	28370943	4.2292e-12	Capana11g000690;Capana11g000691
955	Style color	Sc	GLM	Chr11	28371254	1.6697e-09	Capana11g000690;Capana11g000691
956	Style color	Sc	GLM	Chr11	28372679	3.4813e-11	Capana11g000690;Capana11g000691
957	Style color	Sc	GLM	Chr11	28372982	3.4813e-11	Capana11g000690;Capana11g000691
958	Style color	Sc	GLM	Chr11	29116066	2.5146e-10	Capana11g000696;Capana11g000697;Capana11g000698
959	Style color	Sc	GLM	Chr11	29135190	1.5589e-11	Capana11g000696;Capana11g000697;Capana11g000698
960	Style color	Sc	GLM	Chr11	29178388	2.0871e-12	Capana11g000698;Capana11g000699
961	Style color	Sc	GLM	Chr11	29178649	5.7386e-13	Capana11g000698;Capana11g000699
962	Style color	Sc	GLM	Chr11	29186994	4.7183e-11	Capana11g000698;Capana11g000699
963	Style color	Sc	GLM	Chr11	29187423	5.1857e-11	Capana11g000698;Capana11g000699
964	Style color	Sc	GLM	Chr11	29204888	2.8945e-11	Capana11g000699
965	Style color	Sc	GLM	Chr11	29220710	2.0638e-09	Capana11g000699
966	Style color	Sc	GLM	Chr11	29220762	2.5251e-09	Capana11g000699
967	Style color	Sc	GLM	Chr11	29247267	9.2696e-11	Capana11g000699
968	Style color	Sc	GLM	Chr11	29247947	1.6206e-11	Capana11g000699
969	Style color	Sc	GLM	Chr11	29248328	1.286e-12	Capana11g000699
970	Style color	Sc	GLM	Chr11	29248393	1.286e-12	Capana11g000699
971	Style color	Sc	GLM	Chr11	29291668	1.7182e-12	Capana11g000699
972	Style color	Sc	GLM	Chr11	29305471	1.1901e-10	Capana11g000699;Capana11g000701
973	Style color	Sc	GLM	Chr11	29305481	1.2838e-08	Capana11g000699;Capana11g000701
974	Style color	Sc	GLM	Chr11	37617880	8.3336e-10	NA
975	Style color	Sc	GLM	Chr11	64448468	1.0116e-10	NA
976	Style color	Sc	GLM	Chr11	83421380	1.0353e-11	NA
977	Style color	Sc	GLM	Chr11	161145839	1.7445e-12	NA
978	Style color	Sc	GLM	Chr11	181937403	1.2181e-08	Capana11g001582;Capana11g001583;Capana11g001585;Capana11g001586;Capana11g001588;Capana11g001589
979	Style color	Sc	GLM	Chr11	184362272	7.1963e-11	NA
980	Style color	Sc	GLM	Chr11	184362275	7.1963e-11	NA
981	Style color	Sc	GLM	Chr11	188607851	6.8641e-10	NA
982	Style color	Sc	GLM	Chr11	188651109	2.5286e-09	NA
983	Style color	Sc	GLM	Chr11	195375270	8.3934e-09	Capana11g001768
984	Style color	Sc	GLM	Chr11	203608992	4.9937e-10	Capana11g001958;Capana11g001959;Capana11g001961
985	Style color	Sc	GLM	Chr11	203609003	2.2543e-09	Capana11g001958;Capana11g001959;Capana11g001961
986	Style color	Sc	GLM	Chr11	205968698	1.6385e-08	NA
987	Style color	Sc	GLM	Chr11	205968700	1.6385e-08	NA
988	Style color	Sc	GLM	Chr12	11189849	2.0078e-10	Capana12g000526
989	Style color	Sc	GLM	Chr12	17054439	4.0124e-11	Capana12g000625;Capana12g000626
990	Style color	Sc	GLM	Chr12	22692819	1.3111e-08	Capana12g000764;Capana12g000766;Capana12g000769;Capana12g000770
991	Style color	Sc	GLM	Chr12	22692847	1.3111e-08	Capana12g000764;Capana12g000766;Capana12g000769;Capana12g000770
992	Style color	Sc	GLM	Chr12	26481852	1.3799e-08	Capana12g000810;Capana12g000811
993	Anther color	Ac	FASTLMM	Chr01	246860072	4.30688e-10	Capana01g003766
994	Anther color	Ac	FASTLMM	Chr01	246812786	2.33905e-09	NA
995	Anther color	Ac	FASTLMM	Chr01	246812579	2.63956e-09	NA
996	Anther color	Ac	FASTLMM	Chr04	21653131	5.63021e-09	Capana04g000922;Capana04g000923;Capana04g000924;Capana04g000925
997	First flower node	Ffn	FASTLMM		none
998	Number of flowers per axil	Nfpa	EMMAX	Chr01	149586480	1.1092e-09	Capana01g002352;Capana01g002353
999	Number of flowers per axil	Nfpa	EMMAX	Chr01	214728439	1.0521e-11	NA
1000	Number of flowers per axil	Nfpa	EMMAX	Chr01	214728512	1.0521e-11	NA
1001	Number of flowers per axil	Nfpa	EMMAX	Chr01	220462790	1.094e-08	Capana01g003240;Capana01g003241;Capana01g003242;Capana01g003244;Capana01g003245;Capana01g003246
1002	Number of flowers per axil	Nfpa	EMMAX	Chr01	280054520	1.4052e-08	Capana01g004047;Capana01g004048
1003	Number of flowers per axil	Nfpa	EMMAX	Chr01	280054522	3.4527e-09	Capana01g004047;Capana01g004048
1004	Number of flowers per axil	Nfpa	EMMAX	Chr01	280054524	1.5048e-08	Capana01g004047;Capana01g004048
1005	Number of flowers per axil	Nfpa	EMMAX	Chr01	280310028	1.9308e-09	Capana01g004050;Capana01g004051
1006	Number of flowers per axil	Nfpa	EMMAX	Chr01	280332561	6.0252e-10	Capana01g004050;Capana01g004051
1007	Number of flowers per axil	Nfpa	EMMAX	Chr01	280417460	8.6535e-09	Capana01g004050;Capana01g004051;Capana01g004052
1008	Number of flowers per axil	Nfpa	EMMAX	Chr02	4456588	9.7992e-09	NA
1009	Number of flowers per axil	Nfpa	EMMAX	Chr02	117935804	9.5404e-09	Capana02g001262;Capana02g001263;Capana02g001264;Capana02g001265;Capana02g001266;Capana02g001268;Capana02g001269;Capana02g001270
1010	Number of flowers per axil	Nfpa	EMMAX	Chr02	117935823	9.5404e-09	Capana02g001262;Capana02g001263;Capana02g001264;Capana02g001265;Capana02g001266;Capana02g001268;Capana02g001269;Capana02g001270
1011	Number of flowers per axil	Nfpa	EMMAX	Chr02	143002576	6.9288e-09	Capana02g002287;Capana02g002288;Capana02g002289;Capana02g002290;Capana02g002291;Capana02g002292;Capana02g002293;Capana02g002294;Capana02g002295;Capana02g002296;Capana02g002297;Capana02g002298;Capana02g002299;Capana02g002300;Capana02g002301;Capana02g002302;Capana02g002303;Capana02g002304;Capana02g002305;Capana02g002306;Capana02g002307;Capana02g002308;Capana02g002309;Capana02g002310;Capana02g002311
1012	Number of flowers per axil	Nfpa	EMMAX	Chr02	149278583	1.0058e-08	Capana02g002698;Capana02g002699;Capana02g002700;Capana02g002701;Capana02g002702;Capana02g002703;Capana02g002704;Capana02g002705;Capana02g002706;Capana02g002708;Capana02g002709;Capana02g002710;Capana02g002711
1013	Number of flowers per axil	Nfpa	EMMAX	Chr02	158828623	4.0831e-09	Capana02g003305;Capana02g003306;Capana02g003307;Capana02g003308;Capana02g003309;Capana02g003310;Capana02g003311;Capana02g003312;Capana02g003313;Capana02g003314;Capana02g003315;Capana02g003316;Capana02g003317
1014	Number of flowers per axil	Nfpa	EMMAX	Chr03	6531323	4.0196e-10	Capana03g000468;Capana03g000469;Capana03g000470;Capana03g000471;Capana03g000472;Capana03g000473;Capana03g000474;Capana03g000475
1015	Number of flowers per axil	Nfpa	EMMAX	Chr03	15709705	9.2854e-12	Capana03g000954;Capana03g000955;Capana03g000956;Capana03g000957;Capana03g000958;Capana03g000959;Capana03g000960;Capana03g000961;Capana03g000962;Capana03g000963
1016	Number of flowers per axil	Nfpa	EMMAX	Chr03	15709745	9.2501e-12	Capana03g000954;Capana03g000955;Capana03g000956;Capana03g000957;Capana03g000958;Capana03g000959;Capana03g000960;Capana03g000961;Capana03g000962;Capana03g000963
1017	Number of flowers per axil	Nfpa	EMMAX	Chr03	45466475	1.0188e-08	Capana03g002082;Capana03g002083;Capana03g002084;Capana03g002085;Capana03g002086;Capana03g002087;Capana03g002088;Capana03g002089
1018	Number of flowers per axil	Nfpa	EMMAX	Chr03	201784223	2.3694e-09	NA
1019	Number of flowers per axil	Nfpa	EMMAX	Chr04	57766474	7.5245e-09	Capana04g001471;Capana04g001472;Capana04g001473
1020	Number of flowers per axil	Nfpa	EMMAX	Chr04	57982197	4.6927e-12	Capana04g001474;Capana04g001475;Capana04g001476;Capana04g001477
1021	Number of flowers per axil	Nfpa	EMMAX	Chr05	33215789	3.124e-09	Capana05g000874;Capana05g000875;Capana05g000876;Capana05g000877;Capana05g000878
1022	Number of flowers per axil	Nfpa	EMMAX	Chr05	206654579	1.6291e-08	Capana05g002294;Capana05g002295;Capana05g002296;Capana05g002297;Capana05g002299;Capana05g002300;Capana05g002301;Capana05g002302;Capana05g002303;Capana05g002304;Capana05g002305;Capana05g002307
1023	Number of flowers per axil	Nfpa	EMMAX	Chr06	13971060	1.1991e-11	Capana06g000864;Capana06g000865;Capana06g000867;Capana06g000868
1024	Number of flowers per axil	Nfpa	EMMAX	Chr06	14351615	1.1316e-08	Capana06g000873
1025	Number of flowers per axil	Nfpa	EMMAX	Chr06	14427954	1.9667e-11	Capana06g000873;Capana06g000875
1026	Number of flowers per axil	Nfpa	EMMAX	Chr06	14877609	1.2502e-11	Capana06g000881;Capana06g000882
1027	Number of flowers per axil	Nfpa	EMMAX	Chr06	15021428	9.4012e-12	Capana06g000882;Capana06g000883;Capana06g000884;Capana06g000885;Capana06g000886
1028	Number of flowers per axil	Nfpa	EMMAX	Chr06	18699629	2.0262e-09	Capana06g001044;Capana06g001045;Capana06g001046;Capana06g001047;Capana06g001048;Capana06g001049
1029	Number of flowers per axil	Nfpa	EMMAX	Chr06	170343354	1.1547e-08	Capana06g002511;Capana06g002512;Capana06g002513;Capana06g002514;Capana06g002515
1030	Number of flowers per axil	Nfpa	EMMAX	Chr06	217633387	2.0544e-09	NA
1031	Number of flowers per axil	Nfpa	EMMAX	Chr06	217710032	1.078e-09	Capana06g003031;Capana06g003032;Capana06g003033;Capana06g003034;Capana06g003035
1032	Number of flowers per axil	Nfpa	EMMAX	Chr06	217710035	2.0156e-09	Capana06g003031;Capana06g003032;Capana06g003033;Capana06g003034;Capana06g003035
1033	Number of flowers per axil	Nfpa	EMMAX	Chr06	217710041	1.078e-09	Capana06g003031;Capana06g003032;Capana06g003033;Capana06g003034;Capana06g003035
1034	Number of flowers per axil	Nfpa	EMMAX	Chr06	217716141	4.0768e-10	Capana06g003031;Capana06g003032;Capana06g003033;Capana06g003034;Capana06g003035
1035	Number of flowers per axil	Nfpa	EMMAX	Chr06	217716192	4.0768e-10	Capana06g003031;Capana06g003032;Capana06g003033;Capana06g003034;Capana06g003035
1036	Number of flowers per axil	Nfpa	EMMAX	Chr06	217791110	7.1115e-11	Capana06g003031;Capana06g003032;Capana06g003033;Capana06g003034;Capana06g003035;Capana06g003037;Capana06g003038;Capana06g003039;Capana06g003040
1037	Number of flowers per axil	Nfpa	EMMAX	Chr06	217791132	4.8568e-13	Capana06g003031;Capana06g003032;Capana06g003033;Capana06g003034;Capana06g003035;Capana06g003037;Capana06g003038;Capana06g003039;Capana06g003040
1038	Number of flowers per axil	Nfpa	EMMAX	Chr06	217791371	2.6807e-12	Capana06g003031;Capana06g003032;Capana06g003033;Capana06g003034;Capana06g003035;Capana06g003037;Capana06g003038;Capana06g003039;Capana06g003040
1039	Number of flowers per axil	Nfpa	EMMAX	Chr06	217791379	2.7862e-12	Capana06g003031;Capana06g003032;Capana06g003033;Capana06g003034;Capana06g003035;Capana06g003037;Capana06g003038;Capana06g003039;Capana06g003040
1040	Number of flowers per axil	Nfpa	EMMAX	Chr06	217791400	2.7643e-12	Capana06g003031;Capana06g003032;Capana06g003033;Capana06g003034;Capana06g003035;Capana06g003037;Capana06g003038;Capana06g003039;Capana06g003040
1041	Number of flowers per axil	Nfpa	EMMAX	Chr06	217791410	2.9603e-12	Capana06g003031;Capana06g003032;Capana06g003033;Capana06g003034;Capana06g003035;Capana06g003037;Capana06g003038;Capana06g003039;Capana06g003040
1042	Number of flowers per axil	Nfpa	EMMAX	Chr06	217812914	4.0034e-09	Capana06g003031;Capana06g003032;Capana06g003033;Capana06g003034;Capana06g003035;Capana06g003037;Capana06g003038;Capana06g003039;Capana06g003040
1043	Number of flowers per axil	Nfpa	EMMAX	Chr06	219206213	1.0646e-09	Capana06g003082;Capana06g003085;Capana06g003087
1044	Number of flowers per axil	Nfpa	EMMAX	Chr06	219206311	3.6689e-10	Capana06g003082;Capana06g003085;Capana06g003087
1045	Number of flowers per axil	Nfpa	EMMAX	Chr06	219206318	1.144e-08	Capana06g003082;Capana06g003085;Capana06g003087
1046	Number of flowers per axil	Nfpa	EMMAX	Chr06	219206448	1.0646e-09	Capana06g003082;Capana06g003085;Capana06g003087
1047	Number of flowers per axil	Nfpa	EMMAX	Chr06	219206495	3.4985e-09	Capana06g003082;Capana06g003085;Capana06g003087
1048	Number of flowers per axil	Nfpa	EMMAX	Chr06	219206529	3.4985e-09	Capana06g003082;Capana06g003085;Capana06g003087
1049	Number of flowers per axil	Nfpa	EMMAX	Chr06	219206535	3.4985e-09	Capana06g003082;Capana06g003085;Capana06g003087
1050	Number of flowers per axil	Nfpa	EMMAX	Chr06	219206538	3.4985e-09	Capana06g003082;Capana06g003085;Capana06g003087
1051	Number of flowers per axil	Nfpa	EMMAX	Chr06	219206539	3.4985e-09	Capana06g003082;Capana06g003085;Capana06g003087
1052	Number of flowers per axil	Nfpa	EMMAX	Chr06	219275995	6.948e-09	Capana06g003087
1053	Number of flowers per axil	Nfpa	EMMAX	Chr06	219276003	6.0827e-09	Capana06g003087
1054	Number of flowers per axil	Nfpa	EMMAX	Chr06	219276007	1.1347e-08	Capana06g003087
1055	Number of flowers per axil	Nfpa	EMMAX	Chr06	219276031	1.5919e-08	Capana06g003087
1056	Number of flowers per axil	Nfpa	EMMAX	Chr06	219276249	1.1347e-08	Capana06g003087
1057	Number of flowers per axil	Nfpa	EMMAX	Chr06	219332473	3.0431e-09	NA
1058	Number of flowers per axil	Nfpa	EMMAX	Chr06	219332585	1.2394e-08	NA
1059	Number of flowers per axil	Nfpa	EMMAX	Chr06	219443198	3.2495e-09	NA
1060	Number of flowers per axil	Nfpa	EMMAX	Chr06	219443209	3.2788e-09	NA
1061	Number of flowers per axil	Nfpa	EMMAX	Chr06	219443225	3.2788e-09	NA
1062	Number of flowers per axil	Nfpa	EMMAX	Chr07	185249295	6.7981e-10	Capana07g001468;Capana07g001470;Capana07g001472
1063	Number of flowers per axil	Nfpa	EMMAX	Chr07	185249342	7.2552e-10	Capana07g001468;Capana07g001470;Capana07g001472
1064	Number of flowers per axil	Nfpa	EMMAX	Chr07	185271463	1.7728e-10	Capana07g001468;Capana07g001470;Capana07g001472
1065	Number of flowers per axil	Nfpa	EMMAX	Chr08	113697720	2.1471e-10	Capana08g000806;Capana08g000807;Capana08g000809
1066	Number of flowers per axil	Nfpa	EMMAX	Chr09	9197918	2.1063e-10	Capana09g000272
1067	Number of flowers per axil	Nfpa	EMMAX	Chr09	11065949	1.0317e-09	Capana09g000342;Capana09g000343;Capana09g000344
1068	Number of flowers per axil	Nfpa	EMMAX	Chr09	12708682	9.2882e-09	Capana09g000389;Capana09g000391;Capana09g000392
1069	Number of flowers per axil	Nfpa	EMMAX	Chr09	12708849	1.2758e-08	Capana09g000389;Capana09g000391;Capana09g000392
1070	Number of flowers per axil	Nfpa	EMMAX	Chr09	12708862	1.2837e-08	Capana09g000389;Capana09g000391;Capana09g000392
1071	Number of flowers per axil	Nfpa	EMMAX	Chr09	108407895	4.4544e-09	NA
1072	Number of flowers per axil	Nfpa	EMMAX	Chr09	118192571	3.3297e-09	Capana09g001177
1073	Number of flowers per axil	Nfpa	EMMAX	Chr09	118192639	3.1916e-09	Capana09g001177
1074	Number of flowers per axil	Nfpa	EMMAX	Chr09	118192879	4.8167e-10	Capana09g001177
1075	Number of flowers per axil	Nfpa	EMMAX	Chr09	118192972	4.8167e-10	Capana09g001177
1076	Number of flowers per axil	Nfpa	EMMAX	Chr09	119225437	3.7222e-11	Capana09g001185
1077	Number of flowers per axil	Nfpa	EMMAX	Chr09	119225462	3.7222e-11	Capana09g001185
1078	Number of flowers per axil	Nfpa	EMMAX	Chr09	119641888	4.5385e-09	Capana09g001187
1079	Number of flowers per axil	Nfpa	EMMAX	Chr09	135970028	3.3511e-09	NA
1080	Number of flowers per axil	Nfpa	EMMAX	Chr09	136304728	8.5523e-09	Capana09g001307;Capana09g001309
1081	Number of flowers per axil	Nfpa	EMMAX	Chr09	136305019	8.6001e-09	Capana09g001307;Capana09g001309
1082	Number of flowers per axil	Nfpa	EMMAX	Chr09	139042352	2.0834e-09	Capana09g001326;Capana09g001327;Capana09g001328
1083	Number of flowers per axil	Nfpa	EMMAX	Chr09	139042396	2.1933e-09	Capana09g001326;Capana09g001327;Capana09g001328
1084	Number of flowers per axil	Nfpa	EMMAX	Chr09	139042445	1.8766e-09	Capana09g001326;Capana09g001327;Capana09g001328
1085	Number of flowers per axil	Nfpa	EMMAX	Chr09	140720331	9.8693e-09	NA
1086	Number of flowers per axil	Nfpa	EMMAX	Chr09	148273496	1.4475e-08	Capana09g001364
1087	Number of flowers per axil	Nfpa	EMMAX	Chr09	157456486	4.2225e-10	Capana09g001416;Capana09g001417;Capana09g001418
1088	Number of flowers per axil	Nfpa	EMMAX	Chr09	171039977	9.9058e-09	Capana09g001485;Capana09g001486
1089	Number of flowers per axil	Nfpa	EMMAX	Chr09	232434301	5.7556e-09	Capana09g002156;Capana09g002157;Capana09g002158;Capana09g002159;Capana09g002160;Capana09g002161;Capana09g002162;Capana09g002163
1090	Number of flowers per axil	Nfpa	EMMAX	Chr09	232434331	1.7356e-09	Capana09g002156;Capana09g002157;Capana09g002158;Capana09g002159;Capana09g002160;Capana09g002161;Capana09g002162;Capana09g002163
1091	Number of flowers per axil	Nfpa	EMMAX	Chr10	9129090	2.9327e-09	Capana10g000346;Capana10g000347;Capana10g000348
1092	Number of flowers per axil	Nfpa	EMMAX	Chr10	33045851	6.9206e-09	Capana10g000627;Capana10g000628
1093	Number of flowers per axil	Nfpa	EMMAX	Chr10	33183732	2.7882e-09	Capana10g000629;Capana10g000630;Capana10g000631;Capana10g000632
1094	Number of flowers per axil	Nfpa	EMMAX	Chr10	81146613	8.5017e-09	NA
1095	Number of flowers per axil	Nfpa	EMMAX	Chr10	91336311	2.8672e-10	NA
1096	Number of flowers per axil	Nfpa	EMMAX	Chr10	99038533	1.7683e-10	NA
1097	Number of flowers per axil	Nfpa	EMMAX	Chr10	159514636	8.0201e-09	Capana10g001474;Capana10g001475
1098	Number of flowers per axil	Nfpa	EMMAX	Chr10	164942484	1.1451e-08	Capana10g001550;Capana10g001551;Capana10g001552;Capana10g001553
1099	Number of flowers per axil	Nfpa	EMMAX	Chr11	77756002	2.9133e-09	NA
1100	Number of flowers per axil	Nfpa	EMMAX	Chr11	197157944	7.3042e-15	Capana11g001822;Capana11g001824
1101	Number of flowers per axil	Nfpa	EMMAX	Chr12	32244276	9.6443e-10	Capana12g000888
1102	Number of flowers per axil	Nfpa	EMMAX	Chr12	32244277	9.6443e-10	Capana12g000888
1103	Number of flowers per axil	Nfpa	EMMAX	Chr12	158478783	2.301e-09	Capana12g001755;Capana12g001757
1104	Number of flowers per axil	Nfpa	EMMAX	Chr12	158479002	1.9284e-09	Capana12g001755;Capana12g001757
1105	Number of flowers per axil	Nfpa	EMMAX	Chr12	158479052	3.7794e-09	Capana12g001755;Capana12g001757
1106	Number of flowers per axil	Nfpa	EMMAX	Chr12	192018036	2.2063e-09	Capana12g002030;Capana12g002032
1107	Number of flowers per axil	Nfpa	EMMAX	Chr12	192018044	1.3303e-08	Capana12g002030;Capana12g002032
1108	Number of flowers per axil	Nfpa	EMMAX	Chr12	192018207	8.1712e-09	Capana12g002030;Capana12g002032
1109	Number of flowers per axil	Nfpa	EMMAX	Chr12	193087230	1.1169e-08	NA
1110	Number of flowers per axil	Nfpa	EMMAX	Chr12	193087280	1.5843e-08	NA
1111	Number of flowers per axil	Nfpa	EMMAX	Chr12	193628684	5.8816e-19	NA
1112	Number of flowers per axil	Nfpa	EMMAX	Chr12	193628700	5.7845e-13	NA
1113	Number of flowers per axil	Nfpa	EMMAX	Chr12	193628743	2.2576e-11	NA
1114	Number of flowers per axil	Nfpa	EMMAX	Chr12	193629029	5.2577e-19	NA
1115	Number of flowers per axil	Nfpa	EMMAX	Chr12	193629045	1.593e-19	NA
1116	Number of flowers per axil	Nfpa	EMMAX	Chr12	193629058	3.456e-15	NA
1117	Number of flowers per axil	Nfpa	EMMAX	Chr12	193629073	7.0029e-14	NA
1118	Number of flowers per axil	Nfpa	EMMAX	Chr12	193629075	2.0468e-14	NA
1119	Number of flowers per axil	Nfpa	EMMAX	Chr12	193629085	1.6653e-17	NA
1120	Number of flowers per axil	Nfpa	EMMAX	Chr12	193789812	1.4169e-10	NA
1121	Number of flowers per axil	Nfpa	EMMAX	Chr12	193789860	1.4169e-10	NA
1122	Number of flowers per axil	Nfpa	EMMAX	Chr12	216379513	1.6619e-08	Capana12g002426;Capana12g002427
1123	Number of flowers per axil	Nfpa	EMMAX	Chr12	220123362	2.9572e-10	Capana12g002506;Capana12g002507;Capana12g002508;Capana12g002509;Capana12g002510
1124	Flower pedicel growing state	Fpgs	EMMAX	Chr12	32930746	1.554e-08	Capana12g000896;Capana12g000898
1125	Flower pedicel growing state	Fpgs	EMMAX	Chr12	32930866	1.554e-08	Capana12g000896;Capana12g000898
1126	Flower pedicel growing state	Fpgs	EMMAX	Chr12	32932450	2.0307e-09	Capana12g000896;Capana12g000898
1127	Flower pedicel growing state	Fpgs	EMMAX	Chr12	37649707	9.7485e-10	Capana12g000955;Capana12g000958;Capana12g000959;Capana12g000960;Capana12g000962;Capana12g000964
1128	Flower pedicel growing state	Fpgs	EMMAX	Chr12	37732240	1.7292e-09	Capana12g000958;Capana12g000959;Capana12g000960;Capana12g000962;Capana12g000964;Capana12g000965;Capana12g000966
1129	Flower pedicel growing state	Fpgs	EMMAX	Chr12	37799082	2.0462e-09	Capana12g000962;Capana12g000964;Capana12g000965;Capana12g000966;Capana12g000967
1130	Flower pedicel growing state	Fpgs	EMMAX	Chr12	37812641	1.777e-11	Capana12g000962;Capana12g000964;Capana12g000965;Capana12g000966;Capana12g000967
1131	Flower pedicel growing state	Fpgs	EMMAX	Chr12	37812916	3.0447e-11	Capana12g000962;Capana12g000964;Capana12g000965;Capana12g000966;Capana12g000967
1132	Flower pedicel growing state	Fpgs	EMMAX	Chr12	37932067	5.3286e-12	Capana12g000967;Capana12g000968;Capana12g000969;Capana12g000970
1133	Flower pedicel growing state	Fpgs	EMMAX	Chr12	37954015	3.817e-10	Capana12g000967;Capana12g000968;Capana12g000969;Capana12g000970
1134	Flower pedicel growing state	Fpgs	EMMAX	Chr12	37989222	1.7806e-10	Capana12g000967;Capana12g000968;Capana12g000969;Capana12g000970
1135	Flower pedicel growing state	Fpgs	EMMAX	Chr12	37994286	9.5222e-12	Capana12g000968;Capana12g000969;Capana12g000970
1136	Flower pedicel growing state	Fpgs	EMMAX	Chr12	37994288	9.5222e-12	Capana12g000968;Capana12g000969;Capana12g000970
1137	Flower pedicel growing state	Fpgs	EMMAX	Chr12	38020205	1.2258e-11	Capana12g000969;Capana12g000970
1138	Flower pedicel growing state	Fpgs	EMMAX	Chr12	38053861	8.1802e-09	NA
1139	Flower pedicel growing state	Fpgs	EMMAX	Chr12	38073141	7.464e-10	NA
1140	Anthocyanin on immature fruit	Aif	EMMAX	Chr01	71056601	9.5779e-11	Capana01g001811;Capana01g001812;Capana01g001813
1141	Anthocyanin on immature fruit	Aif	EMMAX	Chr01	116365894	7.5099e-11	Capana01g002137
1142	Anthocyanin on immature fruit	Aif	EMMAX	Chr01	116365954	2.7933e-11	Capana01g002137
1143	Anthocyanin on immature fruit	Aif	EMMAX	Chr01	116366162	7.6977e-11	Capana01g002137
1144	Anthocyanin on immature fruit	Aif	EMMAX	Chr01	116366186	7.6977e-11	Capana01g002137
1145	Anthocyanin on immature fruit	Aif	EMMAX	Chr01	116366209	7.6977e-11	Capana01g002137
1146	Anthocyanin on immature fruit	Aif	EMMAX	Chr02	78972955	1.3936e-08	Capana02g000626
1147	Anthocyanin on immature fruit	Aif	EMMAX	Chr03	225225055	6.2851e-13	Capana03g003495;Capana03g003496;Capana03g003497
1148	Anthocyanin on immature fruit	Aif	EMMAX	Chr03	252816424	4.8576e-10	NA
1149	Anthocyanin on immature fruit	Aif	EMMAX	Chr04	27671308	1.8081e-10	Capana04g001045;Capana04g001046;Capana04g001047;Capana04g001048;Capana04g001049;Capana04g001050;Capana04g001051
1150	Anthocyanin on immature fruit	Aif	EMMAX	Chr05	1258333	3.4631e-09	NA
1151	Anthocyanin on immature fruit	Aif	EMMAX	Chr05	39687521	3.7979e-10	Capana05g000955;Capana05g000956;Capana05g000957
1152	Anthocyanin on immature fruit	Aif	EMMAX	Chr05	40740117	1.8134e-14	Capana05g000964
1153	Anthocyanin on immature fruit	Aif	EMMAX	Chr05	65878098	2.0674e-10	NA
1154	Anthocyanin on immature fruit	Aif	EMMAX	Chr05	84364223	3.8427e-10	NA
1155	Anthocyanin on immature fruit	Aif	EMMAX	Chr05	106729286	9.7357e-11	Capana05g001329
1156	Anthocyanin on immature fruit	Aif	EMMAX	Chr05	117714845	2.1265e-10	Capana05g001388
1157	Anthocyanin on immature fruit	Aif	EMMAX	Chr05	130431380	1.3923e-08	NA
1158	Anthocyanin on immature fruit	Aif	EMMAX	Chr05	208487213	6.5074e-09	Capana05g002358;Capana05g002359;Capana05g002360;Capana05g002363
1159	Anthocyanin on immature fruit	Aif	EMMAX	Chr07	105839253	2.892e-16	Capana07g000861;Capana07g000862
1160	Anthocyanin on immature fruit	Aif	EMMAX	Chr08	130745390	2.1071e-09	Capana08g001421;Capana08g001422;Capana08g001423;Capana08g001424;Capana08g001425;Capana08g001427;Capana08g001428;Capana08g001429;Capana08g001430;Capana08g001431;Capana08g001432;Capana08g001434;Capana08g001435
1161	Anthocyanin on immature fruit	Aif	EMMAX	Chr08	130747010	1.565e-08	Capana08g001421;Capana08g001422;Capana08g001423;Capana08g001424;Capana08g001425;Capana08g001427;Capana08g001428;Capana08g001429;Capana08g001430;Capana08g001431;Capana08g001432;Capana08g001434;Capana08g001435
1162	Anthocyanin on immature fruit	Aif	EMMAX	Chr08	130747056	1.4854e-08	Capana08g001421;Capana08g001422;Capana08g001423;Capana08g001424;Capana08g001425;Capana08g001427;Capana08g001428;Capana08g001429;Capana08g001430;Capana08g001431;Capana08g001432;Capana08g001434;Capana08g001435
1163	Anthocyanin on immature fruit	Aif	EMMAX	Chr08	144944539	6.9368e-10	Capana08g002327;Capana08g002328;Capana08g002329;Capana08g002330;Capana08g002331;Capana08g002332;Capana08g002333;Capana08g002334;Capana08g002335;Capana08g002336;Capana08g002337;Capana08g002338
1164	Anthocyanin on immature fruit	Aif	EMMAX	Chr09	104816198	3.4655e-11	NA
1165	Anthocyanin on immature fruit	Aif	EMMAX	Chr09	104816212	1.365e-09	NA
1166	Anthocyanin on immature fruit	Aif	EMMAX	Chr09	104816253	2.7121e-10	NA
1167	Anthocyanin on immature fruit	Aif	EMMAX	Chr09	104816287	2.9187e-10	NA
1168	Anthocyanin on immature fruit	Aif	EMMAX	Chr09	133121137	8.8644e-09	NA
1169	Anthocyanin on immature fruit	Aif	EMMAX	Chr09	167226310	1.3331e-08	NA
1170	Anthocyanin on immature fruit	Aif	EMMAX	Chr09	167226348	2.5141e-09	NA
1171	Anthocyanin on immature fruit	Aif	EMMAX	Chr09	167226369	9.2493e-10	NA
1172	Anthocyanin on immature fruit	Aif	EMMAX	Chr09	167226381	1.3727e-13	NA
1173	Anthocyanin on immature fruit	Aif	EMMAX	Chr09	167226390	1.4601e-13	NA
1174	Anthocyanin on immature fruit	Aif	EMMAX	Chr10	21801693	6.989e-11	Capana10g000547;Capana10g000549
1175	Anthocyanin on immature fruit	Aif	EMMAX	Chr10	26179967	8.1936e-14	Capana10g000584
1176	Anthocyanin on immature fruit	Aif	EMMAX	Chr10	46187549	2.0182e-14	Capana10g000751;Capana10g000752
1177	Anthocyanin on immature fruit	Aif	EMMAX	Chr10	56334220	3.1377e-14	Capana10g000833
1178	Anthocyanin on immature fruit	Aif	EMMAX	Chr10	57541800	9.2323e-12	Capana10g000839
1179	Anthocyanin on immature fruit	Aif	EMMAX	Chr10	63119466	1.5183e-13	Capana10g000872;Capana10g000873;Capana10g000874
1180	Anthocyanin on immature fruit	Aif	EMMAX	Chr10	65463689	2.4328e-13	NA
1181	Anthocyanin on immature fruit	Aif	EMMAX	Chr10	75362680	7.8477e-16	Capana10g000962;Capana10g000963;Capana10g000965;Capana10g000966;Capana10g000967
1182	Anthocyanin on immature fruit	Aif	EMMAX	Chr10	78989256	3.2787e-14	Capana10g000981
1183	Anthocyanin on immature fruit	Aif	EMMAX	Chr10	82637655	2.6427e-11	NA
1184	Anthocyanin on immature fruit	Aif	EMMAX	Chr10	89672991	3.297e-14	NA
1185	Anthocyanin on immature fruit	Aif	EMMAX	Chr10	90384732	1.1689e-13	Capana10g001023
1186	Anthocyanin on immature fruit	Aif	EMMAX	Chr10	104251780	3.2978e-14	NA
1187	Anthocyanin on immature fruit	Aif	EMMAX	Chr10	107762896	8.4246e-15	Capana10g001096;Capana10g001097;Capana10g001098
1188	Anthocyanin on immature fruit	Aif	EMMAX	Chr10	108644863	3.3024e-14	Capana10g001107
1189	Anthocyanin on immature fruit	Aif	EMMAX	Chr10	110580251	3.484e-14	NA
1190	Anthocyanin on immature fruit	Aif	EMMAX	Chr10	112208891	3.3588e-14	Capana10g001128
1191	Anthocyanin on immature fruit	Aif	EMMAX	Chr10	124118610	2.3863e-13	NA
1192	Anthocyanin on immature fruit	Aif	EMMAX	Chr10	130192485	1.3949e-10	Capana10g001230
1193	Anthocyanin on immature fruit	Aif	EMMAX	Chr10	139863868	6.5163e-09	NA
1194	Anthocyanin on immature fruit	Aif	EMMAX	Chr10	148860407	3.0441e-09	Capana10g001380
1195	Anthocyanin on immature fruit	Aif	EMMAX	Chr10	148922196	9.2889e-09	Capana10g001380;Capana10g001381;Capana10g001382
1196	Anthocyanin on immature fruit	Aif	EMMAX	Chr10	148922472	9.1144e-09	Capana10g001380;Capana10g001381;Capana10g001382
1197	Anthocyanin on immature fruit	Aif	EMMAX	Chr10	148923858	9.1144e-09	Capana10g001380;Capana10g001381;Capana10g001382
1198	Anthocyanin on immature fruit	Aif	EMMAX	Chr10	148923958	9.1144e-09	Capana10g001380;Capana10g001381;Capana10g001382
1199	Anthocyanin on immature fruit	Aif	EMMAX	Chr10	148945706	1.8074e-09	Capana10g001380;Capana10g001381;Capana10g001382
1200	Anthocyanin on immature fruit	Aif	EMMAX	Chr10	148945762	6.5403e-09	Capana10g001380;Capana10g001381;Capana10g001382
1201	Anthocyanin on immature fruit	Aif	EMMAX	Chr10	148968130	1.6619e-10	Capana10g001380;Capana10g001381;Capana10g001382
1202	Anthocyanin on immature fruit	Aif	EMMAX	Chr10	148974338	6.711e-09	Capana10g001381;Capana10g001382
1203	Anthocyanin on immature fruit	Aif	EMMAX	Chr10	148974358	6.711e-09	Capana10g001381;Capana10g001382
1204	Anthocyanin on immature fruit	Aif	EMMAX	Chr10	148974675	6.711e-09	Capana10g001381;Capana10g001382
1205	Anthocyanin on immature fruit	Aif	EMMAX	Chr10	148979324	5.4235e-09	Capana10g001381;Capana10g001382
1206	Anthocyanin on immature fruit	Aif	EMMAX	Chr10	148991294	4.8231e-09	Capana10g001381;Capana10g001382
1207	Anthocyanin on immature fruit	Aif	EMMAX	Chr10	148991578	4.8231e-09	Capana10g001381;Capana10g001382
1208	Anthocyanin on immature fruit	Aif	EMMAX	Chr10	149002693	1.8276e-09	Capana10g001381;Capana10g001382;Capana10g001383
1209	Anthocyanin on immature fruit	Aif	EMMAX	Chr10	149026348	3.1395e-09	Capana10g001381;Capana10g001382;Capana10g001383
1210	Anthocyanin on immature fruit	Aif	EMMAX	Chr10	149066620	8.7139e-09	Capana10g001381;Capana10g001382;Capana10g001383
1211	Anthocyanin on immature fruit	Aif	EMMAX	Chr10	149066637	8.7139e-09	Capana10g001381;Capana10g001382;Capana10g001383
1212	Anthocyanin on immature fruit	Aif	EMMAX	Chr10	149083059	6.3595e-09	Capana10g001381;Capana10g001382;Capana10g001383
1213	Anthocyanin on immature fruit	Aif	EMMAX	Chr10	149083104	6.3595e-09	Capana10g001381;Capana10g001382;Capana10g001383
1214	Anthocyanin on immature fruit	Aif	EMMAX	Chr10	149089540	5.0342e-09	Capana10g001381;Capana10g001382;Capana10g001383
1215	Anthocyanin on immature fruit	Aif	EMMAX	Chr10	149808807	7.8689e-09	Capana10g001388;Capana10g001389
1216	Anthocyanin on immature fruit	Aif	EMMAX	Chr10	150780329	1.5201e-08	Capana10g001395;Capana10g001396
1217	Anthocyanin on immature fruit	Aif	EMMAX	Chr10	151683813	1.2269e-08	NA
1218	Anthocyanin on immature fruit	Aif	EMMAX	Chr10	152129058	2.3401e-09	Capana10g001402;Capana10g001404
1219	Anthocyanin on immature fruit	Aif	EMMAX	Chr10	153387683	4.4754e-09	NA
1220	Anthocyanin on immature fruit	Aif	EMMAX	Chr10	153493608	3.7794e-09	NA
1221	Anthocyanin on immature fruit	Aif	EMMAX	Chr10	153512285	4.2273e-10	NA
1222	Anthocyanin on immature fruit	Aif	EMMAX	Chr10	153512346	9.8089e-10	NA
1223	Anthocyanin on immature fruit	Aif	EMMAX	Chr10	153512347	2.3257e-09	NA
1224	Anthocyanin on immature fruit	Aif	EMMAX	Chr10	153551791	1.4117e-08	NA
1225	Anthocyanin on immature fruit	Aif	EMMAX	Chr10	153638212	1.6331e-08	Capana10g001414
1226	Anthocyanin on immature fruit	Aif	EMMAX	Chr10	153800716	9.1279e-09	Capana10g001415;Capana10g001416
1227	Anthocyanin on immature fruit	Aif	EMMAX	Chr10	153800762	9.1279e-09	Capana10g001415;Capana10g001416
1228	Anthocyanin on immature fruit	Aif	EMMAX	Chr10	153940968	1.2329e-09	Capana10g001415;Capana10g001416;Capana10g001417;Capana10g001418;Capana10g001419
1229	Anthocyanin on immature fruit	Aif	EMMAX	Chr10	153945891	4.2835e-09	Capana10g001415;Capana10g001416;Capana10g001417;Capana10g001418;Capana10g001419
1230	Anthocyanin on immature fruit	Aif	EMMAX	Chr10	153994946	3.4025e-09	Capana10g001417;Capana10g001418;Capana10g001419
1231	Anthocyanin on immature fruit	Aif	EMMAX	Chr10	153995023	3.4025e-09	Capana10g001417;Capana10g001418;Capana10g001419
1232	Anthocyanin on immature fruit	Aif	EMMAX	Chr10	153997299	5.2073e-09	Capana10g001417;Capana10g001418;Capana10g001419
1233	Anthocyanin on immature fruit	Aif	EMMAX	Chr10	153997645	5.4223e-09	Capana10g001417;Capana10g001418;Capana10g001419
1234	Anthocyanin on immature fruit	Aif	EMMAX	Chr10	153997660	5.4223e-09	Capana10g001417;Capana10g001418;Capana10g001419
1235	Anthocyanin on immature fruit	Aif	EMMAX	Chr10	154019090	1.0525e-09	Capana10g001417;Capana10g001418;Capana10g001419
1236	Anthocyanin on immature fruit	Aif	EMMAX	Chr10	154019145	1.0525e-09	Capana10g001417;Capana10g001418;Capana10g001419
1237	Anthocyanin on immature fruit	Aif	EMMAX	Chr10	154024960	1.2096e-09	Capana10g001417;Capana10g001418;Capana10g001419
1238	Anthocyanin on immature fruit	Aif	EMMAX	Chr10	154046431	1.6357e-09	Capana10g001418;Capana10g001419
1239	Anthocyanin on immature fruit	Aif	EMMAX	Chr10	154709299	1.0803e-11	Capana10g001429;Capana10g001430
1240	Anthocyanin on immature fruit	Aif	EMMAX	Chr10	155595805	1.1133e-12	Capana10g001432;Capana10g001434
1241	Anthocyanin on immature fruit	Aif	EMMAX	Chr10	155625398	3.9192e-13	Capana10g001434
1242	Fruit surface furrow	Fsf	EMMAX		none
1243	Fruit glossy	Fg	FASTLMM	Chr07	6511886	5.80361e-10	Capana07g000136
1244	Fruit glossy	Fg	FASTLMM	Chr07	6280167	6.43882e-09	Capana07g000135
1245	Fruit glossy	Fg	FASTLMM	Chr07	6280368	6.43882e-09	Capana07g000135
1246	Fruit glossy	Fg	FASTLMM	Chr09	1201449	8.55504e-09	Capana09g000053;Capana09g000054;Capana09g000056;Capana09g000057;Capana09g000058
1247	Fruit glossy	Fg	FASTLMM	Chr12	180114647	1.11958e-08	NA
1248	Fruit glossy	Fg	FASTLMM	Chr04	209491481	1.26101e-08	Capana04g002629;Capana04g002630
1249	Fruit surface characteristics	Fsc	EMMAX		none
1250	Fruit shoulder shape	Fss	FASTLMM	Chr09	87521326	1.52898e-12	NA
1251	Fruit shoulder shape	Fss	FASTLMM	Chr01	202900928	5.26433e-10	Capana01g003056;Capana01g003057
1252	Fruit shoulder shape	Fss	FASTLMM	Chr04	1455487	7.12372e-10	Capana04g000119;Capana04g000120;Capana04g000121;Capana04g000122;Capana04g000123;Capana04g000124;Capana04g000125;Capana04g000126;Capana04g000127;Capana04g000129;Capana04g000130;Capana04g000131
1253	Fruit shoulder shape	Fss	FASTLMM	Chr08	128033493	1.85537e-09	NA
1254	Fruit shoulder shape	Fss	FASTLMM	Chr12	153635413	2.56295e-09	Capana12g001723;Capana12g001724;Capana12g001725
1255	Fruit shoulder shape	Fss	FASTLMM	Chr01	203121398	2.61913e-09	Capana01g003059;Capana01g003061;Capana01g003062;Capana01g003063;Capana01g003064
1256	Fruit shoulder shape	Fss	FASTLMM	Chr09	126292337	2.73015e-09	Capana09g001222
1257	Fruit shoulder shape	Fss	FASTLMM	Chr09	126292439	2.73015e-09	Capana09g001222
1258	Fruit shoulder shape	Fss	FASTLMM	Chr09	126292448	2.73015e-09	Capana09g001222
1259	Fruit shoulder shape	Fss	FASTLMM	Chr01	202642462	2.84981e-09	Capana01g003049;Capana01g003050;Capana01g003051
1260	Fruit shoulder shape	Fss	FASTLMM	Chr12	153019934	3.05303e-09	NA
1261	Fruit shoulder shape	Fss	FASTLMM	Chr09	94693832	4.35705e-09	Capana09g001073
1262	Fruit shoulder shape	Fss	FASTLMM	Chr11	36725275	4.80993e-09	Capana11g000760;Capana11g000761
1263	Fruit shoulder shape	Fss	FASTLMM	Chr12	163819349	4.82548e-09	Capana12g001780
1264	Fruit shoulder shape	Fss	FASTLMM	Chr12	160225181	7.93175e-09	NA
1265	Fruit shoulder shape	Fss	FASTLMM	Chr12	153249995	8.92779e-09	NA
1266	Fruit shoulder shape	Fss	FASTLMM	Chr12	141772604	9.12269e-09	NA
1267	Fruit shoulder shape	Fss	FASTLMM	Chr12	119943312	1.11726e-08	NA
1268	Fruit shoulder shape	Fss	FASTLMM	Chr11	30762829	1.13716e-08	NA
1269	Fruit shoulder shape	Fss	FASTLMM	Chr11	30762859	1.13716e-08	NA
1270	Fruit shoulder shape	Fss	FASTLMM	Chr04	1656851	1.31491e-08	Capana04g000133;Capana04g000134;Capana04g000135;Capana04g000136;Capana04g000137;Capana04g000138;Capana04g000139;Capana04g000140;Capana04g000141;Capana04g000142;Capana04g000143;Capana04g000144;Capana04g000145;Capana04g000146;Capana04g000147
1271	Fruit shoulder shape	Fss	FASTLMM	Chr09	126292433	1.35403e-08	Capana09g001222
1272	Fruit shoulder shape	Fss	FASTLMM	Chr06	118593975	1.64988e-08	Capana06g002236
1273	Fruit apex shape	Fas	FASTLMM	Chr01	294461641	5.3446e-09	Capana01g004280
1274	Appendage at blossom-end	Ab	FASTLMM	Chr04	174235834	1.06276e-10	Capana04g002123;Capana04g002124;Capana04g002125
1275	Appendage at blossom-end	Ab	FASTLMM	Chr12	84961962	6.20157e-09	Capana12g001372;Capana12g001373;Capana12g001374;Capana12g001375;Capana12g001376
1276	Mature fruit color	Mfc	EMMAX	Chr06	7281732	1.0681e-15	Capana06g000489;Capana06g000490;Capana06g000491;Capana06g000492;Capana06g000493;Capana06g000494;Capana06g000495;Capana06g000496;Capana06g000497;Capana06g000499
1277	Mature fruit color	Mfc	EMMAX	Chr06	7330542	7.3311e-15	Capana06g000497;Capana06g000499;Capana06g000501;Capana06g000502;Capana06g000504;Capana06g000507
1278	Mature fruit color	Mfc	EMMAX	Chr06	7421749	4.2175e-15	Capana06g000501;Capana06g000502;Capana06g000504;Capana06g000507;Capana06g000510
1279	Mature fruit color	Mfc	EMMAX	Chr06	7516560	5.39e-14	Capana06g000507;Capana06g000510;Capana06g000511;Capana06g000512
1280	Mature fruit color	Mfc	EMMAX	Chr06	7559108	2.0526e-14	Capana06g000510;Capana06g000511;Capana06g000512;Capana06g000513;Capana06g000514
1281	Mature fruit color	Mfc	EMMAX	Chr06	8680115	1.2056e-28	Capana06g000569;Capana06g000570;Capana06g000571;Capana06g000572;Capana06g000573;Capana06g000574;Capana06g000575;Capana06g000576;Capana06g000577;Capana06g000578
1282	Mature fruit color	Mfc	EMMAX	Chr06	8750746	3.71e-15	Capana06g000572;Capana06g000573;Capana06g000574;Capana06g000575;Capana06g000576;Capana06g000577;Capana06g000578;Capana06g000579;Capana06g000580;Capana06g000581
1283	Mature fruit color	Mfc	EMMAX	Chr06	8769243	2.9854e-32	Capana06g000573;Capana06g000574;Capana06g000575;Capana06g000576;Capana06g000577;Capana06g000578;Capana06g000579;Capana06g000580;Capana06g000581;Capana06g000582
1284	Mature fruit color	Mfc	EMMAX	Chr06	8776355	1.9154e-32	Capana06g000573;Capana06g000574;Capana06g000575;Capana06g000576;Capana06g000577;Capana06g000578;Capana06g000579;Capana06g000580;Capana06g000581;Capana06g000582
1285	Mature fruit color	Mfc	EMMAX	Chr06	8792409	7.8232e-11	Capana06g000574;Capana06g000575;Capana06g000576;Capana06g000577;Capana06g000578;Capana06g000579;Capana06g000580;Capana06g000581;Capana06g000582
1286	Mature fruit color	Mfc	EMMAX	Chr06	8792415	7.8232e-11	Capana06g000574;Capana06g000575;Capana06g000576;Capana06g000577;Capana06g000578;Capana06g000579;Capana06g000580;Capana06g000581;Capana06g000582
1287	Mature fruit color	Mfc	EMMAX	Chr06	8792665	3.0098e-11	Capana06g000574;Capana06g000575;Capana06g000576;Capana06g000577;Capana06g000578;Capana06g000579;Capana06g000580;Capana06g000581;Capana06g000582
1288	Mature fruit color	Mfc	EMMAX	Chr06	8910392	1.1725e-14	Capana06g000580;Capana06g000581;Capana06g000582;Capana06g000583;Capana06g000584;Capana06g000585
1289	Mature fruit color	Mfc	EMMAX	Chr06	8912044	1.2059e-11	Capana06g000580;Capana06g000581;Capana06g000582;Capana06g000583;Capana06g000584;Capana06g000585
1290	Mature fruit color	Mfc	EMMAX	Chr06	8912942	3.2282e-10	Capana06g000580;Capana06g000581;Capana06g000582;Capana06g000583;Capana06g000584;Capana06g000585
1291	Mature fruit color	Mfc	EMMAX	Chr06	10060744	3.4437e-33	Capana06g000642;Capana06g000643;Capana06g000644;Capana06g000645;Capana06g000646;Capana06g000647;Capana06g000648;Capana06g000649;Capana06g000650;Capana06g000652;Capana06g000653;Capana06g000654;Capana06g000655
1292	Fruit pedicel length	Fpl	FASTLMM		none
1293	Placenta width	Pw	FASTLMM	Chr12	206591342	2.92868e-10	Capana12g002207;Capana12g002208
1294	Placenta width	Pw	FASTLMM	Chr06	40911519	8.88271e-10	Capana06g001606;Capana06g001607;Capana06g001608;Capana06g001609
1295	Placenta width	Pw	FASTLMM	Chr08	133396929	2.39881e-09	Capana08g001606;Capana08g001607;Capana08g001608;Capana08g001609;Capana08g001610;Capana08g001611;Capana08g001612;Capana08g001614;Capana08g001615
1296	Placenta width	Pw	FASTLMM	Chr12	203552366	3.41853e-09	NA
1297	Placenta width	Pw	FASTLMM	Chr01	105083614	7.28749e-09	NA
1298	Placenta width	Pw	FASTLMM	Chr08	133433188	1.52257e-08	Capana08g001607;Capana08g001608;Capana08g001609;Capana08g001610;Capana08g001611;Capana08g001612;Capana08g001614;Capana08g001615;Capana08g001616;Capana08g001617
1299	Placenta width	Pw	FASTLMM	Chr12	205228313	1.57901e-08	Capana12g002202
1300	Placenta length	Pl	FASTLMM		none
1301	Placenta size index	Psi	FASTLMM	Chr02	99927376	3.08063e-09	Capana02g000879
1302	Fruit width	Fw	FASTLMM	Chr08	133396929	1.24243e-17	Capana08g001606;Capana08g001607;Capana08g001608;Capana08g001609;Capana08g001610;Capana08g001611;Capana08g001612;Capana08g001614;Capana08g001615
1303	Fruit width	Fw	FASTLMM	Chr08	133433188	3.1133e-14	Capana08g001607;Capana08g001608;Capana08g001609;Capana08g001610;Capana08g001611;Capana08g001612;Capana08g001614;Capana08g001615;Capana08g001616;Capana08g001617
1304	Fruit width	Fw	FASTLMM	Chr08	133185108	9.74867e-13	Capana08g001590;Capana08g001591;Capana08g001592;Capana08g001593;Capana08g001594;Capana08g001595;Capana08g001596;Capana08g001597;Capana08g001598;Capana08g001599;Capana08g001600;Capana08g001601;Capana08g001602;Capana08g001603;Capana08g001604;Capana08g001605
1305	Fruit width	Fw	FASTLMM	Chr08	133185337	9.74867e-13	Capana08g001590;Capana08g001591;Capana08g001592;Capana08g001593;Capana08g001594;Capana08g001595;Capana08g001596;Capana08g001597;Capana08g001598;Capana08g001599;Capana08g001600;Capana08g001601;Capana08g001602;Capana08g001603;Capana08g001604;Capana08g001605
1306	Fruit width	Fw	FASTLMM	Chr08	133419709	1.65614e-12	Capana08g001607;Capana08g001608;Capana08g001609;Capana08g001610;Capana08g001611;Capana08g001612;Capana08g001614;Capana08g001615;Capana08g001616;Capana08g001617
1307	Fruit width	Fw	FASTLMM	Chr08	133223406	2.16555e-12	Capana08g001593;Capana08g001594;Capana08g001595;Capana08g001596;Capana08g001597;Capana08g001598;Capana08g001599;Capana08g001600;Capana08g001601;Capana08g001602;Capana08g001603;Capana08g001604;Capana08g001605;Capana08g001606
1308	Fruit width	Fw	FASTLMM	Chr08	133419745	3.30229e-12	Capana08g001607;Capana08g001608;Capana08g001609;Capana08g001610;Capana08g001611;Capana08g001612;Capana08g001614;Capana08g001615;Capana08g001616;Capana08g001617
1309	Fruit width	Fw	FASTLMM	Chr08	133193285	5.14064e-12	Capana08g001591;Capana08g001592;Capana08g001593;Capana08g001594;Capana08g001595;Capana08g001596;Capana08g001597;Capana08g001598;Capana08g001599;Capana08g001600;Capana08g001601;Capana08g001602;Capana08g001603;Capana08g001604;Capana08g001605
1310	Fruit width	Fw	FASTLMM	Chr08	133419470	5.67457e-12	Capana08g001607;Capana08g001608;Capana08g001609;Capana08g001610;Capana08g001611;Capana08g001612;Capana08g001614;Capana08g001615;Capana08g001616;Capana08g001617
1311	Fruit width	Fw	FASTLMM	Chr08	133419778	1.70071e-11	Capana08g001607;Capana08g001608;Capana08g001609;Capana08g001610;Capana08g001611;Capana08g001612;Capana08g001614;Capana08g001615;Capana08g001616;Capana08g001617
1312	Fruit width	Fw	FASTLMM	Chr08	133243380	1.70396e-11	Capana08g001594;Capana08g001595;Capana08g001596;Capana08g001597;Capana08g001598;Capana08g001599;Capana08g001600;Capana08g001601;Capana08g001602;Capana08g001603;Capana08g001604;Capana08g001605;Capana08g001606
1313	Fruit width	Fw	FASTLMM	Chr08	133429179	2.29628e-11	Capana08g001607;Capana08g001608;Capana08g001609;Capana08g001610;Capana08g001611;Capana08g001612;Capana08g001614;Capana08g001615;Capana08g001616;Capana08g001617
1314	Fruit width	Fw	FASTLMM	Chr08	133185876	2.76525e-11	Capana08g001590;Capana08g001591;Capana08g001592;Capana08g001593;Capana08g001594;Capana08g001595;Capana08g001596;Capana08g001597;Capana08g001598;Capana08g001599;Capana08g001600;Capana08g001601;Capana08g001602;Capana08g001603;Capana08g001604;Capana08g001605
1315	Fruit width	Fw	FASTLMM	Chr08	133185355	1.02308e-10	Capana08g001590;Capana08g001591;Capana08g001592;Capana08g001593;Capana08g001594;Capana08g001595;Capana08g001596;Capana08g001597;Capana08g001598;Capana08g001599;Capana08g001600;Capana08g001601;Capana08g001602;Capana08g001603;Capana08g001604;Capana08g001605
1316	Fruit width	Fw	FASTLMM	Chr08	133584887	1.30566e-10	Capana08g001615;Capana08g001616;Capana08g001617;Capana08g001618;Capana08g001619;Capana08g001621;Capana08g001623;Capana08g001625;Capana08g001626;Capana08g001627;Capana08g001628
1317	Fruit width	Fw	FASTLMM	Chr04	15900282	1.34515e-10	NA
1318	Fruit width	Fw	FASTLMM	Chr08	133194295	3.76767e-10	Capana08g001591;Capana08g001592;Capana08g001593;Capana08g001594;Capana08g001595;Capana08g001596;Capana08g001597;Capana08g001598;Capana08g001599;Capana08g001600;Capana08g001601;Capana08g001602;Capana08g001603;Capana08g001604;Capana08g001605
1319	Fruit width	Fw	FASTLMM	Chr08	133194077	9.73248e-10	Capana08g001591;Capana08g001592;Capana08g001593;Capana08g001594;Capana08g001595;Capana08g001596;Capana08g001597;Capana08g001598;Capana08g001599;Capana08g001600;Capana08g001601;Capana08g001602;Capana08g001603;Capana08g001604;Capana08g001605
1320	Fruit width	Fw	FASTLMM	Chr08	133045048	4.48084e-09	Capana08g001577;Capana08g001578;Capana08g001579;Capana08g001580;Capana08g001581;Capana08g001582;Capana08g001583;Capana08g001584;Capana08g001585;Capana08g001586;Capana08g001587;Capana08g001588;Capana08g001589;Capana08g001590;Capana08g001591;Capana08g001592;Capana08g001593
1321	Fruit width	Fw	FASTLMM	Chr04	8355970	4.93937e-09	Capana04g000516;Capana04g000517;Capana04g000518;Capana04g000519;Capana04g000520;Capana04g000521;Capana04g000522;Capana04g000523;Capana04g000524;Capana04g000525;Capana04g000526;Capana04g000527;Capana04g000528;Capana04g000530;Capana04g000531
1322	Fruit width	Fw	FASTLMM	Chr08	133347711	5.79023e-09	Capana08g001601;Capana08g001602;Capana08g001603;Capana08g001604;Capana08g001605;Capana08g001606;Capana08g001607;Capana08g001608;Capana08g001609;Capana08g001610;Capana08g001611
1323	Fruit width	Fw	FASTLMM	Chr01	103860245	6.29833e-09	NA
1324	Fruit width	Fw	FASTLMM	Chr12	206591342	9.58963e-09	Capana12g002207;Capana12g002208
1325	Fruit width	Fw	FASTLMM	Chr08	133347729	1.12436e-08	Capana08g001601;Capana08g001602;Capana08g001603;Capana08g001604;Capana08g001605;Capana08g001606;Capana08g001607;Capana08g001608;Capana08g001609;Capana08g001610;Capana08g001611
1326	Fruit width	Fw	FASTLMM	Chr08	133347664	1.25146e-08	Capana08g001601;Capana08g001602;Capana08g001603;Capana08g001604;Capana08g001605;Capana08g001606;Capana08g001607;Capana08g001608;Capana08g001609;Capana08g001610;Capana08g001611
1327	Fruit width	Fw	FASTLMM	Chr08	133347693	1.25146e-08	Capana08g001601;Capana08g001602;Capana08g001603;Capana08g001604;Capana08g001605;Capana08g001606;Capana08g001607;Capana08g001608;Capana08g001609;Capana08g001610;Capana08g001611
1328	Fruit length	Fl	FASTLMM		none
1329	Fruit size index	Fsi	EMMAX		none
1330	Weight per fruit	Wpf	FASTLMM	Chr12	206591342	1.19931e-12	Capana12g002207;Capana12g002208
1331	Weight per fruit	Wpf	FASTLMM	Chr08	133396929	4.62617e-10	Capana08g001606;Capana08g001607;Capana08g001608;Capana08g001609;Capana08g001610;Capana08g001611;Capana08g001612;Capana08g001614;Capana08g001615
1332	Weight per fruit	Wpf	FASTLMM	Chr04	15900282	6.55344e-10	NA
1333	Weight per fruit	Wpf	FASTLMM	Chr01	105083614	7.46342e-10	NA
1334	Weight per fruit	Wpf	FASTLMM	Chr12	205228313	2.04172e-09	Capana12g002202
1335	Weight per fruit	Wpf	FASTLMM	Chr12	201671262	2.24169e-09	Capana12g002156
1336	Weight per fruit	Wpf	FASTLMM	Chr12	205835605	2.56734e-09	NA
1337	Weight per fruit	Wpf	FASTLMM	Chr12	203552366	2.57805e-09	NA
1338	Weight per fruit	Wpf	FASTLMM	Chr01	105083388	4.11795e-09	NA
1339	Weight per fruit	Wpf	FASTLMM	Chr01	103860245	4.33541e-09	NA
1340	Weight per fruit	Wpf	FASTLMM	Chr12	206270050	4.94251e-09	Capana12g002205
1341	Weight per fruit	Wpf	FASTLMM	Chr12	205081405	5.36303e-09	NA
1342	Weight per fruit	Wpf	FASTLMM	Chr12	211814050	9.38052e-09	Capana12g002341;Capana12g002342;Capana12g002343;Capana12g002344;Capana12g002345;Capana12g002347;Capana12g002348
1343	Weight per fruit	Wpf	FASTLMM	Chr12	211814051	9.38052e-09	Capana12g002341;Capana12g002342;Capana12g002343;Capana12g002344;Capana12g002345;Capana12g002347;Capana12g002348
1344	Weight per fruit	Wpf	FASTLMM	Chr12	206719871	1.31126e-08	Capana12g002207;Capana12g002208
1345	Weight per fruit	Wpf	FASTLMM	Chr08	133433188	1.69051e-08	Capana08g001607;Capana08g001608;Capana08g001609;Capana08g001610;Capana08g001611;Capana08g001612;Capana08g001614;Capana08g001615;Capana08g001616;Capana08g001617
1346	Dry matter content	Dmc	FASTLMM	Chr02	69956806	1.40369e-10	Capana02g000537;Capana02g000538;Capana02g000539;Capana02g000540;Capana02g000541
1347	Dry matter content	Dmc	FASTLMM	Chr11	85204434	2.58155e-10	Capana11g000988
1348	Dry matter content	Dmc	FASTLMM	Chr11	85204772	2.58155e-10	Capana11g000988
1349	Dry matter content	Dmc	FASTLMM	Chr11	85204785	2.58155e-10	Capana11g000988
1350	Dry matter content	Dmc	FASTLMM	Chr11	85204791	2.58155e-10	Capana11g000988
1351	Dry matter content	Dmc	FASTLMM	Chr11	62805558	2.61399e-10	Capana11g000907;Capana11g000908;Capana11g000909
1352	Dry matter content	Dmc	FASTLMM	Chr02	79284725	1.27053e-09	NA
1353	Dry matter content	Dmc	FASTLMM	Chr09	138491988	2.21744e-09	Capana09g001323
1354	Dry matter content	Dmc	FASTLMM	Chr09	138492087	2.21744e-09	Capana09g001323
1355	Dry matter content	Dmc	FASTLMM	Chr02	79414868	2.97572e-09	NA
1356	Dry matter content	Dmc	FASTLMM	Chr02	79178675	3.52748e-09	Capana02g000627;Capana02g000628;Capana02g000629
1357	Dry matter content	Dmc	FASTLMM	Chr07	205906084	9.69944e-09	Capana07g001855;Capana07g001856;Capana07g001857
1358	Dry matter content	Dmc	FASTLMM	Chr02	79297704	1.14222e-08	NA
1359	Dry matter content	Dmc	FASTLMM	Chr09	147368742	1.1721e-08	NA
1360	Dry matter content	Dmc	FASTLMM	Chr09	147369023	1.1721e-08	NA
1361	Dry matter content	Dmc	FASTLMM	Chr02	79360367	1.29359e-08	NA
1362	Dry matter content	Dmc	FASTLMM	Chr09	6837403	1.38277e-08	Capana09g000209;Capana09g000210;Capana09g000211;Capana09g000212;Capana09g000213;Capana09g000214;Capana09g000215;Capana09g000216
1363	Thickness of flesh	Tf	FASTLMM	Chr11	128979983	1.52041e-11	NA
1364	Thickness of flesh	Tf	FASTLMM	Chr11	128979951	1.2123e-10	NA
1365	Thickness of flesh	Tf	FASTLMM	Chr11	128979955	1.2123e-10	NA
1366	Thickness of flesh	Tf	FASTLMM	Chr11	128979925	2.71599e-10	NA
1367	Thickness of flesh	Tf	FASTLMM	Chr11	128979963	2.71599e-10	NA
1368	Thickness of flesh	Tf	FASTLMM	Chr12	201671262	3.15903e-09	Capana12g002156
1369	Thickness of flesh	Tf	FASTLMM	Chr01	103860245	9.78005e-09	NA
1370	Thickness of flesh	Tf	FASTLMM	Chr12	200798023	1.20695e-08	Capana12g002147;Capana12g002148
1371	Thickness of flesh	Tf	FASTLMM	Chr12	9758518	1.32943e-08	Capana12g000480;Capana12g000482;Capana12g000483;Capana12g000484;Capana12g000485;Capana12g000487;Capana12g000490;Capana12g000491;Capana12g000492;Capana12g000493;Capana12g000494;Capana12g000495;Capana12g000496;Capana12g000497;Capana12g000498;Capana12g000499
1372	Thickness of flesh	Tf	FASTLMM	Chr12	9758508	1.47088e-08	Capana12g000480;Capana12g000482;Capana12g000483;Capana12g000484;Capana12g000485;Capana12g000487;Capana12g000490;Capana12g000491;Capana12g000492;Capana12g000493;Capana12g000494;Capana12g000495;Capana12g000496;Capana12g000497;Capana12g000498;Capana12g000499
1373	Number of locules	Nol	FASTLMM	Chr08	121191882	7.10927e-09	Capana08g000875;Capana08g000876;Capana08g000877;Capana08g000878;Capana08g000879;Capana08g000880
1374	Number of locules	Nol	FASTLMM	Chr08	102335143	1.58565e-08	NA
1375	Spicy type	St	FASTLMM	Chr12	35372851	1.37294e-11	NA
1376	Spicy type	St	FASTLMM	Chr12	35623982	1.37825e-11	Capana12g000932;Capana12g000933
1377	Spicy type	St	FASTLMM	Chr12	35624024	1.37825e-11	Capana12g000932;Capana12g000933
1378	Spicy type	St	FASTLMM	Chr12	35239689	2.61082e-11	NA
1379	Spicy type	St	FASTLMM	Chr12	35282252	4.23284e-11	NA
1380	Spicy type	St	FASTLMM	Chr12	35714951	5.81231e-11	Capana12g000932;Capana12g000933
1381	Spicy type	St	FASTLMM	Chr12	35612932	7.21115e-11	Capana12g000932;Capana12g000933
1382	Spicy type	St	FASTLMM	Chr12	35238401	1.26893e-10	NA
1383	Spicy type	St	FASTLMM	Chr12	35354757	1.26893e-10	NA
1384	Spicy type	St	FASTLMM	Chr12	35371340	1.26893e-10	NA
1385	Spicy type	St	FASTLMM	Chr12	35371548	1.26893e-10	NA
1386	Spicy type	St	FASTLMM	Chr12	35705203	1.64061e-10	Capana12g000932;Capana12g000933
1387	Spicy type	St	FASTLMM	Chr12	35714760	1.74873e-10	Capana12g000932;Capana12g000933
1388	Spicy type	St	FASTLMM	Chr12	35277879	1.90593e-10	NA
1389	Spicy type	St	FASTLMM	Chr12	35564827	2.47949e-10	NA
1390	Spicy type	St	FASTLMM	Chr12	35247521	3.27449e-10	NA
1391	Spicy type	St	FASTLMM	Chr12	35238246	3.39689e-10	NA
1392	Spicy type	St	FASTLMM	Chr12	35238397	3.39689e-10	NA
1393	Spicy type	St	FASTLMM	Chr12	35705282	4.17062e-10	Capana12g000932;Capana12g000933
1394	Spicy type	St	FASTLMM	Chr12	35440387	5.71466e-10	NA
1395	Spicy type	St	FASTLMM	Chr12	35559415	6.41929e-10	NA
1396	Spicy type	St	FASTLMM	Chr12	35559431	6.41929e-10	NA
1397	Spicy type	St	FASTLMM	Chr12	35559433	6.41929e-10	NA
1398	Spicy type	St	FASTLMM	Chr12	35559440	6.41929e-10	NA
1399	Spicy type	St	FASTLMM	Chr12	35559689	6.41929e-10	NA
1400	Spicy type	St	FASTLMM	Chr12	35559706	6.41929e-10	NA
1401	Spicy type	St	FASTLMM	Chr12	35282222	8.74099e-10	NA
1402	Spicy type	St	FASTLMM	Chr03	30072383	8.8757e-10	Capana03g001587
1403	Spicy type	St	FASTLMM	Chr12	35559701	8.89829e-10	NA
1404	Spicy type	St	FASTLMM	Chr12	35714999	9.031e-10	Capana12g000932;Capana12g000933
1405	Spicy type	St	FASTLMM	Chr12	35222952	1.83318e-09	NA
1406	Spicy type	St	FASTLMM	Chr12	35222978	1.83318e-09	NA
1407	Spicy type	St	FASTLMM	Chr12	35647310	2.90034e-09	Capana12g000932;Capana12g000933
1408	Spicy type	St	FASTLMM	Chr12	35440347	4.19047e-09	NA
1409	Spicy type	St	FASTLMM	Chr10	203356617	4.27375e-09	Capana10g002378;Capana10g002379;Capana10g002380;Capana10g002381;Capana10g002382;Capana10g002383;Capana10g002384;Capana10g002385;Capana10g002386;Capana10g002387;Capana10g002389;Capana10g002390;Capana10g002391;Capana10g002392;Capana10g002393
1410	Spicy type	St	FASTLMM	Chr10	203356884	4.27375e-09	Capana10g002378;Capana10g002379;Capana10g002380;Capana10g002381;Capana10g002382;Capana10g002383;Capana10g002384;Capana10g002385;Capana10g002386;Capana10g002387;Capana10g002389;Capana10g002390;Capana10g002391;Capana10g002392;Capana10g002393
1411	Spicy type	St	FASTLMM	Chr12	35281196	4.682e-09	NA
1412	Spicy type	St	FASTLMM	Chr12	35281168	4.68636e-09	NA
1413	Spicy type	St	FASTLMM	Chr12	35440345	5.33388e-09	NA
1414	Spicy type	St	FASTLMM	Chr12	35365306	5.41478e-09	NA
1415	Spicy type	St	FASTLMM	Chr12	35281180	5.90821e-09	NA
1416	Spicy type	St	FASTLMM	Chr09	180355521	1.08624e-08	NA
1417	Spicy type	St	FASTLMM	Chr04	3280037	1.33261e-08	Capana04g000223;Capana04g000224;Capana04g000225;Capana04g000226;Capana04g000227;Capana04g000229
1418	Spicy type	St	FASTLMM	Chr12	12354265	1.34828e-08	Capana12g000555;Capana12g000556;Capana12g000557;Capana12g000559;Capana12g000560
1419	Male-sterility	Ms	FASTLMM	Chr06	215261283	3.73577e-13	Capana06g002967;Capana06g002968;Capana06g002969
1420	Male-sterility	Ms	FASTLMM	Chr06	215468191	4.64704e-13	NA
1421	Male-sterility	Ms	FASTLMM	Chr06	215411595	1.46155e-12	Capana06g002968;Capana06g002969
1422	Male-sterility	Ms	FASTLMM	Chr06	215411524	6.73532e-12	Capana06g002968;Capana06g002969
1423	Male-sterility	Ms	FASTLMM	Chr06	215411579	6.73532e-12	Capana06g002968;Capana06g002969
1424	Male-sterility	Ms	FASTLMM	Chr06	215468207	2.33808e-11	NA
1425	Male-sterility	Ms	FASTLMM	Chr06	215305449	6.32903e-11	Capana06g002968;Capana06g002969
1426	Male-sterility	Ms	FASTLMM	Chr06	215304450	8.02356e-11	Capana06g002968;Capana06g002969
1427	Male-sterility	Ms	FASTLMM	Chr06	215304462	8.02356e-11	Capana06g002968;Capana06g002969
1428	Male-sterility	Ms	FASTLMM	Chr06	215304533	8.02356e-11	Capana06g002968;Capana06g002969
1429	Male-sterility	Ms	FASTLMM	Chr06	215536442	8.8174e-11	NA
1430	Male-sterility	Ms	FASTLMM	Chr06	214512490	1.51241e-10	Capana06g002959;Capana06g002960
1431	Male-sterility	Ms	FASTLMM	Chr06	215315739	1.54501e-10	Capana06g002968;Capana06g002969
1432	Male-sterility	Ms	FASTLMM	Chr06	214512774	1.57525e-10	Capana06g002959;Capana06g002960
1433	Male-sterility	Ms	FASTLMM	Chr06	214512679	1.76978e-10	Capana06g002959;Capana06g002960
1434	Male-sterility	Ms	FASTLMM	Chr06	217272609	2.00103e-10	Capana06g003028;Capana06g003029
1435	Male-sterility	Ms	FASTLMM	Chr06	215412180	2.01636e-10	Capana06g002968;Capana06g002969
1436	Male-sterility	Ms	FASTLMM	Chr06	215196000	2.60341e-10	Capana06g002965;Capana06g002967
1437	Male-sterility	Ms	FASTLMM	Chr06	215315742	4.17445e-10	Capana06g002968;Capana06g002969
1438	Male-sterility	Ms	FASTLMM	Chr11	488805	4.19663e-10	Capana11g000025;Capana11g000026
1439	Male-sterility	Ms	FASTLMM	Chr11	489056	4.19663e-10	Capana11g000025;Capana11g000026
1440	Male-sterility	Ms	FASTLMM	Chr06	215468641	4.23985e-10	NA
1441	Male-sterility	Ms	FASTLMM	Chr06	215467935	5.03917e-10	NA
1442	Male-sterility	Ms	FASTLMM	Chr06	215467978	5.03917e-10	NA
1443	Male-sterility	Ms	FASTLMM	Chr06	215297611	6.08665e-10	Capana06g002968;Capana06g002969
1444	Male-sterility	Ms	FASTLMM	Chr06	215467918	7.88342e-10	NA
1445	Male-sterility	Ms	FASTLMM	Chr06	215467613	7.94258e-10	NA
1446	Male-sterility	Ms	FASTLMM	Chr06	215388804	9.88535e-10	Capana06g002968;Capana06g002969
1447	Male-sterility	Ms	FASTLMM	Chr06	214512426	1.25343e-09	Capana06g002959;Capana06g002960
1448	Male-sterility	Ms	FASTLMM	Chr06	214443037	1.25805e-09	Capana06g002957;Capana06g002958;Capana06g002959
1449	Male-sterility	Ms	FASTLMM	Chr06	214443090	1.25805e-09	Capana06g002957;Capana06g002958;Capana06g002959
1450	Male-sterility	Ms	FASTLMM	Chr06	214443102	1.25805e-09	Capana06g002957;Capana06g002958;Capana06g002959
1451	Male-sterility	Ms	FASTLMM	Chr06	214443346	1.25805e-09	Capana06g002957;Capana06g002958;Capana06g002959
1452	Male-sterility	Ms	FASTLMM	Chr06	214443356	1.25805e-09	Capana06g002957;Capana06g002958;Capana06g002959
1453	Male-sterility	Ms	FASTLMM	Chr06	214443358	1.25805e-09	Capana06g002957;Capana06g002958;Capana06g002959
1454	Male-sterility	Ms	FASTLMM	Chr06	214512793	1.52428e-09	Capana06g002959;Capana06g002960
1455	Male-sterility	Ms	FASTLMM	Chr06	215467604	2.17634e-09	NA
1456	Male-sterility	Ms	FASTLMM	Chr06	215467837	2.17634e-09	NA
1457	Male-sterility	Ms	FASTLMM	Chr06	215196150	2.17707e-09	Capana06g002965;Capana06g002967
1458	Male-sterility	Ms	FASTLMM	Chr06	215196153	2.17707e-09	Capana06g002965;Capana06g002967
1459	Male-sterility	Ms	FASTLMM	Chr06	215196180	2.17707e-09	Capana06g002965;Capana06g002967
1460	Male-sterility	Ms	FASTLMM	Chr06	215196205	2.17707e-09	Capana06g002965;Capana06g002967
1461	Male-sterility	Ms	FASTLMM	Chr06	215304335	2.25647e-09	Capana06g002968;Capana06g002969
1462	Male-sterility	Ms	FASTLMM	Chr06	215366409	2.27712e-09	Capana06g002968;Capana06g002969
1463	Male-sterility	Ms	FASTLMM	Chr06	214512494	2.46349e-09	Capana06g002959;Capana06g002960
1464	Male-sterility	Ms	FASTLMM	Chr06	215297965	2.83924e-09	Capana06g002968;Capana06g002969
1465	Male-sterility	Ms	FASTLMM	Chr06	215434062	3.36846e-09	Capana06g002968;Capana06g002969
1466	Male-sterility	Ms	FASTLMM	Chr06	215434128	3.36846e-09	Capana06g002968;Capana06g002969
1467	Male-sterility	Ms	FASTLMM	Chr10	175874916	3.88091e-09	Capana10g001719;Capana10g001720
1468	Male-sterility	Ms	FASTLMM	Chr06	214487149	5.67427e-09	Capana06g002959
1469	Male-sterility	Ms	FASTLMM	Chr06	214487352	5.67427e-09	Capana06g002959
1470	Male-sterility	Ms	FASTLMM	Chr06	214487359	5.67427e-09	Capana06g002959
1471	Male-sterility	Ms	FASTLMM	Chr06	214487375	5.67427e-09	Capana06g002959
1472	Male-sterility	Ms	FASTLMM	Chr06	215536517	5.73858e-09	NA
1473	Male-sterility	Ms	FASTLMM	Chr06	214487058	6.07779e-09	Capana06g002959
1474	Male-sterility	Ms	FASTLMM	Chr06	214663733	8.01941e-09	Capana06g002960
1475	Male-sterility	Ms	FASTLMM	Chr06	215298039	8.58415e-09	Capana06g002968;Capana06g002969
1476	Male-sterility	Ms	FASTLMM	Chr06	215468693	8.83139e-09	NA
1477	Male-sterility	Ms	FASTLMM	Chr06	214454925	1.09631e-08	Capana06g002959
1478	Male-sterility	Ms	FASTLMM	Chr06	214454931	1.09631e-08	Capana06g002959
1479	Male-sterility	Ms	FASTLMM	Chr06	214454953	1.09631e-08	Capana06g002959
1480	Male-sterility	Ms	FASTLMM	Chr06	214454976	1.09631e-08	Capana06g002959
1481	Male-sterility	Ms	FASTLMM	Chr06	214454977	1.09631e-08	Capana06g002959
1482	Male-sterility	Ms	FASTLMM	Chr06	214455006	1.09631e-08	Capana06g002959
1483	Male-sterility	Ms	FASTLMM	Chr06	214455008	1.09631e-08	Capana06g002959
1484	Male-sterility	Ms	FASTLMM	Chr06	215304456	1.10131e-08	Capana06g002968;Capana06g002969
1485	Male-sterility	Ms	FASTLMM	Chr01	201667001	1.10195e-08	Capana01g003046;Capana01g003047
1486	Male-sterility	Ms	FASTLMM	Chr06	215195158	1.26888e-08	Capana06g002965;Capana06g002967
1487	Male-sterility	Ms	FASTLMM	Chr06	215304476	1.38106e-08	Capana06g002968;Capana06g002969
1488	Male-sterility	Ms	FASTLMM	Chr06	215304524	1.38106e-08	Capana06g002968;Capana06g002969
1489	Male-sterility	Ms	FASTLMM	Chr06	215304531	1.38106e-08	Capana06g002968;Capana06g002969
1490	Male-sterility	Ms	FASTLMM	Chr06	215304543	1.38106e-08	Capana06g002968;Capana06g002969
1491	Male-sterility	Ms	FASTLMM	Chr06	214747537	1.39819e-08	Capana06g002962
1492	Male-sterility	Ms	FASTLMM	Chr06	215434049	1.53622e-08	Capana06g002968;Capana06g002969
1493	Male-sterility	Ms	FASTLMM	Chr06	215434076	1.53622e-08	Capana06g002968;Capana06g002969
1494	Male-sterility	Ms	FASTLMM	Chr06	215305350	1.59141e-08	Capana06g002968;Capana06g002969
1495	Male-sterility	Ms	FASTLMM	Chr06	215305391	1.59141e-08	Capana06g002968;Capana06g002969
1496	Male-sterility	Ms	FASTLMM	Chr06	215305447	1.59141e-08	Capana06g002968;Capana06g002969
Red bold fonts represent SNPs in the association peak extremely significant associated with different traits.
