# Supplementary material for: Genome-Wide Correlation of 36 Agronomic Traits in the 287 Pepper (Capsicum) Accessions Obtained from the SLAF-seq-Based GWAS
Source: Int J Mol Sci. 2019 Nov 13;20(22):5675. doi: 10.3390/ijms20225675 (PMC6888518; doi:10.3390/ijms20225675)
Supplement: Supplementary file 1 [file ijms-20-05675-s001.zip › ijms-611185-proofreading-si/supplementary material/Supplementary table 11 Distribution of SNPs significantly associated with 36 agronomic traits..xls]

## Sheet: Sheet1
Supplementary table 11 Distribution of SNPs significantly associated with 36 agronomic traits.（p-value more than the extremely significant threshold P <1.707*10−8）
Trait Name	Trait Code	Model	Chr1		Chr2		Chr3		Chr4		Chr5		Chr6		Chr7		Chr8		Chr9		Chr10		Chr11		Chr12		Total
			SNP	GENE	SNP	GENE	SNP	GENE	SNP	GENE	SNP	GENE	SNP	GENE	SNP	GENE	SNP	GENE	SNP	GENE	SNP	GENE	SNP	GENE	SNP	GENE	SNP	GENE
Plant type	Pt	FaST-LMM	8	14	5	22	5	26	1	17	4	1	8	16	3	3	1		57	56			8	12	4	17	104	184
Branching habit	Bh	EMMAX	36	19	27	27	52	140	6	22	1	1	11	54	80	122	5	26	51	77	27	14	7	22	4	24	307	548
Main stem color	Msc	FaST-LMM											2	6			2	2	2	2							6	10
Main Stem pubescence	Msp	EMMAX																					22	2			22	2
Leaf shape	Ls	GLM																									0	0
Leaf color	Lc	GLM									1																1	0
Leaf margin	Lm	GLM	32	51			6	4	24	40	2	14	18	7	6	11	7	46	7	11	1	2	4	21	10	40	117	247
Leaf pubescence	Lp	EMMAX			1	19	2	17											1		12	11			1	4	17	51
Leaf surface characteristics	Lsc	GLM																									0	0
Corolla color	Cc	EMMAX	7	32	29	57	1	6	12	33	13	14	7	6	12	22	9	54	20	29	4	9	8	16	3	1	125	279
Style color	Sc	GLM	4	1	3	4	5	23	2	1	10	11	8	3	1	2	8	19	4	5	125	35	116	39	5	9	291	152
Anther color	Ac	FaST-LMM	3	1					1	4																	4	5
Flower pedicel growing state	Fpgs	EMMAX																							16	14	16	14
Male-sterility	Ms	FaST-LMM	1	2									74	11							1	2	2	2			78	17
Anthocyanin on immature fruit	Aif	EMMAX	6	4	1	1	2	3	1	7	9	10			1	2	4	25	10		68	44					102	96
Fruit surface furrow	Fsf	EMMAX																									0	0
Fruit glossy	Fg	FaST-LMM							1	2					3	2			1	5					1		6	9
Fruit surface characteristics	Fsc	EMMAX																									0	0
Fruit shoulder shape	Fss	FaST-LMM	3	10					2	27			1	1			1		6	2			3	2	7	4	23	46
Fruit apex shape	Fas	FaST-LMM	1	1																							1	1
Appendage at blossom-end	Ab	FaST-LMM							1	3															1	5	2	8
Mature fruit color	Mfc	EMMAX											16	49													16	49
Spicy type	St	FaST-LMM					1	1	1	6									1		2	15			39	7	44	29
First flower node	Ffn	FaST-LMM																									0	0
Number of flowers per axil	Nfpa	EMMAX	10	13	6	59	5	26	2	7	2	17	39	35	3	3	1	3	25	29	8	15	2	2	23	12	126	221
Fruit pedicel length	Fpl	FaST-LMM																									0	0
Placenta width	Pw	FaST-LMM	1										1	4			2	11							3	3	7	18
Placenta length	Pl	FaST-LMM																									0	0
Placenta size index	Psi	FaST-LMM			1	1																					1	1
Fruit width	Fw	FaST-LMM	1						2	15							22	48							1	2	26	65
Fruit length	Fl	FaST-LMM																									0	0
Fruit shape index	Fsi	EMMAX																									0	0
Weight per fruit	Wpf	FaST-LMM	3						1								2	11							10	13	16	24
Dry matter content	Dmc	FaST-LMM			6	8									1	3			5	9			5	4			17	24
Thickness of flesh	Tf	FaST-LMM	1																				5		4	20	10	20
Numeber of locules	Nol	FaST-LMM															2	6									2	6
Total			117	148	79	198	79	246	57	184	42	68	185	192	110	170	66	251	190	225	248	147	182	122	132	175	1487	2126
