# Supplementary material for: Genome-Wide Correlation of 36 Agronomic Traits in the 287 Pepper (Capsicum) Accessions Obtained from the SLAF-seq-Based GWAS
Source: Int J Mol Sci. 2019 Nov 13;20(22):5675. doi: 10.3390/ijms20225675 (PMC6888518; doi:10.3390/ijms20225675)
Supplement: Supplementary file 1 [file ijms-20-05675-s001.zip › ijms-611185-proofreading-si/supplementary material/Supplementary table 12 Annotation of important candidate genes for 36 agronomic traits..xls]

## Sheet: Sheet1
Supplementary table 12 Annotation of important candidate genes for 36 agronomic traits.
Trait	Model	Chr ID	Gene name	Gene_start	Gene_end	Gene symbol	Gene discription(or annotation)	Associated snp_location
Plant type	fastlmm	Chr01	Capana01g004034	278454033	278455120	NA	NA	278425275
Plant type	fastlmm	Chr01	Capana01g004047	279955811	279956406	NA	NA	280054522;280054524;280054520;280054497
Plant type	fastlmm	Chr01	Capana01g004048	279991043	279994746	AAE	AAE_RAUSE Acetylajmalan esterase OS=Rauvolfia serpentina GN=AAE PE=1 SV=1	280054522;280054524;280054520;280054497
Plant type	fastlmm	Chr01	Capana01g004050	280378759	280381366	SPCC550.15c	YJVF_SCHPO Zinc finger protein C550.15c OS=Schizosaccharomyces pombe (strain 972 / ATCC 24843) GN=SPCC550.15c PE=1 SV=1	280417460;280332561;280310028
Plant type	fastlmm	Chr01	Capana01g004051	280391027	280398836	NA	NA	280417460;280332561;280310028
Plant type	fastlmm	Chr01	Capana01g004052	280486919	280489838	Rnf13	RNF13_MOUSE E3 ubiquitin-protein ligase RNF13 OS=Mus musculus GN=Rnf13 PE=1 SV=2	280417460
Plant type	fastlmm	Chr04	Capana04g002814	214594412	214595218	PUP9	PUP9_ARATH Probable purine permease 9 OS=Arabidopsis thaliana GN=PUP9 PE=2 SV=2	214680400
Plant type	fastlmm	Chr04	Capana04g002815	214597295	214597825	PUP10	PUP10_ARATH Probable purine permease 10 OS=Arabidopsis thaliana GN=PUP10 PE=2 SV=2	214680400
Plant type	fastlmm	Chr04	Capana04g002816	214599418	214602513	Alg14	ALG14_RAT UDP-N-acetylglucosamine transferase subunit ALG14 homolog OS=Rattus norvegicus GN=Alg14 PE=2 SV=1	214680400
Plant type	fastlmm	Chr04	Capana04g002817	214603574	214604462	Ankrd27	ANR27_MOUSE Ankyrin repeat domain-containing protein 27 OS=Mus musculus GN=Ankrd27 PE=1 SV=2	214680400
Plant type	fastlmm	Chr04	Capana04g002818	214608240	214612724	NA	NA	214680400
Plant type	fastlmm	Chr04	Capana04g002819	214613777	214614580	CAB3C	CB2G_SOLLC Chlorophyll a-b binding protein 3C, chloroplastic OS=Solanum lycopersicum GN=CAB3C PE=3 SV=1	214680400
Plant type	fastlmm	Chr04	Capana04g002820	214616223	214617026	CAB3C	CB2G_SOLLC Chlorophyll a-b binding protein 3C, chloroplastic OS=Solanum lycopersicum GN=CAB3C PE=3 SV=1	214680400
Plant type	fastlmm	Chr04	Capana04g002821	214617964	214628093	NA	NA	214680400
Plant type	fastlmm	Chr04	Capana04g002823	214701451	214711233	IIL1	LEUC_ARATH 3-isopropylmalate dehydratase OS=Arabidopsis thaliana GN=IIL1 PE=2 SV=1	214680400
Plant type	fastlmm	Chr04	Capana04g002824	214713072	214715950	NA	NA	214680400
Plant type	fastlmm	Chr04	Capana04g002825	214718108	214721524	NA	NA	214680400
Plant type	fastlmm	Chr04	Capana04g002826	214723600	214725213	TOM22-2	TO222_ARATH Mitochondrial import receptor subunit TOM22 homolog 2 OS=Arabidopsis thaliana GN=TOM22-2 PE=1 SV=3	214680400
Plant type	fastlmm	Chr04	Capana04g002827	214740254	214741576	PER40	PER40_ARATH Peroxidase 40 OS=Arabidopsis thaliana GN=PER40 PE=2 SV=2	214680400
Plant type	fastlmm	Chr04	Capana04g002828	214744654	214748394	CRRSP3	CRR3_ARATH Cysteine-rich repeat secretory protein 3 OS=Arabidopsis thaliana GN=CRRSP3 PE=2 SV=1	214680400
Plant type	fastlmm	Chr04	Capana04g002829	214753311	214757889	NA	NA	214680400
Plant type	fastlmm	Chr04	Capana04g002830	214774548	214776373	NA	NA	214680400
Plant type	fastlmm	Chr04	Capana04g002831	214776433	214779479	NA	NA	214680400
Plant type	fastlmm	Chr04	Capana04g000985	23882160	23885825	NA	NA	23972683;23932585
Plant type	fastlmm	Chr04	Capana04g000986	23920763	23921731	NA	NA	23972683;23932585
Plant type	fastlmm	Chr04	Capana04g000987	23925408	23934798	NA	NA	23972683;23932585
Plant type	fastlmm	Chr05	Capana05g000617	19193439	19194854	ZOG1	ZOG_PHALU Zeatin O-glucosyltransferase OS=Phaseolus lunatus GN=ZOG1 PE=2 SV=1	19220850;19221026;19221034
Plant type	fastlmm	Chr06	Capana06g000389	5649418	5656774	NA	NA	5686510;5686858;5686830;5683088;5683335;5683387;5675663;5675713
Plant type	fastlmm	Chr06	Capana06g000390	5694600	5695244	At2g44920	TL15A_ARATH Thylakoid lumenal 15 kDa protein 1, chloroplastic OS=Arabidopsis thaliana GN=At2g44920 PE=1 SV=2	5686510;5686858;5686830;5759293;5759294;5683088;5683335;5683387;5675663;5675713
Plant type	fastlmm	Chr06	Capana06g000391	5699786	5702170	NA	NA	5686510;5686858;5686830;5759293;5759294;5683088;5683335;5683387;5675663;5675713
Plant type	fastlmm	Chr06	Capana06g000393	5737343	5738914	RAB2BV	RB2BV_BETVU Ras-related protein Rab2BV OS=Beta vulgaris GN=RAB2BV PE=2 SV=1	5686510;5686858;5686830;5759293;5759294;5683088;5683335;5683387;5675663;5675713
Plant type	fastlmm	Chr06	Capana06g000394	5740234	5741415	MTPB	MTPB_ARATH Metal tolerance protein B OS=Arabidopsis thaliana GN=MTPB PE=2 SV=1	5686510;5686858;5686830;5759293;5759294;5683088;5683335;5683387;5675663;5675713
Plant type	fastlmm	Chr06	Capana06g000395	5745089	5747283	NPP2	PP12_TOBAC Serine/threonine-protein phosphatase PP1 isozyme 2 OS=Nicotiana tabacum GN=NPP2 PE=2 SV=1	5686510;5686858;5686830;5759293;5759294;5683088;5683335;5683387;5675663;5675713
Plant type	fastlmm	Chr06	Capana06g000396	5750180	5751736	HRGPNT3	EXTN_TOBAC Extensin OS=Nicotiana tabacum GN=HRGPNT3 PE=2 SV=1	5686510;5686858;5686830;5759293;5759294;5683088;5683335;5683387;5675663;5675713
Plant type	fastlmm	Chr06	Capana06g000397	5761449	5764654	SMO2-2	SMO22_ARATH Methylsterol monooxygenase 2-2 OS=Arabidopsis thaliana GN=SMO2-2 PE=2 SV=1	5686510;5686858;5686830;5759293;5759294;5683088;5683335;5683387;5675663;5675713
Plant type	fastlmm	Chr06	Capana06g000398	5766555	5768604	At2g29380	P2C24_ARATH Probable protein phosphatase 2C 24 OS=Arabidopsis thaliana GN=At2g29380 PE=2 SV=1	5686510;5686858;5686830;5759293;5759294;5683088;5683335;5683387;5675663;5675713
Plant type	fastlmm	Chr06	Capana06g000399	5793652	5802918	toa1	TOA1_SCHPO Transcription initiation factor IIA large subunit OS=Schizosaccharomyces pombe (strain 972 / ATCC 24843) GN=toa1 PE=1 SV=1	5759293;5759294
Plant type	fastlmm	Chr06	Capana06g000400	5804442	5804783	NA	NA	5759293;5759294
Plant type	fastlmm	Chr06	Capana06g000401	5806405	5807999	NA	NA	5759293;5759294
Plant type	fastlmm	Chr06	Capana06g000402	5809393	5813454	TOC75-3	TC753_ARATH Protein TOC75-3, chloroplastic OS=Arabidopsis thaliana GN=TOC75-3 PE=1 SV=1	5759293;5759294
Plant type	fastlmm	Chr06	Capana06g000403	5817726	5818607	ARR14	ARR14_ARATH Two-component response regulator ARR14 OS=Arabidopsis thaliana GN=ARR14 PE=1 SV=2	5759293;5759294
Plant type	fastlmm	Chr06	Capana06g000404	5821670	5825935	APUM2	PUM2_ARATH Pumilio homolog 2 OS=Arabidopsis thaliana GN=APUM2 PE=1 SV=1	5759293;5759294
Plant type	fastlmm	Chr06	Capana06g000405	5827547	5828152	APUM1	PUM1_ARATH Pumilio homolog 1 OS=Arabidopsis thaliana GN=APUM1 PE=2 SV=1	5759293;5759294
Plant type	fastlmm	Chr07	Capana07g001468	185174844	185177612	R1A-6	R1A6_SOLDE Putative late blight resistance protein homolog R1A-6 OS=Solanum demissum GN=R1A-6 PE=3 SV=2	185271463;185249295;185249342
Plant type	fastlmm	Chr07	Capana07g001470	185202175	185227935	UBP12	UBP12_ARATH Ubiquitin carboxyl-terminal hydrolase 12 OS=Arabidopsis thaliana GN=UBP12 PE=1 SV=2	185271463;185249295;185249342
Plant type	fastlmm	Chr07	Capana07g001472	185294060	185296082	NA	NA	185271463;185249295;185249342
Plant type	fastlmm	Chr07	Capana07g001621	193806979	193809980	TDC	DDC_CATRO Aromatic-L-amino-acid decarboxylase OS=Catharanthus roseus GN=TDC PE=2 SV=1	193857711;193857808
Plant type	fastlmm	Chr09	Capana09g001485	171044848	171046782	DDB2	DDB2_ARATH Protein DAMAGED DNA-BINDING 2 OS=Arabidopsis thaliana GN=DDB2 PE=1 SV=1	171039977;171029237
Plant type	fastlmm	Chr09	Capana09g001486	171064415	171069438	DDB2	DDB2_ARATH Protein DAMAGED DNA-BINDING 2 OS=Arabidopsis thaliana GN=DDB2 PE=1 SV=1	171039977;171029237
Plant type	fastlmm	Chr09	Capana09g001488	171730282	171734010	NA	NA	171787803
Plant type	fastlmm	Chr09	Capana09g001489	171869828	171876003	At1g06840	Y1684_ARATH Probable LRR receptor-like serine/threonine-protein kinase At1g06840 OS=Arabidopsis thaliana GN=At1g06840 PE=1 SV=2	171787803;171851091
Plant type	fastlmm	Chr09	Capana09g001491	171928502	171929011	NA	NA	171851091
Plant type	fastlmm	Chr09	Capana09g001502	173220552	173223167	Os06g0602400	RH52A_ORYSJ DEAD-box ATP-dependent RNA helicase 52A OS=Oryza sativa subsp. japonica GN=Os06g0602400 PE=2 SV=2	173134444
Plant type	fastlmm	Chr09	Capana09g000386	12430842	12433433	VIT_19s0014g04930	TPSGD_VITVI (-)-germacrene D synthase OS=Vitis vinifera GN=VIT_19s0014g04930 PE=1 SV=1	12510495
Plant type	fastlmm	Chr09	Capana09g000387	12459232	12461223	VIT_19s0014g04930	TPSGD_VITVI (-)-germacrene D synthase OS=Vitis vinifera GN=VIT_19s0014g04930 PE=1 SV=1	12510495
Plant type	fastlmm	Chr09	Capana09g000388	12476924	12481909	NA	NA	12510495
Plant type	fastlmm	Chr09	Capana09g000472	16645018	16645740	NA	NA	16597814
Plant type	fastlmm	Chr09	Capana09g000473	16647259	16648804	CAB37	CB26_PETSP Chlorophyll a-b binding protein 37, chloroplastic OS=Petunia sp. GN=CAB37 PE=3 SV=1	16597814
Plant type	fastlmm	Chr09	Capana09g000474	16649146	16649508	NA	NA	16597814
Plant type	fastlmm	Chr09	Capana09g000475	16651709	16652932	At3g07870	FB135_ARATH F-box protein At3g07870 OS=Arabidopsis thaliana GN=At3g07870 PE=2 SV=1	16597814
Plant type	fastlmm	Chr09	Capana09g000476	16680431	16680994	NA	NA	16597814
Plant type	fastlmm	Chr09	Capana09g000497	18299870	18317261	NA	NA	18383632
Plant type	fastlmm	Chr09	Capana09g000499	18318057	18318416	NA	NA	18383632
Plant type	fastlmm	Chr09	Capana09g000500	18322845	18325859	NRT1.3	PTR33_ARATH Nitrate transporter 1.3 OS=Arabidopsis thaliana GN=NRT1.3 PE=1 SV=1	18383632
Plant type	fastlmm	Chr09	Capana09g000501	18423877	18424455	NA	NA	18383632
Plant type	fastlmm	Chr09	Capana09g000517	19237651	19243194	SUMO2	SUMO2_ARATH Small ubiquitin-related modifier 2 OS=Arabidopsis thaliana GN=SUMO2 PE=1 SV=1	19272080;19269557;19269840
Plant type	fastlmm	Chr09	Capana09g000518	19250153	19250491	SUC4	SUC4_ARATH Sucrose transport protein SUC4 OS=Arabidopsis thaliana GN=SUC4 PE=1 SV=2	19272080;19269557;19269840
Plant type	fastlmm	Chr09	Capana09g001177	118202516	118204822	ENO1	ENO1_ARATH Enolase 1, chloroplastic OS=Arabidopsis thaliana GN=ENO1 PE=1 SV=1	118192879;118192972;118192571;118192639;118195571;118195787;118195824
Plant type	fastlmm	Chr09	Capana09g001180	118667298	118668086	PANC	PANC_LOTJA Pantoate--beta-alanine ligase OS=Lotus japonicus GN=PANC PE=1 SV=3	118699144;118699124;118699461
Plant type	fastlmm	Chr09	Capana09g001182	118689373	118690685	VAMP725	VA725_ARATH Vesicle-associated membrane protein 725 OS=Arabidopsis thaliana GN=VAMP725 PE=2 SV=2	118699144;118699124;118699461
Plant type	fastlmm	Chr09	Capana09g001185	119169793	119171721	NA	NA	119225437;119225462
Plant type	fastlmm	Chr09	Capana09g001187	119685938	119691044	LUG	LEUNG_ARATH Transcriptional corepressor LEUNIG OS=Arabidopsis thaliana GN=LUG PE=1 SV=2	119641888;119757960
Plant type	fastlmm	Chr11	Capana11g000766	37281291	37282361	GTE7	GTE7_ARATH Transcription factor GTE7 OS=Arabidopsis thaliana GN=GTE7 PE=2 SV=1	37287718
Plant type	fastlmm	Chr11	Capana11g000767	37314106	37316619	Y-3	Y3795_ARATH Uncharacterized protein At3g17950 OS=Arabidopsis thaliana GN=Y-3 PE=1 SV=1	37287718
Plant type	fastlmm	Chr11	Capana11g000786	40049732	40053806	CYCD3-2	CCD32_ARATH Cyclin-D3-2 OS=Arabidopsis thaliana GN=CYCD3-2 PE=2 SV=1	40113909;40113554
Plant type	fastlmm	Chr11	Capana11g000787	40073480	40073923	NA	NA	40113909;40113554
Plant type	fastlmm	Chr11	Capana11g000788	40080237	40087520	PUB13	PUB13_ARATH U-box domain-containing protein 13 OS=Arabidopsis thaliana GN=PUB13 PE=1 SV=1	40113909;40113554
Plant type	fastlmm	Chr11	Capana11g001049	107426896	107427279	ATJ2	DNAJ2_ARATH Chaperone protein dnaJ 2 OS=Arabidopsis thaliana GN=ATJ2 PE=1 SV=2	107501665;107391502;107391512;107391542;107476502;107476570;107455031;107455279;107341198;107341431;107423914;107423866;107424057;107455555;107365754;107365517
Branching habit	emmax	Chr01	Capana01g004004	275506564	275507424	NA	NA	275533529;275554785;275555035;275577597;275577644
Branching habit	emmax	Chr01	Capana01g004005	275576715	275578142	Unknown	LGT_CITUN Limonoid UDP-glucosyltransferase OS=Citrus unshiu PE=2 SV=1	275533529;275554785;275555035;275577597;275577644;275662312
Branching habit	emmax	Chr01	Capana01g004007	275926582	275927313	SNL1	SNL1_ARATH Paired amphipathic helix protein Sin3-like 1 OS=Arabidopsis thaliana GN=SNL1 PE=1 SV=2	275837832;275837889;275843005;275845886;275846279;275907137;275907472;275907506;275907511;275907574;275992250;275996514;276024246;276024261
Branching habit	emmax	Chr01	Capana01g004008	276031235	276037005	NA	NA	275992250;275996514;276024246;276024261;276027572;276027602;276027893;276027898;276027939
Branching habit	emmax	Chr01	Capana01g004009	276070820	276095130	MGD	MGDG_TOBAC Probable monogalactosyldiacylglycerol synthase, chloroplastic OS=Nicotiana tabacum GN=MGD A PE=2 SV=1	275992250;275996514;276024246;276024261;276027572;276027602;276027893;276027898;276027939
Branching habit	emmax	Chr01	Capana01g004016	277179877	277180410	At3g12360	Y3236_ARATH Ankyrin repeat-containing protein At3g12360 OS=Arabidopsis thaliana GN=At3g12360 PE=2 SV=1	277203282;277216908
Branching habit	emmax	Chr01	Capana01g004020	277479654	277487404	KAS3B	FABH2_CUPWR 3-oxoacyl-[acyl-carrier-protein] synthase 3 B, chloroplastic OS=Cuphea wrightii GN=KAS3B PE=2 SV=1	277575138
Branching habit	emmax	Chr01	Capana01g004021	277491745	277496472	NA	NA	277575138
Branching habit	emmax	Chr01	Capana01g004022	277545903	277550095	NA	NA	277575138
Branching habit	emmax	Chr01	Capana01g004023	277554051	277554458	NA	NA	277575138
Branching habit	emmax	Chr01	Capana01g004024	277554571	277567404	DRP3A	DRP3A_ARATH Dynamin-related protein 3A OS=Arabidopsis thaliana GN=DRP3A PE=1 SV=2	277575138
Branching habit	emmax	Chr01	Capana01g004025	277572161	277572604	DRP3A	DRP3A_ARATH Dynamin-related protein 3A OS=Arabidopsis thaliana GN=DRP3A PE=1 SV=2	277575138
Branching habit	emmax	Chr02	Capana02g000678	83568832	83569275	CYP81D1	C81D1_ARATH Cytochrome P450 81D1 OS=Arabidopsis thaliana GN=CYP81D1 PE=2 SV=1	83643192
Branching habit	emmax	Chr02	Capana02g000679	83633072	83633701	CYP81D1	C81D1_ARATH Cytochrome P450 81D1 OS=Arabidopsis thaliana GN=CYP81D1 PE=2 SV=1	83643192;83721742;83722151
Branching habit	emmax	Chr02	Capana02g000680	83748217	83749821	WRKY15	WRK15_ARATH Probable WRKY transcription factor 15 OS=Arabidopsis thaliana GN=WRKY15 PE=2 SV=1	83721742;83722151
Branching habit	emmax	Chr02	Capana02g000682	83798443	83798871	CML1	CML1_ARATH Calmodulin-like protein 1 OS=Arabidopsis thaliana GN=CML1 PE=2 SV=1	83721742;83722151
Branching habit	emmax	Chr02	Capana02g000700	85140380	85144310	AP2	AP2_ARATH Floral homeotic protein APETALA 2 OS=Arabidopsis thaliana GN=AP2 PE=1 SV=1	85233118
Branching habit	emmax	Chr02	Capana02g000701	85250862	85251422	NA	NA	85233118
Branching habit	emmax	Chr02	Capana02g000702	85391720	85398632	SEC10	EXOC5_ARATH Exocyst complex component 5 OS=Arabidopsis thaliana GN=SEC10 PE=2 SV=2	85422021;85422044
Branching habit	emmax	Chr02	Capana02g000703	85399096	85418782	SEC10	EXOC5_ARATH Exocyst complex component 5 OS=Arabidopsis thaliana GN=SEC10 PE=2 SV=2	85422021;85422044
Branching habit	emmax	Chr02	Capana02g000704	85428830	85429171	naa50	NAA50_XENLA N-alpha-acetyltransferase 50 OS=Xenopus laevis GN=naa50 PE=2 SV=1	85422021;85422044
Branching habit	emmax	Chr02	Capana02g000705	85454665	85457890	NA	NA	85422021;85422044
Branching habit	emmax	Chr02	Capana02g000952	104250329	104251764	Unknown	GSTX1_TOBAC Probable glutathione S-transferase OS=Nicotiana tabacum PE=2 SV=1	104238462;104263382;104263589;104304514;104332952;104333152;104333154;104333167;104333309
Branching habit	emmax	Chr02	Capana02g000954	104351404	104351751	PURA1	PUR_ARATH Transcription factor Pur-alpha 1 OS=Arabidopsis thaliana GN=PURA1 PE=1 SV=2	104263382;104263589;104304514;104332952;104333152;104333154;104333167;104333309;104376022;104383902;104384144;104384202;104389147;104407663;104447260;104450401
Branching habit	emmax	Chr03	Capana03g004389	253120570	253121184	NA	NA	253213778;253213920;253214104
Branching habit	emmax	Chr03	Capana03g004390	253122868	253125783	At5g63930	Y5639_ARATH Probable leucine-rich repeat receptor-like protein kinase At5g63930 OS=Arabidopsis thaliana GN=At5g63930 PE=1 SV=1	253213778;253213920;253214104
Branching habit	emmax	Chr03	Capana03g004391	253143979	253146457	GATA1	GATA1_ARATH GATA transcription factor 1 OS=Arabidopsis thaliana GN=GATA1 PE=2 SV=2	253213778;253213920;253214104
Branching habit	emmax	Chr03	Capana03g004392	253157815	253164565	At4g13590	GDT12_ARATH GDT1-like protein 2, chloroplastic OS=Arabidopsis thaliana GN=At4g13590 PE=1 SV=2	253213778;253213920;253214104
Branching habit	emmax	Chr03	Capana03g004393	253165436	253165897	NA	NA	253213778;253213920;253214104
Branching habit	emmax	Chr03	Capana03g004394	253167831	253171557	XYLT1	XYLT1_HUMAN Xylosyltransferase 1 OS=Homo sapiens GN=XYLT1 PE=1 SV=1	253213778;253213920;253214104
Branching habit	emmax	Chr03	Capana03g004395	253175394	253176224	At3g23880	FBK67_ARATH F-box/kelch-repeat protein At3g23880 OS=Arabidopsis thaliana GN=At3g23880 PE=2 SV=1	253213778;253213920;253214104
Branching habit	emmax	Chr03	Capana03g004396	253176819	253177903	PI206	DR206_PEA Disease resistance response protein 206 OS=Pisum sativum GN=PI206 PE=2 SV=2	253213778;253213920;253214104
Branching habit	emmax	Chr03	Capana03g004397	253180728	253184034	SERINC3	SERC3_PONAB Serine incorporator 3 OS=Pongo abelii GN=SERINC3 PE=2 SV=1	253213778;253213920;253214104
Branching habit	emmax	Chr03	Capana03g004398	253191217	253214091	ING1	ING1_ARATH PHD finger protein ING1 OS=Arabidopsis thaliana GN=ING1 PE=1 SV=1	253213778;253213920;253214104
Branching habit	emmax	Chr03	Capana03g004399	253216227	253225210	CPN60-2	CH62_CUCMA Chaperonin CPN60-2, mitochondrial OS=Cucurbita maxima GN=CPN60-2 PE=1 SV=1	253213778;253213920;253214104;253319964
Branching habit	emmax	Chr03	Capana03g004400	253248964	253254020	At2g33220	NDADB_ARATH NADH dehydrogenase [ubiquinone] 1 alpha subcomplex subunit 13-B OS=Arabidopsis thaliana GN=At2g33220 PE=2 SV=1	253213778;253213920;253214104;253319964;253350938;253350957
Branching habit	emmax	Chr03	Capana03g004401	253257946	253264197	NA	NA	253213778;253213920;253214104;253319964;253350938;253350957
Branching habit	emmax	Chr03	Capana03g004402	253298052	253300358	Unknown	GSTX1_TOBAC Probable glutathione S-transferase OS=Nicotiana tabacum PE=2 SV=1	253213778;253213920;253214104;253319964;253350938;253350957
Branching habit	emmax	Chr03	Capana03g004403	253400404	253411286	NA	NA	253319964;253350938;253350957
Branching habit	emmax	Chr03	Capana03g004404	253448657	253449498	IPO5	IPO5_HUMAN Importin-5 OS=Homo sapiens GN=IPO5 PE=1 SV=4	253350938;253350957
Branching habit	emmax	Chr03	Capana03g004421	253728770	253729492	POLR3F	RPC6_BOVIN DNA-directed RNA polymerase III subunit RPC6 OS=Bos taurus GN=POLR3F PE=2 SV=1	253821250
Branching habit	emmax	Chr03	Capana03g004422	253753461	253754939	AMT1-1	AMT11_SOLLC Ammonium transporter 1 member 1 OS=Solanum lycopersicum GN=AMT1-1 PE=2 SV=1	253821250
Branching habit	emmax	Chr03	Capana03g004423	253774048	253777841	Os04g0510400	RH13_ORYSJ DEAD-box ATP-dependent RNA helicase 13 OS=Oryza sativa subsp. japonica GN=Os04g0510400 PE=2 SV=2	253821250
Branching habit	emmax	Chr03	Capana03g004424	253779676	253781848	RH13	RH13_ARATH DEAD-box ATP-dependent RNA helicase 13 OS=Arabidopsis thaliana GN=RH13 PE=2 SV=3	253821250
Branching habit	emmax	Chr03	Capana03g004425	253783705	253785899	RH13	RH13_ARATH DEAD-box ATP-dependent RNA helicase 13 OS=Arabidopsis thaliana GN=RH13 PE=2 SV=3	253821250
Branching habit	emmax	Chr03	Capana03g004426	253787841	253792698	YOR131C	YOR31_YEAST Putative uncharacterized hydrolase YOR131C OS=Saccharomyces cerevisiae (strain ATCC 204508 / S288c) GN=YOR131C PE=1 SV=1	253821250
Branching habit	emmax	Chr03	Capana03g004427	253793809	253794594	NA	NA	253821250
Branching habit	emmax	Chr03	Capana03g004428	253803777	253806009	NA	NA	253821250
Branching habit	emmax	Chr03	Capana03g004429	253815951	253816774	NA	NA	253821250
Branching habit	emmax	Chr03	Capana03g004430	253817270	253818820	PCMP-H32	PP251_ARATH Putative pentatricopeptide repeat-containing protein At3g23330 OS=Arabidopsis thaliana GN=PCMP-H32 PE=3 SV=1	253821250
Branching habit	emmax	Chr03	Capana03g004431	253820602	253822007	MYB59	MYB59_ARATH Transcription factor MYB59 OS=Arabidopsis thaliana GN=MYB59 PE=2 SV=2	253821250
Branching habit	emmax	Chr03	Capana03g004432	253841065	253843728	NA	NA	253821250
Branching habit	emmax	Chr03	Capana03g004433	253844585	253844989	NA	NA	253821250
Branching habit	emmax	Chr03	Capana03g004434	253899678	253901765	SUVH2	SUVH2_ARATH Histone-lysine N-methyltransferase, H3 lysine-9, H3 lysine-27, H4 lysine-20 and cytosine specific SUVH2 OS=Arabidopsis thaliana GN=SUVH2 PE=1 SV=1	253821250;253986943;253987207
Branching habit	emmax	Chr03	Capana03g004435	253933769	253934068	EMB1374	SUFE_ARATH SufE-like protein, chloroplastic OS=Arabidopsis thaliana GN=EMB1374 PE=1 SV=2	253986943;253987207
Branching habit	emmax	Chr03	Capana03g004436	253938329	253938688	SCL26	SCL26_ARATH Scarecrow-like protein 26 OS=Arabidopsis thaliana GN=SCL26 PE=2 SV=1	253986943;253987207
Branching habit	emmax	Chr03	Capana03g004437	253942839	253948189	GATB	GATB_RICCO Glutamyl-tRNA(Gln) amidotransferase subunit B, chloroplastic/mitochondrial OS=Ricinus communis GN=GATB PE=3 SV=1	253986943;253987207;254045268;254046152
Branching habit	emmax	Chr03	Capana03g004438	253949223	253949756	NA	NA	253986943;253987207;254045268;254046152
Branching habit	emmax	Chr03	Capana03g004439	253950979	253955676	Bnip1	SEC20_MOUSE Vesicle transport protein SEC20 OS=Mus musculus GN=Bnip1 PE=2 SV=1	253986943;253987207;254045268;254046152
Branching habit	emmax	Chr03	Capana03g004440	254140500	254141819	AEE21	AEE21_ARATH Probable acyl-activating enzyme 21 OS=Arabidopsis thaliana GN=AEE21 PE=3 SV=1	254045268;254046152
Branching habit	emmax	Chr03	Capana03g004457	254496886	254509543	NA	NA	254586027
Branching habit	emmax	Chr03	Capana03g004458	254518682	254527713	mutS	MUTS_LACJO DNA mismatch repair protein mutS OS=Lactobacillus johnsonii (strain CNCM I-12250 / La1 / NCC 533) GN=mutS PE=3 SV=1	254586027
Branching habit	emmax	Chr06	Capana06g000864	13892230	13894823	NA	NA	13971060
Branching habit	emmax	Chr06	Capana06g000865	13903195	13905002	NA	NA	13971060
Branching habit	emmax	Chr06	Capana06g000867	13972541	13982371	atad1a	ATD1A_DANRE ATPase family AAA domain-containing protein 1-A OS=Danio rerio GN=atad1a PE=2 SV=2	13971060
Branching habit	emmax	Chr06	Capana06g000868	14009598	14017929	atad1a	ATD1A_DANRE ATPase family AAA domain-containing protein 1-A OS=Danio rerio GN=atad1a PE=2 SV=2	13971060
Branching habit	emmax	Chr06	Capana06g000873	14355195	14357628	atad1a	ATD1A_DANRE ATPase family AAA domain-containing protein 1-A OS=Danio rerio GN=atad1a PE=2 SV=2	14427954;14438737
Branching habit	emmax	Chr06	Capana06g000875	14467981	14482169	NA	NA	14427954;14438737
Branching habit	emmax	Chr06	Capana06g000881	14884850	14890797	MSP1	MSP1_YEAST Protein MSP1 OS=Saccharomyces cerevisiae (strain ATCC 204508 / S288c) GN=MSP1 PE=1 SV=2	14877609
Branching habit	emmax	Chr06	Capana06g000882	14957282	14961207	NA	NA	14877609;15021428
Branching habit	emmax	Chr06	Capana06g000883	14994913	15003507	NA	NA	15021428
Branching habit	emmax	Chr06	Capana06g000884	15011017	15014722	atad1a	ATD1A_DANRE ATPase family AAA domain-containing protein 1-A OS=Danio rerio GN=atad1a PE=2 SV=2	15021428
Branching habit	emmax	Chr06	Capana06g000885	15073736	15077560	NA	NA	15021428
Branching habit	emmax	Chr06	Capana06g000886	15078523	15081967	atad1a	ATD1A_DANRE ATPase family AAA domain-containing protein 1-A OS=Danio rerio GN=atad1a PE=2 SV=2	15021428
Branching habit	emmax	Chr06	Capana06g000900	15438594	15440833	RPL17A	RL171_ARATH 60S ribosomal protein L17-1 OS=Arabidopsis thaliana GN=RPL17A PE=1 SV=1	15535826
Branching habit	emmax	Chr06	Capana06g000901	15442327	15448113	At3g48440	C3H43_ARATH Zinc finger CCCH domain-containing protein 43 OS=Arabidopsis thaliana GN=At3g48440 PE=1 SV=1	15535826
Branching habit	emmax	Chr06	Capana06g000902	15450086	15466636	Ogt	OGT1_RAT UDP-N-acetylglucosamine--peptide N-acetylglucosaminyltransferase 110 kDa subunit OS=Rattus norvegicus GN=Ogt PE=1 SV=1	15535826
Branching habit	emmax	Chr06	Capana06g001040	18276012	18276665	LOG3	LOG3_ARATH Cytokinin riboside 5'-monophosphate phosphoribohydrolase LOG3 OS=Arabidopsis thaliana GN=LOG3 PE=1 SV=1	18269475
Branching habit	emmax	Chr06	Capana06g001041	18388538	18393631	TIFY6B	TIF6B_ARATH Protein TIFY 6B OS=Arabidopsis thaliana GN=TIFY6B PE=1 SV=1	18418027;18418332;18418333
Branching habit	emmax	Chr06	Capana06g001042	18462363	18467736	CPK24	CDPKO_ARATH Calcium-dependent protein kinase 24 OS=Arabidopsis thaliana GN=CPK24 PE=2 SV=1	18418027;18418332;18418333;18499319
Branching habit	emmax	Chr06	Capana06g001043	18482299	18485649	CPK24	CDPKO_ARATH Calcium-dependent protein kinase 24 OS=Arabidopsis thaliana GN=CPK24 PE=2 SV=1	18418027;18418332;18418333;18499319
Branching habit	emmax	Chr06	Capana06g001044	18727679	18734437	NA	NA	18672320;18672334
Branching habit	emmax	Chr06	Capana06g001045	18739745	18741128	NA	NA	18672320;18672334
Branching habit	emmax	Chr06	Capana06g001046	18744930	18753888	DDB_G0272282	Y0701_DICDI Probable serine/threonine-protein kinase DDB_G0272282 OS=Dictyostelium discoideum GN=DDB_G0272282 PE=3 SV=1	18672320;18672334
Branching habit	emmax	Chr06	Capana06g001047	18766988	18771816	pkgA	PKGA_DICDI Probable serine/threonine-protein kinase pkgA OS=Dictyostelium discoideum GN=pkgA PE=3 SV=1	18672320;18672334
Branching habit	emmax	Chr07	Capana07g000114	5776444	5777790	NA	NA	5844737
Branching habit	emmax	Chr07	Capana07g000115	5788114	5796942	RFK1	Y1972_ARATH Probable LRR receptor-like serine/threonine-protein kinase At1g29720 OS=Arabidopsis thaliana GN=RFK1 PE=2 SV=3	5844737
Branching habit	emmax	Chr07	Capana07g000116	5797958	5801015	NA	NA	5844737
Branching habit	emmax	Chr07	Capana07g000117	5803529	5804088	NA	NA	5844737
Branching habit	emmax	Chr07	Capana07g000118	5805986	5810056	sck1	SCK1_SCHPO Serine/threonine-protein kinase sck1 OS=Schizosaccharomyces pombe (strain 972 / ATCC 24843) GN=sck1 PE=1 SV=2	5844737
Branching habit	emmax	Chr07	Capana07g000120	5822516	5825544	NA	NA	5844737
Branching habit	emmax	Chr07	Capana07g000123	5841923	5846323	NAK	NAK_ARATH Probable serine/threonine-protein kinase NAK OS=Arabidopsis thaliana GN=NAK PE=2 SV=2	5844737
Branching habit	emmax	Chr07	Capana07g000125	5863348	5871365	RH1	RH1_ARATH DEAD-box ATP-dependent RNA helicase 1 OS=Arabidopsis thaliana GN=RH1 PE=2 SV=3	5844737
Branching habit	emmax	Chr07	Capana07g000127	5932982	5937001	RH1	RH1_ARATH DEAD-box ATP-dependent RNA helicase 1 OS=Arabidopsis thaliana GN=RH1 PE=2 SV=3	5844737
Branching habit	emmax	Chr07	Capana07g001455	184550371	184557526	HDG2	HDG2_ARATH Homeobox-leucine zipper protein HDG2 OS=Arabidopsis thaliana GN=HDG2 PE=2 SV=1	184612786;184612882;184621922;184622157;184622199;184646063;184646064;184646077;184646088;184646129;184646178;184646325;184646337
Branching habit	emmax	Chr07	Capana07g001456	184663829	184664326	NA	NA	184612786;184612882;184621922;184622157;184622199;184646063;184646064;184646077;184646088;184646129;184646178;184646325;184646337;184682026;184682054;184682116;184695093;184695122
Branching habit	emmax	Chr07	Capana07g001457	184674064	184676502	NA	NA	184612786;184612882;184621922;184622157;184622199;184646063;184646064;184646077;184646088;184646129;184646178;184646325;184646337;184682026;184682054;184682116;184695093;184695122;184771630
Branching habit	emmax	Chr07	Capana07g001458	184721207	184721599	NA	NA	184621922;184622157;184622199;184646063;184646064;184646077;184646088;184646129;184646178;184646325;184646337;184682026;184682054;184682116;184695093;184695122;184771630;184786434;184786800;184802639;184802682;184803552;184803648;184803651;184803864;184803960;184804272;184804518;184804527;184810246;184819301;184819308
Branching habit	emmax	Chr07	Capana07g001459	184721720	184725201	NA	NA	184621922;184622157;184622199;184646063;184646064;184646077;184646088;184646129;184646178;184646325;184646337;184682026;184682054;184682116;184695093;184695122;184771630;184786434;184786800;184802639;184802682;184803552;184803648;184803651;184803864;184803960;184804272;184804518;184804527;184810246;184819301;184819308
Branching habit	emmax	Chr07	Capana07g001461	184792227	184793929	NA	NA	184695093;184695122;184771630;184786434;184786800;184802639;184802682;184803552;184803648;184803651;184803864;184803960;184804272;184804518;184804527;184810246;184819301;184819308;184825374
Branching habit	emmax	Chr07	Capana07g000135	6361976	6368566	NA	NA	6408931
Branching habit	emmax	Chr07	Capana07g000136	6440642	6441143	NA	NA	6408931
Branching habit	emmax	Chr07	Capana07g000146	7240810	7250734	infC	IF3_NOSS1 Translation initiation factor IF-3 OS=Nostoc sp. (strain PCC 7120 / UTEX 2576) GN=infC PE=3 SV=1	7342831
Branching habit	emmax	Chr07	Capana07g000147	7254964	7260653	CESA7	CESA7_ARATH Cellulose synthase A catalytic subunit 7 [UDP-forming] OS=Arabidopsis thaliana GN=CESA7 PE=1 SV=1	7342831
Branching habit	emmax	Chr07	Capana07g000148	7260929	7263307	DYW9	PP341_ARATH Pentatricopeptide repeat-containing protein At4g30700 OS=Arabidopsis thaliana GN=DYW9 PE=2 SV=1	7342831
Branching habit	emmax	Chr07	Capana07g000149	7266397	7270674	NA	NA	7342831
Branching habit	emmax	Chr07	Capana07g000152	7410047	7413322	NA	NA	7342831
Branching habit	emmax	Chr07	Capana07g000153	7418706	7423748	Unknown	SMKX_MOUSE Sperm motility kinase X OS=Mus musculus PE=2 SV=1	7342831
Branching habit	emmax	Chr07	Capana07g000154	7426365	7426727	Cbei_0202	Y202_CLOB8 Uncharacterized protein Cbei_0202 OS=Clostridium beijerinckii (strain ATCC 51743 / NCIMB 8052) GN=Cbei_0202 PE=4 SV=2	7342831
Branching habit	emmax	Chr07	Capana07g000155	7427351	7436119	Cbei_0202	Y202_CLOB8 Uncharacterized protein Cbei_0202 OS=Clostridium beijerinckii (strain ATCC 51743 / NCIMB 8052) GN=Cbei_0202 PE=4 SV=2	7342831
Branching habit	emmax	Chr09	Capana09g001660	191927845	191929259	NA	NA	191839433;191969913
Branching habit	emmax	Chr09	Capana09g001663	192038544	192039026	NA	NA	191969913
Branching habit	emmax	Chr09	Capana09g001671	192637613	192638827	nep1	NEP1_NEPGR Aspartic proteinase nepenthesin-1 OS=Nepenthes gracilis GN=nep1 PE=1 SV=1	192665960;192666000
Branching habit	emmax	Chr09	Capana09g001678	193389967	193390797	RBE	RBE_ARATH Probable transcriptional regulator RABBIT EARS OS=Arabidopsis thaliana GN=RBE PE=2 SV=2	193415465
Branching habit	emmax	Chr09	Capana09g001701	196273222	196278893	AKR4C9	AKRC9_ARATH Aldo-keto reductase family 4 member C9 OS=Arabidopsis thaliana GN=AKR4C9 PE=1 SV=1	196309477
Branching habit	emmax	Chr09	Capana09g001702	196292937	196293278	NA	NA	196309477
Branching habit	emmax	Chr09	Capana09g001724	197906678	197911635	PRA1A3	PR1A3_ARATH PRA1 family protein A3 OS=Arabidopsis thaliana GN=PRA1A3 PE=2 SV=1	198000118;198001271
Branching habit	emmax	Chr09	Capana09g001725	197916507	197916893	NA	NA	198000118;198001271
Branching habit	emmax	Chr09	Capana09g001726	197947604	197957030	ATG1	ATG1_MAGO7 Serine/threonine-protein kinase ATG1 OS=Magnaporthe oryzae (strain 70-15 / ATCC MYA-4617 / FGSC 8958) GN=ATG1 PE=1 SV=1	198000118;198001271
Branching habit	emmax	Chr09	Capana09g001727	197992074	197994500	PK1	KPRO_MAIZE Putative receptor protein kinase ZmPK1 OS=Zea mays GN=PK1 PE=2 SV=2	198000118;198001271
Branching habit	emmax	Chr09	Capana09g001728	198040173	198045839	NA	NA	198000118;198001271
Branching habit	emmax	Chr09	Capana09g001729	198072316	198073104	NA	NA	198000118;198001271
Main stem color	fastlmm	Chr06	Capana06g001115	20147054	20152833	ycf2-B	YCF2B_ATRBE Protein ycf2 B OS=Atropa belladonna GN=ycf2-B PE=3 SV=1	20231877;20231907
Main stem color	fastlmm	Chr06	Capana06g001116	20215971	20218186	RPL7C	RL73_ARATH 60S ribosomal protein L7-3 OS=Arabidopsis thaliana GN=RPL7C PE=2 SV=1	20231877;20231907
Main stem color	fastlmm	Chr06	Capana06g001117	20223353	20223973	ZFP3	ZFP3_ARATH Zinc finger protein 3 OS=Arabidopsis thaliana GN=ZFP3 PE=2 SV=1	20231877;20231907
Main stem color	fastlmm	Chr06	Capana06g001118	20237622	20239619	At4g17486	U326_ARATH UPF0326 protein At4g17486 OS=Arabidopsis thaliana GN=At4g17486 PE=2 SV=1	20231877;20231907
Main stem color	fastlmm	Chr06	Capana06g001119	20255617	20256236	ERF003	ERF03_ARATH Ethylene-responsive transcription factor ERF003 OS=Arabidopsis thaliana GN=ERF003 PE=2 SV=1	20231877;20231907
Main stem color	fastlmm	Chr06	Capana06g001120	20311128	20314735	At3g02645	Y3264_ARATH Putative UPF0481 protein At3g02645 OS=Arabidopsis thaliana GN=At3g02645 PE=3 SV=1	20231877;20231907
Main stem color	fastlmm	Chr06	Capana06g002824	207533877	207534416	At1g12700	PPR38_ARATH Putative pentatricopeptide repeat-containing protein At1g12700, mitochondrial OS=Arabidopsis thaliana GN=At1g12700 PE=3 SV=1	207607796
Main stem color	fastlmm	Chr06	Capana06g002825	207534911	207536060	NA	NA	207607796
Main stem color	fastlmm	Chr06	Capana06g002827	207593244	207596891	R1A-6	R1A6_SOLDE Putative late blight resistance protein homolog R1A-6 OS=Solanum demissum GN=R1A-6 PE=3 SV=2	207607796
Main stem color	fastlmm	Chr08	Capana08g000810	114425425	114430233	Naa40	NAA40_MOUSE N-alpha-acetyltransferase 40 OS=Mus musculus GN=Naa40 PE=2 SV=1	114388470;114388456;114431559;114388151;114388231;114388442
Main stem color	fastlmm	Chr08	Capana08g000811	114430991	114444504	cyc07	RS3A_TOBAC 40S ribosomal protein S3a OS=Nicotiana tabacum GN=cyc07 PE=2 SV=1	114388470;114388456;114431559;114388151;114388231;114388442
Main stem pubescence	emmax	Chr11	Capana11g000682	27108492	27108875	WOX3	WOX3_ARATH WUSCHEL-related homeobox 3 OS=Arabidopsis thaliana GN=WOX3 PE=2 SV=1	27131483;27131822;27131888;27158545;27158649;27158667;27158915;27158928
Main stem pubescence	emmax	Chr11	Capana11g000683	27236315	27241500	RBOHH	RBOHH_ARATH Putative respiratory burst oxidase homolog protein H OS=Arabidopsis thaliana GN=RBOHH PE=3 SV=1	27158545;27158649;27158667;27158915;27158928;27217302;27217305;27217603;27217612;27217632;27217636;27217683;27217695;27228412;27228446;27228649;27228677;27228700;27228714;27228718;27228750;27314944
Main stem pubescence	emmax	Chr11	Capana11g000685	27522926	27529354	TKRP125	K125_TOBAC 125 kDa kinesin-related protein OS=Nicotiana tabacum GN=TKRP125 PE=1 SV=1	27625438
Main stem pubescence	emmax	Chr11	Capana11g000686	27534860	27535420	NA	NA	27625438
Leaf color	glm	Chr05	Capana05g001057	57137897	57139441	At1g69295	E13L4_ARATH Glucan endo-1,3-beta-glucosidase-like protein At1g69295 OS=Arabidopsis thaliana GN=At1g69295 PE=2 SV=1	57088270
Leaf margin	glm	Chr01	Capana01g002461	158710586	158711775	AERO1	ERO1_ARATH Endoplasmic oxidoreductin-1 OS=Arabidopsis thaliana GN=AERO1 PE=1 SV=1	158729605
Leaf margin	glm	Chr04	Capana04g001480	58543832	58545440	MYB44	MYB44_ARATH Transcription factor MYB44 OS=Arabidopsis thaliana GN=MYB44 PE=2 SV=1	58610574
Leaf margin	glm	Chr04	Capana04g001481	58643341	58644366	NA	NA	58610574
Leaf margin	glm	Chr04	Capana04g001485	58946929	58978360	At1g43900	P2C11_ARATH Probable protein phosphatase 2C 11 OS=Arabidopsis thaliana GN=At1g43900 PE=2 SV=1	59043475;59043555
Leaf margin	glm	Chr04	Capana04g001486	59001089	59004527	NA	NA	59043475;59043555
Leaf margin	glm	Chr04	Capana04g001487	59307674	59308984	At3g10430	FB138_ARATH Putative F-box protein At3g10430 OS=Arabidopsis thaliana GN=At3g10430 PE=4 SV=1	59221922;59222177;59222187;59222198
Leaf margin	glm	Chr06	Capana06g002911	212280976	212281332	Unknown	EF2_BETVU Elongation factor 2 OS=Beta vulgaris PE=2 SV=1	212371837;212371843;212371879
Leaf margin	glm	Chr06	Capana06g002912	212281375	212281960	Unknown	EF2_BETVU Elongation factor 2 OS=Beta vulgaris PE=2 SV=1	212371837;212371843;212371879
Leaf margin	glm	Chr06	Capana06g002923	213148806	213153339	KAS	KASM_ARATH 3-oxoacyl-[acyl-carrier-protein] synthase, mitochondrial OS=Arabidopsis thaliana GN=KAS PE=1 SV=1	213083601;213083602;213083606;213083630;213083675;213083681
Leaf margin	glm	Chr06	Capana06g002924	213153570	213154553	NA	NA	213083601;213083602;213083606;213083630;213083675;213083681
Leaf margin	glm	Chr06	Capana06g002925	213154525	213155528	NA	NA	213083601;213083602;213083606;213083630;213083675;213083681
Leaf margin	glm	Chr06	Capana06g002926	213170067	213173458	KAS	KASM_ARATH 3-oxoacyl-[acyl-carrier-protein] synthase, mitochondrial OS=Arabidopsis thaliana GN=KAS PE=1 SV=1	213083601;213083602;213083606;213083630;213083675;213083681
Leaf margin	glm	Chr08	Capana08g001475	131352127	131353668	NA	NA	131427437
Leaf margin	glm	Chr08	Capana08g001476	131362600	131375726	Rev3l	DPOLZ_MOUSE DNA polymerase zeta catalytic subunit OS=Mus musculus GN=Rev3l PE=2 SV=3	131427437
Leaf margin	glm	Chr08	Capana08g001477	131378207	131384894	VAR3	VAR3_ARATH Zinc finger protein VAR3, chloroplastic OS=Arabidopsis thaliana GN=VAR3 PE=1 SV=2	131427437
Leaf margin	glm	Chr08	Capana08g001478	131386164	131387216	BRI1	BRI1_ARATH Protein BRASSINOSTEROID INSENSITIVE 1 OS=Arabidopsis thaliana GN=BRI1 PE=1 SV=1	131427437
Leaf margin	glm	Chr08	Capana08g001479	131389290	131390345	ykwC	YKWC_BACSU Uncharacterized oxidoreductase ykwC OS=Bacillus subtilis GN=ykwC PE=3 SV=1	131427437
Leaf margin	glm	Chr08	Capana08g001480	131392469	131395489	GSO1	GSO1_ARATH LRR receptor-like serine/threonine-protein kinase GSO1 OS=Arabidopsis thaliana GN=GSO1 PE=2 SV=1	131427437
Leaf margin	glm	Chr08	Capana08g001481	131396988	131399651	dnaJ	DNAJ_SILPO Chaperone protein DnaJ OS=Silicibacter pomeroyi (strain ATCC 700808 / DSM 15171 / DSS-3) GN=dnaJ PE=3 SV=1	131427437
Leaf margin	glm	Chr08	Capana08g001482	131400656	131402916	NA	NA	131427437
Leaf margin	glm	Chr08	Capana08g001483	131404689	131415174	SNF4	SNF4_ARATH Sucrose nonfermenting 4-like protein OS=Arabidopsis thaliana GN=SNF4 PE=1 SV=1	131427437
Leaf margin	glm	Chr08	Capana08g001484	131442395	131444513	NA	NA	131427437
Leaf margin	glm	Chr08	Capana08g001485	131460852	131466926	CYCH1-1	CCH11_ARATH Cyclin-H1-1 OS=Arabidopsis thaliana GN=CYCH1-1 PE=1 SV=1	131427437
Leaf margin	glm	Chr08	Capana08g001486	131476742	131477185	NFYB4	NFYB4_ARATH Nuclear transcription factor Y subunit B-4 OS=Arabidopsis thaliana GN=NFYB4 PE=1 SV=1	131427437
Leaf margin	glm	Chr08	Capana08g001487	131481187	131482551	NA	NA	131427437
Leaf margin	glm	Chr08	Capana08g001488	131491168	131494733	MGP	MGP_ARATH Zinc finger protein MAGPIE OS=Arabidopsis thaliana GN=MGP PE=1 SV=1	131427437
Leaf margin	glm	Chr08	Capana08g001594	133150727	133151887	NA	NA	133239372
Leaf margin	glm	Chr08	Capana08g001595	133158945	133164992	Unknown	PDIA6_MEDSA Probable protein disulfide-isomerase A6 OS=Medicago sativa PE=2 SV=1	133239372
Leaf margin	glm	Chr08	Capana08g001596	133214575	133220913	Zmat2	ZMAT2_MOUSE Zinc finger matrin-type protein 2 OS=Mus musculus GN=Zmat2 PE=2 SV=1	133239372
Leaf margin	glm	Chr08	Capana08g001597	133222766	133224107	PCMP-E70	PPR23_ARATH Pentatricopeptide repeat-containing protein At1g09190 OS=Arabidopsis thaliana GN=PCMP-E70 PE=2 SV=1	133239372
Leaf margin	glm	Chr08	Capana08g001598	133225647	133228613	SAR1A	SAR1A_ARATH GTP-binding protein SAR1A OS=Arabidopsis thaliana GN=SAR1A PE=2 SV=1	133239372
Leaf margin	glm	Chr08	Capana08g001599	133230600	133237835	lpdA	DLDH_SYNY3 Dihydrolipoyl dehydrogenase OS=Synechocystis sp. (strain PCC 6803 / Kazusa) GN=lpdA PE=1 SV=3	133239372
Leaf margin	glm	Chr08	Capana08g001600	133245923	133247298	NA	NA	133239372
Leaf margin	glm	Chr08	Capana08g001601	133257145	133258837	At3g01520	USPAL_ARATH Universal stress protein A-like protein OS=Arabidopsis thaliana GN=At3g01520 PE=1 SV=2	133239372
Leaf margin	glm	Chr08	Capana08g001602	133261412	133266379	CKI1	CKI1_ARATH Histidine kinase CKI1 OS=Arabidopsis thaliana GN=CKI1 PE=1 SV=1	133239372
Leaf margin	glm	Chr08	Capana08g001603	133267520	133270761	CAL1	CALR_NICPL Calreticulin OS=Nicotiana plumbaginifolia GN=CAL1 PE=2 SV=1	133239372
Leaf margin	glm	Chr08	Capana08g001604	133274658	133279488	AVP1	AVP1_ARATH Pyrophosphate-energized vacuolar membrane proton pump 1 OS=Arabidopsis thaliana GN=AVP1 PE=1 SV=1	133239372
Leaf margin	glm	Chr08	Capana08g001605	133282165	133285541	At1g56345	PUS1_ARATH RNA pseudourine synthase 1 OS=Arabidopsis thaliana GN=At1g56345 PE=2 SV=1	133239372
Leaf margin	glm	Chr08	Capana08g001606	133296140	133303429	SPAC24H6.01c	YA71_SCHPO Putative membrane-bound O-acyltransferase C24H6.01c OS=Schizosaccharomyces pombe (strain 972 / ATCC 24843) GN=SPAC24H6.01c PE=2 SV=4	133239372
Leaf margin	glm	Chr08	Capana08g001663	134409214	134411828	NA	NA	134508949;134508999;134509183
Leaf margin	glm	Chr08	Capana08g001665	134437704	134439218	NA	NA	134508949;134508999;134509183
Leaf margin	glm	Chr08	Capana08g001666	134449261	134454813	LKAP	LKAP_HUMAN Limkain-b1 OS=Homo sapiens GN=LKAP PE=1 SV=5	134508949;134508999;134509183
Leaf margin	glm	Chr08	Capana08g001667	134457688	134459901	MEE40	PP281_ARATH Pentatricopeptide repeat-containing protein At3g53700, chloroplastic OS=Arabidopsis thaliana GN=MEE40 PE=2 SV=1	134508949;134508999;134509183
Leaf margin	glm	Chr08	Capana08g001668	134482739	134483592	NA	NA	134508949;134508999;134509183
Leaf margin	glm	Chr08	Capana08g001669	134509287	134511524	PVS1	VTSS1_SOLTU Vetispiradiene synthase 1 OS=Solanum tuberosum GN=PVS1 PE=1 SV=1	134508949;134508999;134509183
Leaf margin	glm	Chr08	Capana08g001670	134514999	134517439	PVS1	VTSS1_SOLTU Vetispiradiene synthase 1 OS=Solanum tuberosum GN=PVS1 PE=1 SV=1	134508949;134508999;134509183
Leaf margin	glm	Chr08	Capana08g001671	134520493	134521349	PVS1	VTSS1_SOLTU Vetispiradiene synthase 1 OS=Solanum tuberosum GN=PVS1 PE=1 SV=1	134508949;134508999;134509183
Leaf margin	glm	Chr08	Capana08g001672	134523989	134524411	Unknown	VTSS1_HYOMU Vetispiradiene synthase 1 (Fragment) OS=Hyoscyamus muticus PE=1 SV=1	134508949;134508999;134509183
Leaf margin	glm	Chr08	Capana08g001673	134528096	134531352	NA	NA	134508949;134508999;134509183
Leaf margin	glm	Chr08	Capana08g001674	134549651	134550584	PVS1	VTSS1_SOLTU Vetispiradiene synthase 1 OS=Solanum tuberosum GN=PVS1 PE=1 SV=1	134508949;134508999;134509183
Leaf margin	glm	Chr08	Capana08g001676	134558229	134558579	NA	NA	134508949;134508999;134509183
Leaf margin	glm	Chr08	Capana08g001677	134584990	134588883	Os05g0567100	ASPR1_ORYSJ Aspartic proteinase oryzasin-1 OS=Oryza sativa subsp. japonica GN=Os05g0567100 PE=2 SV=2	134508949;134508999;134509183
Leaf margin	glm	Chr08	Capana08g001678	134590029	134593211	Gpatch8	GPTC8_MOUSE G patch domain-containing protein 8 OS=Mus musculus GN=Gpatch8 PE=2 SV=1	134508949;134508999;134509183
Leaf margin	glm	Chr08	Capana08g001686	134673639	134676966	PIF3	PIF3_ARATH Transcription factor PIF3 OS=Arabidopsis thaliana GN=PIF3 PE=1 SV=1	134733299;134733324
Leaf margin	glm	Chr08	Capana08g001687	134682963	134686273	NA	NA	134733299;134733324
Leaf margin	glm	Chr08	Capana08g001688	134704772	134706249	At4g34215	CAES_ARATH Probable carbohydrate esterase At4g34215 OS=Arabidopsis thaliana GN=At4g34215 PE=1 SV=2	134733299;134733324
Leaf margin	glm	Chr08	Capana08g001689	134711009	134712106	NA	NA	134733299;134733324
Leaf margin	glm	Chr08	Capana08g001690	134763056	134764584	MYB86	MYB86_ARATH Transcription factor MYB86 OS=Arabidopsis thaliana GN=MYB86 PE=2 SV=1	134733299;134733324
Leaf margin	glm	Chr12	Capana12g000555	12283450	12287265	GAPB	G3PB_ARATH Glyceraldehyde-3-phosphate dehydrogenase B, chloroplastic OS=Arabidopsis thaliana GN=GAPB PE=1 SV=2	12354265
Leaf margin	glm	Chr12	Capana12g000556	12288695	12290861	NA	NA	12354265
Leaf margin	glm	Chr12	Capana12g000557	12298321	12298650	UPP	UPP_TOBAC Uracil phosphoribosyltransferase OS=Nicotiana tabacum GN=UPP PE=2 SV=1	12354265
Leaf margin	glm	Chr12	Capana12g000559	12436375	12440847	PUB15	PUB15_ARATH U-box domain-containing protein 15 OS=Arabidopsis thaliana GN=PUB15 PE=2 SV=2	12354265
Leaf margin	glm	Chr12	Capana12g000560	12445972	12458664	CYCB2-3	CCB23_ARATH Cyclin-B2-3 OS=Arabidopsis thaliana GN=CYCB2-3 PE=2 SV=2	12354265
Leaf margin	glm	Chr12	Capana12g000674	19162528	19163493	RLP12	RLP12_ARATH Receptor-like protein 12 OS=Arabidopsis thaliana GN=RLP12 PE=2 SV=2	19240089;19257557;19260025
Leaf margin	glm	Chr12	Capana12g000675	19315844	19321538	At3g25440	Y3544_ARATH Uncharacterized CRM domain-containing protein At3g25440, chloroplastic OS=Arabidopsis thaliana GN=At3g25440 PE=2 SV=1	19240089;19257557;19260025
Leaf margin	glm	Chr12	Capana12g000676	19332905	19336145	BZR1	BZR1_ARATH Protein BRASSINAZOLE-RESISTANT 1 OS=Arabidopsis thaliana GN=BZR1 PE=1 SV=1	19240089;19257557;19260025
Leaf margin	glm	Chr12	Capana12g000677	19346045	19350579	RCE1	RCE1_ARATH NEDD8-conjugating enzyme Ubc12 OS=Arabidopsis thaliana GN=RCE1 PE=1 SV=1	19257557;19260025
Leaf pubescence	emmax	Chr02	Capana02g001086	109645322	109646116	CYP71D7	C71D7_SOLCH Cytochrome P450 71D7 OS=Solanum chacoense GN=CYP71D7 PE=3 SV=1	109704270
Leaf pubescence	emmax	Chr02	Capana02g001087	109646216	109646767	CYP71D20	C71DK_TOBAC 5-epiaristolochene 1,3-dihydroxylase OS=Nicotiana tabacum GN=CYP71D20 PE=1 SV=2	109704270
Leaf pubescence	emmax	Chr02	Capana02g001089	109682722	109685096	EAS	5EAS_CAPAN 5-epiaristolochene synthase OS=Capsicum annuum GN=EAS PE=1 SV=1	109704270
Leaf pubescence	emmax	Chr02	Capana02g001090	109686381	109688379	CYP71D7	C71D7_SOLCH Cytochrome P450 71D7 OS=Solanum chacoense GN=CYP71D7 PE=3 SV=1	109704270
Leaf pubescence	emmax	Chr02	Capana02g001092	109741934	109742843	EAS	5EAS_CAPAN 5-epiaristolochene synthase OS=Capsicum annuum GN=EAS PE=1 SV=1	109704270
Leaf pubescence	emmax	Chr02	Capana02g001093	109742883	109744034	EAS	5EAS_CAPAN 5-epiaristolochene synthase OS=Capsicum annuum GN=EAS PE=1 SV=1	109704270
Leaf pubescence	emmax	Chr02	Capana02g001094	109759838	109761767	CYP71D7	C71D7_SOLCH Cytochrome P450 71D7 OS=Solanum chacoense GN=CYP71D7 PE=3 SV=1	109704270
Leaf pubescence	emmax	Chr02	Capana02g001095	109774406	109776495	NA	NA	109704270
Leaf pubescence	emmax	Chr02	Capana02g001097	109777063	109777707	NA	NA	109704270
Leaf pubescence	emmax	Chr02	Capana02g001099	109792736	109793206	NRT1.5	PTR14_ARATH Nitrate transporter 1.5 OS=Arabidopsis thaliana GN=NRT1.5 PE=1 SV=2	109704270
Leaf pubescence	emmax	Chr10	Capana10g001519	162102480	162103940	NA	NA	162170912;162171152
Leaf pubescence	emmax	Chr10	Capana10g001520	162166277	162167698	NA	NA	162170912;162171152;162210139;162210162;162210172;162210183;162210427;162210536;162221229
Leaf pubescence	emmax	Chr10	Capana10g002098	197947802	197948308	NA	NA	197927729
Leaf pubescence	emmax	Chr10	Capana10g002099	197974400	197974897	NA	NA	197927729
Leaf pubescence	emmax	Chr10	Capana10g002100	198071699	198072034	NA	NA	198166140
Leaf pubescence	emmax	Chr10	Capana10g002101	198078122	198084986	NA	NA	198166140
Leaf pubescence	emmax	Chr10	Capana10g002102	198133168	198135044	NA	NA	198166140
Leaf pubescence	emmax	Chr10	Capana10g002103	198136262	198136938	NA	NA	198166140
Leaf pubescence	emmax	Chr10	Capana10g002104	198194224	198195186	NA	NA	198166140
Leaf pubescence	emmax	Chr10	Capana10g002213	200756077	200768103	Mtg1	MTG1_MOUSE Mitochondrial GTPase 1 OS=Mus musculus GN=Mtg1 PE=2 SV=2	200866929;200867123
Leaf pubescence	emmax	Chr10	Capana10g002214	200768496	200777445	NTRC	TRXB3_ARATH NADPH-dependent thioredoxin reductase 3 OS=Arabidopsis thaliana GN=NTRC PE=1 SV=2	200866929;200867123
Leaf pubescence	emmax	Chr10	Capana10g002215	200780285	200783004	NA	NA	200866929;200867123
Leaf pubescence	emmax	Chr10	Capana10g002217	200847872	200858218	DFR1	DFRA_MEDSA Dihydroflavonol-4-reductase (Fragment) OS=Medicago sativa GN=DFR1 PE=2 SV=1	200866929;200867123
Leaf pubescence	emmax	Chr10	Capana10g002219	200861167	200862639	DFR	DFRA_MALDO Bifunctional dihydroflavonol 4-reductase/flavanone 4-reductase OS=Malus domestica GN=DFR PE=1 SV=1	200866929;200867123
Leaf pubescence	emmax	Chr10	Capana10g002220	200863889	200896934	rpa1	RPA1_SCHPO DNA-directed RNA polymerase I subunit rpa1 OS=Schizosaccharomyces pombe (strain 972 / ATCC 24843) GN=rpa1 PE=1 SV=2	200866929;200867123
Leaf pubescence	emmax	Chr10	Capana10g002221	200900731	200908179	ZIP4	ZIP4_ARATH Zinc transporter 4, chloroplastic OS=Arabidopsis thaliana GN=ZIP4 PE=2 SV=1	200866929;200867123
Leaf pubescence	emmax	Chr10	Capana10g002222	200929674	200932166	At5g42310	PP413_ARATH Pentatricopeptide repeat-containing protein At5g42310, mitochondrial OS=Arabidopsis thaliana GN=At5g42310 PE=2 SV=1	200866929;200867123
Leaf pubescence	emmax	Chr10	Capana10g002223	200945112	200950753	PURA	PURA_TOBAC Adenylosuccinate synthetase, chloroplastic OS=Nicotiana tabacum GN=PURA PE=2 SV=1	200866929;200867123
Leaf pubescence	emmax	Chr12	Capana12g000764	22639119	22644240	DDB_G0290631	PX24D_DICDI PXMP2/4 family protein 4 OS=Dictyostelium discoideum GN=DDB_G0290631 PE=3 SV=1	22681366;22692819;22692847
Leaf pubescence	emmax	Chr12	Capana12g000766	22670756	22671199	NA	NA	22681366;22692819;22692847
Leaf pubescence	emmax	Chr12	Capana12g000769	22733195	22733716	NA	NA	22681366;22692819;22692847
Leaf pubescence	emmax	Chr12	Capana12g000770	22733839	22734144	NA	NA	22681366;22692819;22692847
Corolla color	emmax	Chr02	Capana02g000520	68159053	68168709	SPG20	SPG20_BOVIN Spartin OS=Bos taurus GN=SPG20 PE=2 SV=1	68060203;68060225;68060270;68060282
Corolla color	emmax	Chr04	Capana04g002249	189019675	189022123	2014-04-02	APR2_ARATH 5'-adenylylsulfate reductase 2, chloroplastic OS=Arabidopsis thaliana GN=APR2 PE=1 SV=2	189062369;189062435
Corolla color	emmax	Chr04	Capana04g002250	189022347	189023101	2014-04-03	APR3_ARATH 5'-adenylylsulfate reductase 3, chloroplastic OS=Arabidopsis thaliana GN=APR3 PE=2 SV=2	189062369;189062435
Corolla color	emmax	Chr04	Capana04g002252	189040814	189041755	NA	NA	189062369;189062435
Corolla color	emmax	Chr04	Capana04g002253	189042984	189043676	2014-04-03	APR3_ARATH 5'-adenylylsulfate reductase 3, chloroplastic OS=Arabidopsis thaliana GN=APR3 PE=2 SV=2	189062369;189062435
Corolla color	emmax	Chr04	Capana04g002255	189236355	189236846	NA	NA	189289341
Corolla color	emmax	Chr04	Capana04g002256	189281526	189282086	NA	NA	189289341
Corolla color	emmax	Chr04	Capana04g002257	189286940	189289955	SPAC644.07	BCS1_SCHPO Probable mitochondrial chaperone bcs1 OS=Schizosaccharomyces pombe (strain 972 / ATCC 24843) GN=SPAC644.07 PE=2 SV=1	189289341
Corolla color	emmax	Chr04	Capana04g002258	189291533	189291835	NA	NA	189289341
Corolla color	emmax	Chr04	Capana04g002259	189291882	189292592	NA	NA	189289341
Corolla color	emmax	Chr04	Capana04g002260	189292712	189293613	NA	NA	189289341
Corolla color	emmax	Chr04	Capana04g002261	189294030	189294497	NA	NA	189289341
Corolla color	emmax	Chr06	Capana06g001623	41875085	41875420	NA	NA	41838631;41849234;41857768
Corolla color	emmax	Chr07	Capana07g002142	214501046	214502227	TCP4	TCP4_ARATH Transcription factor TCP4 OS=Arabidopsis thaliana GN=TCP4 PE=2 SV=1	214559213;214585881
Corolla color	emmax	Chr07	Capana07g002143	214513286	214515133	NA	NA	214559213;214585881
Corolla color	emmax	Chr07	Capana07g002144	214516007	214521120	NA	NA	214559213;214585881
Corolla color	emmax	Chr07	Capana07g002145	214595769	214598938	VIP1	VIP1_ARATH Transcription factor VIP1 OS=Arabidopsis thaliana GN=VIP1 PE=1 SV=1	214559213;214585881
Corolla color	emmax	Chr07	Capana07g002146	214623842	214625983	UGT74F2	U74F2_ARATH UDP-glycosyltransferase 74F2 OS=Arabidopsis thaliana GN=UGT74F2 PE=1 SV=1	214559213;214585881
Corolla color	emmax	Chr07	Capana07g002147	214629627	214632970	BBR	BBR_ARATH E3 ubiquitin ligase BIG BROTHER-related OS=Arabidopsis thaliana GN=BBR PE=2 SV=1	214559213;214585881
Corolla color	emmax	Chr07	Capana07g002148	214637727	214654971	AAE17	AAE17_ARATH Probable acyl-activating enzyme 17, peroxisomal OS=Arabidopsis thaliana GN=AAE17 PE=2 SV=1	214559213;214585881
Corolla color	emmax	Chr07	Capana07g002456	220870506	220872968	Unknown	PGKH_TOBAC Phosphoglycerate kinase, chloroplastic OS=Nicotiana tabacum PE=2 SV=1	220784622;220784643;220941545
Corolla color	emmax	Chr07	Capana07g002457	220874732	220877504	Unknown	PGKY_TOBAC Phosphoglycerate kinase, cytosolic OS=Nicotiana tabacum PE=2 SV=1	220784622;220784643;220941545
Corolla color	emmax	Chr07	Capana07g002458	220878711	220879160	NA	NA	220784622;220784643;220941545
Corolla color	emmax	Chr07	Capana07g002459	220880207	220885795	Mpst	THTM_RAT 3-mercaptopyruvate sulfurtransferase OS=Rattus norvegicus GN=Mpst PE=1 SV=3	220784622;220784643;220941545
Corolla color	emmax	Chr07	Capana07g002461	220946392	220947906	Unknown	MYB1_MAIZE Myb-related protein Zm1 OS=Zea mays PE=2 SV=1	220941545
Corolla color	emmax	Chr07	Capana07g002463	220960630	220961856	NA	NA	220941545
Corolla color	emmax	Chr07	Capana07g002464	221004852	221014973	At1g56130	Y1561_ARATH Probable LRR receptor-like serine/threonine-protein kinase At1g56130 OS=Arabidopsis thaliana GN=At1g56130 PE=1 SV=2	220941545
Corolla color	emmax	Chr07	Capana07g002465	221038334	221048557	At1g56130	Y1561_ARATH Probable LRR receptor-like serine/threonine-protein kinase At1g56130 OS=Arabidopsis thaliana GN=At1g56130 PE=1 SV=2	220941545
Corolla color	emmax	Chr08	Capana08g001700	135006516	135007252	NECI	NEC1_NICLS Nectarin-1 OS=Nicotiana langsdorffii x Nicotiana sanderae GN=NECI PE=1 SV=1	135096972;135097277
Corolla color	emmax	Chr08	Capana08g001701	135012154	135013473	NECI	NEC1_NICLS Nectarin-1 OS=Nicotiana langsdorffii x Nicotiana sanderae GN=NECI PE=1 SV=1	135096972;135097277
Corolla color	emmax	Chr08	Capana08g001702	135023338	135025238	NECI	NEC1_NICLS Nectarin-1 OS=Nicotiana langsdorffii x Nicotiana sanderae GN=NECI PE=1 SV=1	135096972;135097277
Corolla color	emmax	Chr08	Capana08g001703	135032340	135039676	SPAC17A5.15c	SYEC_SCHPO Probable glutamate--tRNA ligase, cytoplasmic OS=Schizosaccharomyces pombe (strain 972 / ATCC 24843) GN=SPAC17A5.15c PE=1 SV=1	135096972;135097277
Corolla color	emmax	Chr08	Capana08g001704	135045130	135046969	NA	NA	135096972;135097277
Corolla color	emmax	Chr08	Capana08g001705	135050535	135050837	NA	NA	135096972;135097277
Corolla color	emmax	Chr08	Capana08g001706	135053372	135053683	NA	NA	135096972;135097277
Corolla color	emmax	Chr08	Capana08g001707	135079709	135080204	NA	NA	135096972;135097277
Corolla color	emmax	Chr08	Capana08g001708	135080907	135087677	TMEM184A	T184A_HUMAN Transmembrane protein 184A OS=Homo sapiens GN=TMEM184A PE=2 SV=1	135096972;135097277
Corolla color	emmax	Chr08	Capana08g001709	135090221	135091168	At4g38150	PP356_ARATH Pentatricopeptide repeat-containing protein At4g38150 OS=Arabidopsis thaliana GN=At4g38150 PE=2 SV=1	135096972;135097277
Corolla color	emmax	Chr08	Capana08g001710	135103146	135110339	fdxr	ADRO_SALFO NADPH:adrenodoxin oxidoreductase, mitochondrial OS=Salvelinus fontinalis GN=fdxr PE=2 SV=1	135096972;135097277
Corolla color	emmax	Chr08	Capana08g001711	135113162	135116378	NA	NA	135096972;135097277
Corolla color	emmax	Chr08	Capana08g001712	135120661	135131734	NA	NA	135096972;135097277
Corolla color	emmax	Chr08	Capana08g001713	135133350	135136874	MLO13	MLO13_ARATH MLO-like protein 13 OS=Arabidopsis thaliana GN=MLO13 PE=2 SV=1	135096972;135097277;135236497
Corolla color	emmax	Chr08	Capana08g001714	135137188	135139059	slr0305	Y305_SYNY3 TVP38/TMEM64 family membrane protein slr0305 OS=Synechocystis sp. (strain PCC 6803 / Kazusa) GN=slr0305 PE=3 SV=1	135096972;135097277;135236497
Corolla color	emmax	Chr08	Capana08g001715	135146517	135169050	NUP160	NU160_HUMAN Nuclear pore complex protein Nup160 OS=Homo sapiens GN=NUP160 PE=1 SV=3	135096972;135097277;135236497;135240870;135241217
Corolla color	emmax	Chr08	Capana08g001716	135171651	135174885	KOR	GUN25_ARATH Endoglucanase 25 OS=Arabidopsis thaliana GN=KOR PE=1 SV=1	135096972;135097277;135236497;135240870;135241217
Corolla color	emmax	Chr08	Capana08g001717	135180852	135186827	TIF3C1	EIF3C_MEDTR Eukaryotic translation initiation factor 3 subunit C OS=Medicago truncatula GN=TIF3C1 PE=2 SV=1	135096972;135097277;135236497;135240870;135241217
Corolla color	emmax	Chr08	Capana08g001718	135197453	135200824	FRO7	FRO7_ARATH Ferric reduction oxidase 7, chloroplastic OS=Arabidopsis thaliana GN=FRO7 PE=2 SV=1	135236497;135240870;135241217
Corolla color	emmax	Chr08	Capana08g001719	135264338	135267235	NA	NA	135236497;135240870;135241217
Corolla color	emmax	Chr08	Capana08g001720	135272032	135278402	At5g49770	Y5977_ARATH Probable leucine-rich repeat receptor-like protein kinase At5g49770 OS=Arabidopsis thaliana GN=At5g49770 PE=2 SV=1	135236497;135240870;135241217
Corolla color	emmax	Chr08	Capana08g001721	135282890	135303883	At5g49770	Y5977_ARATH Probable leucine-rich repeat receptor-like protein kinase At5g49770 OS=Arabidopsis thaliana GN=At5g49770 PE=2 SV=1	135236497;135240870;135241217
Corolla color	emmax	Chr08	Capana08g001722	135305483	135312368	At5g49770	Y5977_ARATH Probable leucine-rich repeat receptor-like protein kinase At5g49770 OS=Arabidopsis thaliana GN=At5g49770 PE=2 SV=1	135236497;135240870;135241217
Corolla color	emmax	Chr08	Capana08g001723	135312528	135313871	NA	NA	135236497;135240870;135241217
Corolla color	emmax	Chr08	Capana08g001724	135316531	135323942	At5g49770	Y5977_ARATH Probable leucine-rich repeat receptor-like protein kinase At5g49770 OS=Arabidopsis thaliana GN=At5g49770 PE=2 SV=1	135236497;135240870;135241217
Corolla color	emmax	Chr08	Capana08g001725	135325640	135326995	Stard10	PCTL_MOUSE PCTP-like protein OS=Mus musculus GN=Stard10 PE=1 SV=1	135236497;135240870;135241217
Corolla color	emmax	Chr08	Capana08g001726	135328851	135332887	DFR	DFRA_MALDO Bifunctional dihydroflavonol 4-reductase/flavanone 4-reductase OS=Malus domestica GN=DFR PE=1 SV=1	135236497;135240870;135241217
Corolla color	emmax	Chr08	Capana08g001744	135633288	135633923	NA	NA	135704355
Corolla color	emmax	Chr08	Capana08g001745	135642764	135644197	N	TMVRN_NICGU TMV resistance protein N OS=Nicotiana glutinosa GN=N PE=1 SV=1	135704355
Corolla color	emmax	Chr08	Capana08g001746	135644905	135647105	N	TMVRN_NICGU TMV resistance protein N OS=Nicotiana glutinosa GN=N PE=1 SV=1	135704355
Corolla color	emmax	Chr08	Capana08g001747	135663967	135665945	N	TMVRN_NICGU TMV resistance protein N OS=Nicotiana glutinosa GN=N PE=1 SV=1	135704355
Corolla color	emmax	Chr08	Capana08g001748	135747676	135748496	At5g39130	GL116_ARATH Germin-like protein subfamily 1 member 16 OS=Arabidopsis thaliana GN=At5g39130 PE=2 SV=1	135704355
Corolla color	emmax	Chr08	Capana08g001749	135750582	135750995	NA	NA	135704355
Corolla color	emmax	Chr08	Capana08g001750	135755186	135755934	GLP2A	GL118_ARATH Germin-like protein subfamily 1 member 18 OS=Arabidopsis thaliana GN=GLP2A PE=2 SV=2	135704355
Corolla color	emmax	Chr08	Capana08g001752	135788168	135789725	NA	NA	135704355;135867997
Corolla color	emmax	Chr08	Capana08g001753	135790157	135790843	NA	NA	135704355;135867997
Corolla color	emmax	Chr08	Capana08g001755	135971421	135972215	At5g39150	GL117_ARATH Germin-like protein subfamily 1 member 17 OS=Arabidopsis thaliana GN=At5g39150 PE=2 SV=1	135952487;135970170
Corolla color	emmax	Chr08	Capana08g001756	136009430	136010209	GLP5A	GL120_ARATH Germin-like protein subfamily 1 member 20 OS=Arabidopsis thaliana GN=GLP5A PE=1 SV=1	135952487;135970170
Corolla color	emmax	Chr08	Capana08g001757	136019689	136020514	At5g39150	GL117_ARATH Germin-like protein subfamily 1 member 17 OS=Arabidopsis thaliana GN=At5g39150 PE=2 SV=1	135952487;135970170
Corolla color	emmax	Chr08	Capana08g001758	136022432	136023226	GLP5A	GL120_ARATH Germin-like protein subfamily 1 member 20 OS=Arabidopsis thaliana GN=GLP5A PE=1 SV=1	135952487;135970170
Corolla color	emmax	Chr09	Capana09g001757	201424018	201424464	HSP17.6-L	HSP15_SOYBN 17.6 kDa class I heat shock protein OS=Glycine max GN=HSP17.6-L PE=3 SV=1	201471658
Corolla color	emmax	Chr09	Capana09g001758	201436755	201437060	UGT85A5	U85A5_ARATH UDP-glycosyltransferase 85A5 OS=Arabidopsis thaliana GN=UGT85A5 PE=2 SV=1	201471658
Corolla color	emmax	Chr09	Capana09g001759	201517569	201518256	NA	NA	201471658;201616976
Corolla color	emmax	Chr09	Capana09g001764	202383049	202384214	Unknown	GSTX1_TOBAC Probable glutathione S-transferase OS=Nicotiana tabacum PE=2 SV=1	202362543
Corolla color	emmax	Chr11	Capana11g002169	214189567	214190637	PUB18	PUB18_ARATH U-box domain-containing protein 18 OS=Arabidopsis thaliana GN=PUB18 PE=2 SV=1	214289893;214290416;214290418
Corolla color	emmax	Chr11	Capana11g002170	214281028	214285755	Ipo9	IPO9_MOUSE Importin-9 OS=Mus musculus GN=Ipo9 PE=1 SV=3	214289893;214290416;214290418;214355708;214365724
Corolla color	emmax	Chr11	Capana11g002171	214307946	214315554	Ipo9	IPO9_MOUSE Importin-9 OS=Mus musculus GN=Ipo9 PE=1 SV=3	214289893;214290416;214290418;214355708;214365724
Corolla color	emmax	Chr11	Capana11g002173	214373471	214373947	NA	NA	214289893;214290416;214290418;214355708;214365724
Corolla color	emmax	Chr11	Capana11g002243	216204825	216208283	ECA3	ECA3_ARATH Calcium-transporting ATPase 3, endoplasmic reticulum-type OS=Arabidopsis thaliana GN=ECA3 PE=2 SV=3	216304968
Corolla color	emmax	Chr11	Capana11g002244	216283608	216286215	R1B-12	R1B12_SOLDE Putative late blight resistance protein homolog R1B-12 OS=Solanum demissum GN=R1B-12 PE=3 SV=2	216304968
Corolla color	emmax	Chr11	Capana11g002246	216311743	216318357	med25	MED25_XENLA Mediator of RNA polymerase II transcription subunit 25 OS=Xenopus laevis GN=med25 PE=2 SV=1	216304968
Corolla color	emmax	Chr11	Capana11g002247	216320095	216333287	NA	NA	216304968
Corolla color	emmax	Chr11	Capana11g002248	216341951	216346445	At1g25530	LHTL6_ARATH Lysine histidine transporter-like 6 OS=Arabidopsis thaliana GN=At1g25530 PE=2 SV=1	216304968
Corolla color	emmax	Chr11	Capana11g002249	216357366	216363121	At1g68650	GDT15_ARATH GDT1-like protein 5 OS=Arabidopsis thaliana GN=At1g68650 PE=2 SV=1	216304968
Corolla color	emmax	Chr11	Capana11g002250	216388545	216390008	nep1	NEP1_NEPGR Aspartic proteinase nepenthesin-1 OS=Nepenthes gracilis GN=nep1 PE=1 SV=1	216304968
Corolla color	emmax	Chr11	Capana11g000688	28204214	28204705	Unknown	CHIT2_TULBA Chitinase 2 OS=Tulipa bakeri PE=1 SV=1	28177723;28177962;28178064;28191359;28191389
Style color	glm	Chr02	Capana02g002003	137702790	137703248	NA	NA	137747523;137747524
Style color	glm	Chr02	Capana02g002004	137704920	137711043	SCAMP1	SCAM1_ORYSJ Secretory carrier-associated membrane protein 1 OS=Oryza sativa subsp. japonica GN=SCAMP1 PE=2 SV=1	137747523;137747524
Style color	glm	Chr02	Capana02g002005	137726848	137728375	NA	NA	137747523;137747524
Style color	glm	Chr02	Capana02g002007	137841479	137847019	RH18	RH18_ARATH DEAD-box ATP-dependent RNA helicase 18 OS=Arabidopsis thaliana GN=RH18 PE=2 SV=1	137747523;137747524
Style color	glm	Chr10	Capana10g001431	155063314	155066237	NA	NA	155035157;155035169;155035287;155035290;155035366;155035559;155035599;155035713;155035717;155035777;155035923;155036020;155036105;155043565;155043775;155043803;155053201;155053211;155053354;155056451;155056524;155094307;155097476;155097491;155112161;155116637;155154690;155161839;155162089
Style color	glm	Chr11	Capana11g000684	27516531	27520523	Nfrkb	NFRKB_MOUSE Nuclear factor related to kappa-B-binding protein OS=Mus musculus GN=Nfrkb PE=2 SV=1	27555236;27555599;27556638;27556653;27572322;27573360
Style color	glm	Chr11	Capana11g000685	27522926	27529354	TKRP125	K125_TOBAC 125 kDa kinesin-related protein OS=Nicotiana tabacum GN=TKRP125 PE=1 SV=1	27555236;27555599;27556638;27556653;27572322;27573360
Style color	glm	Chr11	Capana11g000686	27534860	27535420	NA	NA	27555236;27555599;27556638;27556653;27572322;27573360;27630106;27632076;27632085;27632139
Style color	glm	Chr11	Capana11g000688	28204214	28204705	Unknown	CHIT2_TULBA Chitinase 2 OS=Tulipa bakeri PE=1 SV=1	28173492;28173521;28173552;28173803;28173888;28177723;28177725;28177962;28178064;28191330;28191359;28191381;28191389;28203171;28277447;28288998
Style color	glm	Chr11	Capana11g000690	28394021	28395257	PHN1	PNH1_ORYSJ Protein argonaute PNH1 OS=Oryza sativa subsp. japonica GN=PHN1 PE=2 SV=1	28329148;28370878;28370943;28371254;28372679;28372982
Style color	glm	Chr11	Capana11g000691	28395336	28398184	AGO10	AGO10_ARATH Protein argonaute 10 OS=Arabidopsis thaliana GN=AGO10 PE=2 SV=1	28329148;28370878;28370943;28371254;28372679;28372982
Style color	glm	Chr11	Capana11g000696	29053357	29054322	NA	NA	29116066;29135190
Style color	glm	Chr11	Capana11g000697	29072909	29074286	COL3	COL3_ARATH Zinc finger protein CONSTANS-LIKE 3 OS=Arabidopsis thaliana GN=COL3 PE=1 SV=1	29116066;29135190;29172096
Style color	glm	Chr11	Capana11g000698	29091584	29091922	AMY1.1	AMYA_VIGMU Alpha-amylase OS=Vigna mungo GN=AMY1.1 PE=2 SV=1	29116066;29135190;29172096;29178388;29178649;29186994;29187423
Style color	glm	Chr11	Capana11g000699	29262822	29263133	Unknown	H4_SOLLC Histone H4 OS=Solanum lycopersicum PE=3 SV=2	29172096;29178388;29178649;29186994;29187423;29204888;29220710;29220762;29247267;29247947;29248328;29248393;29291668;29305471;29305481;29305681;29305711
Style color	glm	Chr11	Capana11g000701	29403392	29406374	At1g61900	UGPI6_ARATH Uncharacterized GPI-anchored protein At1g61900 OS=Arabidopsis thaliana GN=At1g61900 PE=1 SV=1	29305471;29305481;29305681;29305711
Anther color	fastlmm	Chr01	Capana01g003766	246934116	246935168	DAT	DAT_CATRO Deacetylvindoline O-acetyltransferase OS=Catharanthus roseus GN=DAT PE=1 SV=1	246860072
Anther color	fastlmm	Chr01	Capana01g003767	247058895	247059426	NA	NA	247116252;247141528
Anther color	fastlmm	Chr01	Capana01g003768	247071892	247073132	NA	NA	247116252;247141528
Anther color	fastlmm	Chr01	Capana01g003769	247109460	247109921	NA	NA	247116252;247141528
Anther color	fastlmm	Chr01	Capana01g003770	247343556	247343996	ycf1-A	YCF1_SOLLC Putative membrane protein ycf1 OS=Solanum lycopersicum GN=ycf1-A PE=3 SV=1	247312313
Anther color	fastlmm	Chr01	Capana01g003771	247347499	247348566	ycf1	YCF1_SOLBU Putative membrane protein ycf1 OS=Solanum bulbocastanum GN=ycf1 PE=3 SV=1	247312313
Anther color	fastlmm	Chr01	Capana01g003772	247349344	247350099	ndhH	NDHH_SOLLC NAD(P)H-quinone oxidoreductase subunit H, chloroplastic OS=Solanum lycopersicum GN=ndhH PE=3 SV=1	247312313
Anther color	fastlmm	Chr01	Capana01g003773	247353660	247357257	NA	NA	247312313
Anther color	fastlmm	Chr01	Capana01g003774	247730679	247731059	NA	NA	247827354
Anther color	fastlmm	Chr01	Capana01g003775	247819574	247821674	NA	NA	247827354
Anther color	fastlmm	Chr01	Capana01g003780	248847522	248876501	NTF4	NTF4_TOBAC Mitogen-activated protein kinase homolog NTF4 OS=Nicotiana tabacum GN=NTF4 PE=2 SV=1	248794322
Anther color	fastlmm	Chr07	Capana07g000977	130856454	130875035	Pikfyve	FYV1_MOUSE 1-phosphatidylinositol-3-phosphate 5-kinase OS=Mus musculus GN=Pikfyve PE=1 SV=3	130948617;130973590
First flower node	fastlmm	Chr11	Capana11g000490	14574028	14574833	Unknown	MY1R1_SOLTU Transcription factor MYB1R1 OS=Solanum tuberosum PE=2 SV=1	14673271;14673495
First flower node	fastlmm	Chr11	Capana11g000491	14580561	14581135	NA	NA	14673271;14673495
First flower node	fastlmm	Chr11	Capana11g000493	14714775	14715089	NA	NA	14673271;14673495
First flower node	fastlmm	Chr11	Capana11g000494	14727187	14728941	XYL1	XYL1_ARATH Alpha-xylosidase OS=Arabidopsis thaliana GN=XYL1 PE=1 SV=1	14673271;14673495
First flower node	fastlmm	Chr11	Capana11g000495	14764291	14765923	XYL1	XYL1_ARATH Alpha-xylosidase OS=Arabidopsis thaliana GN=XYL1 PE=1 SV=1	14673271;14673495
Number of flowers per axil	emmax	Chr01	Capana01g003240	220396730	220400789	NA	NA	220458255;220458257;220462790
Number of flowers per axil	emmax	Chr01	Capana01g003241	220401543	220405531	NA	NA	220458255;220458257;220462790
Number of flowers per axil	emmax	Chr01	Capana01g003242	220453443	220454816	VPS62	VPS62_YEAST Vacuolar protein sorting-associated protein 62 OS=Saccharomyces cerevisiae (strain ATCC 204508 / S288c) GN=VPS62 PE=1 SV=1	220458255;220458257;220462790
Number of flowers per axil	emmax	Chr01	Capana01g003244	220493224	220496081	HEX1	HEX1_CANAX Beta-hexosaminidase OS=Candida albicans GN=HEX1 PE=1 SV=1	220458255;220458257;220462790
Number of flowers per axil	emmax	Chr01	Capana01g003245	220542390	220542710	LTP8	NLTP8_ARATH Non-specific lipid-transfer protein 8 OS=Arabidopsis thaliana GN=LTP8 PE=2 SV=1	220458255;220458257;220462790
Number of flowers per axil	emmax	Chr01	Capana01g003246	220545093	220545476	LTP8	NLTP8_ARATH Non-specific lipid-transfer protein 8 OS=Arabidopsis thaliana GN=LTP8 PE=2 SV=1	220458255;220458257;220462790
Number of flowers per axil	emmax	Chr01	Capana01g004047	279955811	279956406	NA	NA	280054497;280054520;280054522;280054524
Number of flowers per axil	emmax	Chr01	Capana01g004048	279991043	279994746	AAE	AAE_RAUSE Acetylajmalan esterase OS=Rauvolfia serpentina GN=AAE PE=1 SV=1	280054497;280054520;280054522;280054524
Number of flowers per axil	emmax	Chr01	Capana01g004050	280378759	280381366	SPCC550.15c	YJVF_SCHPO Zinc finger protein C550.15c OS=Schizosaccharomyces pombe (strain 972 / ATCC 24843) GN=SPCC550.15c PE=1 SV=1	280310028;280332561;280417460
Number of flowers per axil	emmax	Chr01	Capana01g004051	280391027	280398836	NA	NA	280310028;280332561;280417460
Number of flowers per axil	emmax	Chr01	Capana01g004052	280486919	280489838	Rnf13	RNF13_MOUSE E3 ubiquitin-protein ligase RNF13 OS=Mus musculus GN=Rnf13 PE=1 SV=2	280417460
Number of flowers per axil	emmax	Chr04	Capana04g001471	57745262	57748400	Unknown	NCPR_VIGRR NADPH--cytochrome P450 reductase OS=Vigna radiata var. radiata PE=1 SV=1	57766474
Number of flowers per axil	emmax	Chr04	Capana04g001472	57856815	57857415	SEU	SEUSS_ARATH Transcriptional corepressor SEUSS OS=Arabidopsis thaliana GN=SEU PE=1 SV=1	57766474
Number of flowers per axil	emmax	Chr04	Capana04g001473	57857790	57865984	SEU	SEUSS_ARATH Transcriptional corepressor SEUSS OS=Arabidopsis thaliana GN=SEU PE=1 SV=1	57766474
Number of flowers per axil	emmax	Chr04	Capana04g001474	58038888	58041940	ANP1	ANP1_ARATH Mitogen-activated protein kinase kinase kinase ANP1 OS=Arabidopsis thaliana GN=ANP1 PE=1 SV=2	57982197
Number of flowers per axil	emmax	Chr04	Capana04g001475	58043561	58044183	SPCC550.15c	YJVF_SCHPO Zinc finger protein C550.15c OS=Schizosaccharomyces pombe (strain 972 / ATCC 24843) GN=SPCC550.15c PE=1 SV=1	57982197
Number of flowers per axil	emmax	Chr04	Capana04g001476	58048228	58048704	NA	NA	57982197
Number of flowers per axil	emmax	Chr04	Capana04g001477	58048767	58055363	SBDS	SBDS_BOVIN Ribosome maturation protein SBDS OS=Bos taurus GN=SBDS PE=2 SV=1	57982197
Number of flowers per axil	emmax	Chr04	Capana04g001480	58543832	58545440	MYB44	MYB44_ARATH Transcription factor MYB44 OS=Arabidopsis thaliana GN=MYB44 PE=2 SV=1	58558409
Number of flowers per axil	emmax	Chr04	Capana04g001481	58643341	58644366	NA	NA	58558409
Number of flowers per axil	emmax	Chr05	Capana05g002294	206566265	206569095	RPL13AD	R13A4_ARATH 60S ribosomal protein L13a-4 OS=Arabidopsis thaliana GN=RPL13AD PE=2 SV=1	206654389;206654579
Number of flowers per axil	emmax	Chr05	Capana05g002295	206572423	206575674	PME29	PME29_ARATH Probable pectinesterase 29 OS=Arabidopsis thaliana GN=PME29 PE=2 SV=1	206654389;206654579
Number of flowers per axil	emmax	Chr05	Capana05g002296	206580286	206585238	UBP2	UBP2_ARATH Ubiquitin carboxyl-terminal hydrolase 2 OS=Arabidopsis thaliana GN=UBP2 PE=1 SV=2	206654389;206654579
Number of flowers per axil	emmax	Chr05	Capana05g002297	206588212	206588523	At1g54610	Y1461_ARATH Probable serine/threonine-protein kinase At1g54610 OS=Arabidopsis thaliana GN=At1g54610 PE=1 SV=1	206654389;206654579
Number of flowers per axil	emmax	Chr05	Capana05g002299	206595027	206604030	At1g04910	Y1491_ARATH DUF246 domain-containing protein At1g04910 OS=Arabidopsis thaliana GN=At1g04910 PE=1 SV=1	206654389;206654579
Number of flowers per axil	emmax	Chr05	Capana05g002300	206609003	206612510	NA	NA	206654389;206654579
Number of flowers per axil	emmax	Chr05	Capana05g002301	206612126	206612467	NA	NA	206654389;206654579
Number of flowers per axil	emmax	Chr05	Capana05g002302	206614937	206615458	Os02g0637000	RIP2_ORYSJ Putative ripening-related protein 2 OS=Oryza sativa subsp. japonica GN=Os02g0637000 PE=3 SV=1	206654389;206654579
Number of flowers per axil	emmax	Chr05	Capana05g002303	206618788	206623192	Noc4l	NOC4L_MOUSE Nucleolar complex protein 4 homolog OS=Mus musculus GN=Noc4l PE=2 SV=1	206654389;206654579
Number of flowers per axil	emmax	Chr05	Capana05g002304	206640224	206645433	NA	NA	206654389;206654579
Number of flowers per axil	emmax	Chr05	Capana05g002305	206650474	206652399	Acer3	ACER3_MOUSE Alkaline ceramidase 3 OS=Mus musculus GN=Acer3 PE=2 SV=1	206654389;206654579
Number of flowers per axil	emmax	Chr05	Capana05g002307	206707934	206711490	DMT105	CMT3_MAIZE DNA (cytosine-5)-methyltransferase 3 OS=Zea mays GN=DMT105 PE=2 SV=1	206654389;206654579
Number of flowers per axil	emmax	Chr06	Capana06g003031	217752005	217753069	R1B-13	R1B13_SOLDE Putative late blight resistance protein homolog R1B-13 OS=Solanum demissum GN=R1B-13 PE=3 SV=1	217710030;217710032;217710035;217710041;217710106;217716141;217716192;217791110;217791132;217791371;217791379;217791400;217791410;217812914;217843469
Number of flowers per axil	emmax	Chr06	Capana06g003032	217755851	217765854	TIR1	TIR1_ARATH Protein TRANSPORT INHIBITOR RESPONSE 1 OS=Arabidopsis thaliana GN=TIR1 PE=1 SV=2	217710030;217710032;217710035;217710041;217710106;217716141;217716192;217791110;217791132;217791371;217791379;217791400;217791410;217812914;217843469
Number of flowers per axil	emmax	Chr06	Capana06g003033	217765896	217766543	NA	NA	217710030;217710032;217710035;217710041;217710106;217716141;217716192;217791110;217791132;217791371;217791379;217791400;217791410;217812914;217843469
Number of flowers per axil	emmax	Chr06	Capana06g003034	217767374	217769119	R1A-6	R1A6_SOLDE Putative late blight resistance protein homolog R1A-6 OS=Solanum demissum GN=R1A-6 PE=3 SV=2	217710030;217710032;217710035;217710041;217710106;217716141;217716192;217791110;217791132;217791371;217791379;217791400;217791410;217812914;217843469
Number of flowers per axil	emmax	Chr06	Capana06g003035	217769151	217769897	R1A	R1A_SOLDE Late blight resistance protein R1-A OS=Solanum demissum GN=R1A PE=3 SV=1	217710030;217710032;217710035;217710041;217710106;217716141;217716192;217791110;217791132;217791371;217791379;217791400;217791410;217812914;217843469
Number of flowers per axil	emmax	Chr06	Capana06g003081	219002187	219005226	NA	NA	219098248
Number of flowers per axil	emmax	Chr06	Capana06g003082	219109097	219110359	At3g22470	PP247_ARATH Pentatricopeptide repeat-containing protein At3g22470, mitochondrial OS=Arabidopsis thaliana GN=At3g22470 PE=2 SV=1	219098248;219127454;219185223;219185486;219206213;219206311;219206318;219206448;219206495;219206529;219206535;219206538;219206539
Number of flowers per axil	emmax	Chr06	Capana06g003085	219131998	219134513	TIR1	TIR1_ARATH Protein TRANSPORT INHIBITOR RESPONSE 1 OS=Arabidopsis thaliana GN=TIR1 PE=1 SV=2	219098248;219127454;219185223;219185486;219206213;219206311;219206318;219206448;219206495;219206529;219206535;219206538;219206539
Number of flowers per axil	emmax	Chr06	Capana06g003087	219195735	219196313	TIR1	TIR1_ARATH Protein TRANSPORT INHIBITOR RESPONSE 1 OS=Arabidopsis thaliana GN=TIR1 PE=1 SV=2	219098248;219127454;219185223;219185486;219206213;219206311;219206318;219206448;219206495;219206529;219206535;219206538;219206539;219235897;219257646;219260859;219275992;219275995;219275997;219276003;219276007;219276031;219276226;219276241;219276249;219276250;219276282;219276326
Number of flowers per axil	emmax	Chr06	Capana06g000864	13892230	13894823	NA	NA	13971060
Number of flowers per axil	emmax	Chr06	Capana06g000865	13903195	13905002	NA	NA	13971060
Number of flowers per axil	emmax	Chr06	Capana06g000867	13972541	13982371	atad1a	ATD1A_DANRE ATPase family AAA domain-containing protein 1-A OS=Danio rerio GN=atad1a PE=2 SV=2	13971060
Number of flowers per axil	emmax	Chr06	Capana06g000868	14009598	14017929	atad1a	ATD1A_DANRE ATPase family AAA domain-containing protein 1-A OS=Danio rerio GN=atad1a PE=2 SV=2	13971060
Number of flowers per axil	emmax	Chr06	Capana06g000873	14355195	14357628	atad1a	ATD1A_DANRE ATPase family AAA domain-containing protein 1-A OS=Danio rerio GN=atad1a PE=2 SV=2	14351615;14427954;14438737
Number of flowers per axil	emmax	Chr06	Capana06g000875	14467981	14482169	NA	NA	14427954;14438737
Number of flowers per axil	emmax	Chr06	Capana06g000881	14884850	14890797	MSP1	MSP1_YEAST Protein MSP1 OS=Saccharomyces cerevisiae (strain ATCC 204508 / S288c) GN=MSP1 PE=1 SV=2	14877609
Number of flowers per axil	emmax	Chr06	Capana06g000882	14957282	14961207	NA	NA	14877609;15021428
Number of flowers per axil	emmax	Chr06	Capana06g000883	14994913	15003507	NA	NA	15021428
Number of flowers per axil	emmax	Chr06	Capana06g000884	15011017	15014722	atad1a	ATD1A_DANRE ATPase family AAA domain-containing protein 1-A OS=Danio rerio GN=atad1a PE=2 SV=2	15021428
Number of flowers per axil	emmax	Chr06	Capana06g000885	15073736	15077560	NA	NA	15021428
Number of flowers per axil	emmax	Chr06	Capana06g000886	15078523	15081967	atad1a	ATD1A_DANRE ATPase family AAA domain-containing protein 1-A OS=Danio rerio GN=atad1a PE=2 SV=2	15021428
Number of flowers per axil	emmax	Chr06	Capana06g001044	18727679	18734437	NA	NA	18651866;18686426;18699629
Number of flowers per axil	emmax	Chr06	Capana06g001045	18739745	18741128	NA	NA	18651866;18686426;18699629
Number of flowers per axil	emmax	Chr06	Capana06g001046	18744930	18753888	DDB_G0272282	Y0701_DICDI Probable serine/threonine-protein kinase DDB_G0272282 OS=Dictyostelium discoideum GN=DDB_G0272282 PE=3 SV=1	18651866;18686426;18699629
Number of flowers per axil	emmax	Chr06	Capana06g001047	18766988	18771816	pkgA	PKGA_DICDI Probable serine/threonine-protein kinase pkgA OS=Dictyostelium discoideum GN=pkgA PE=3 SV=1	18686426;18699629
Number of flowers per axil	emmax	Chr06	Capana06g001048	18775997	18779063	RKL1	Y1848_ARATH Probable inactive receptor kinase At1g48480 OS=Arabidopsis thaliana GN=RKL1 PE=1 SV=1	18686426;18699629
Number of flowers per axil	emmax	Chr06	Capana06g001049	18792632	18794621	NUDT17	NUD17_ARATH Nudix hydrolase 17, mitochondrial OS=Arabidopsis thaliana GN=NUDT17 PE=2 SV=1	18699629
Number of flowers per axil	emmax	Chr06	Capana06g001093	19658471	19660392	NAC007	NAC7_ARATH NAC domain-containing protein 7 OS=Arabidopsis thaliana GN=NAC007 PE=2 SV=2	19735646
Number of flowers per axil	emmax	Chr06	Capana06g001094	19688783	19691935	At1g16060	AP2L1_ARATH AP2-like ethylene-responsive transcription factor At1g16060 OS=Arabidopsis thaliana GN=At1g16060 PE=2 SV=1	19735646
Number of flowers per axil	emmax	Chr06	Capana06g001095	19717191	19723818	NA	NA	19735646
Number of flowers per axil	emmax	Chr06	Capana06g001096	19724271	19725584	nep1	NEP1_NEPGR Aspartic proteinase nepenthesin-1 OS=Nepenthes gracilis GN=nep1 PE=1 SV=1	19735646
Number of flowers per axil	emmax	Chr06	Capana06g001097	19741755	19748443	NA	NA	19735646
Number of flowers per axil	emmax	Chr06	Capana06g001098	19813653	19814051	Unknown	HSY1_SOLLC Hydroxyproline-rich systemin OS=Solanum lycopersicum PE=1 SV=1	19735646
Number of flowers per axil	emmax	Chr06	Capana06g001099	19834211	19836705	NA	NA	19735646
Number of flowers per axil	emmax	Chr07	Capana07g001468	185174844	185177612	R1A-6	R1A6_SOLDE Putative late blight resistance protein homolog R1A-6 OS=Solanum demissum GN=R1A-6 PE=3 SV=2	185249295;185249342;185271463
Number of flowers per axil	emmax	Chr07	Capana07g001470	185202175	185227935	UBP12	UBP12_ARATH Ubiquitin carboxyl-terminal hydrolase 12 OS=Arabidopsis thaliana GN=UBP12 PE=1 SV=2	185249295;185249342;185271463
Number of flowers per axil	emmax	Chr07	Capana07g001472	185294060	185296082	NA	NA	185249295;185249342;185271463
Number of flowers per axil	emmax	Chr09	Capana09g000329	10439562	10440829	TGA21	TGA21_TOBAC TGACG-sequence-specific DNA-binding protein TGA-2.1 OS=Nicotiana tabacum GN=TGA21 PE=1 SV=1	10463866;10463899;10463922;10463923;10463971;10463978
Number of flowers per axil	emmax	Chr09	Capana09g000331	10489518	10495890	PHN1	PNH1_ORYSJ Protein argonaute PNH1 OS=Oryza sativa subsp. japonica GN=PHN1 PE=2 SV=1	10463866;10463899;10463922;10463923;10463971;10463978
Number of flowers per axil	emmax	Chr09	Capana09g000340	10937424	10941526	NA	NA	11018588;11018867;11018943;11024610;11024985;11025048;11025228
Number of flowers per axil	emmax	Chr09	Capana09g000342	10984948	10985629	Notum	NOTUM_MOUSE Protein notum homolog OS=Mus musculus GN=Notum PE=2 SV=2	11018588;11018867;11018943;11024610;11024985;11025048;11025228;11065949
Number of flowers per axil	emmax	Chr09	Capana09g000343	11041680	11042329	NA	NA	11018588;11018867;11018943;11024610;11024985;11025048;11025228;11065949
Number of flowers per axil	emmax	Chr09	Capana09g000344	11116396	11116911	NA	NA	11018588;11018867;11018943;11024610;11024985;11025048;11025228;11065949
Number of flowers per axil	emmax	Chr09	Capana09g000389	12619663	12620278	CAD1-A	DCS3_GOSAR (+)-delta-cadinene synthase isozyme A OS=Gossypium arboreum GN=CAD1-A PE=2 SV=1	12677343;12708682;12708849;12708862;12708914
Number of flowers per axil	emmax	Chr09	Capana09g000391	12698599	12699276	SSTLH1	TPSGB_SOLHA (E,E)-germacrene B synthase OS=Solanum habrochaites GN=SSTLH1 PE=1 SV=1	12677343;12708682;12708849;12708862;12708914
Number of flowers per axil	emmax	Chr09	Capana09g000392	12737088	12737725	SSTLH1	TPSGB_SOLHA (E,E)-germacrene B synthase OS=Solanum habrochaites GN=SSTLH1 PE=1 SV=1	12677343;12708682;12708849;12708862;12708914;12803795;12803849;12820022
Number of flowers per axil	emmax	Chr09	Capana09g000393	12839817	12840345	VIT_19s0014g04930	TPSGD_VITVI (-)-germacrene D synthase OS=Vitis vinifera GN=VIT_19s0014g04930 PE=1 SV=1	12803795;12803849;12820022
Number of flowers per axil	emmax	Chr09	Capana09g000394	12877150	12887068	At1g78600	STHY_ARATH Probable salt tolerance-like protein At1g78600 OS=Arabidopsis thaliana GN=At1g78600 PE=1 SV=2	12803795;12803849;12820022
Number of flowers per axil	emmax	Chr09	Capana09g000395	12905969	12907534	ValCS	TPSVS_VITVI Valencene synthase OS=Vitis vinifera GN=ValCS PE=1 SV=1	12820022
Number of flowers per axil	emmax	Chr09	Capana09g000396	12910460	12911188	VIT_19s0014g04930	TPSGD_VITVI (-)-germacrene D synthase OS=Vitis vinifera GN=VIT_19s0014g04930 PE=1 SV=1	12820022
Number of flowers per axil	emmax	Chr09	Capana09g001177	118202516	118204822	ENO1	ENO1_ARATH Enolase 1, chloroplastic OS=Arabidopsis thaliana GN=ENO1 PE=1 SV=1	118192571;118192639;118192879;118192972;118195571;118195787;118195824
Number of flowers per axil	emmax	Chr09	Capana09g001185	119169793	119171721	NA	NA	119225437;119225462
Number of flowers per axil	emmax	Chr09	Capana09g001186	119446511	119451083	NA	NA	119478551;119478641
Number of flowers per axil	emmax	Chr09	Capana09g001187	119685938	119691044	LUG	LEUNG_ARATH Transcriptional corepressor LEUNIG OS=Arabidopsis thaliana GN=LUG PE=1 SV=2	119641888
Number of flowers per axil	emmax	Chr10	Capana10g000602	29047351	29049010	MYB86	MYB86_ARATH Transcription factor MYB86 OS=Arabidopsis thaliana GN=MYB86 PE=2 SV=1	29037048
Number of flowers per axil	emmax	Chr10	Capana10g000627	32966091	32966777	NA	NA	33045768;33045801;33045847;33045851
Number of flowers per axil	emmax	Chr10	Capana10g000628	32978693	32987567	SYNCRIP	HNRPQ_HUMAN Heterogeneous nuclear ribonucleoprotein Q OS=Homo sapiens GN=SYNCRIP PE=1 SV=2	33045768;33045801;33045847;33045851
Number of flowers per axil	emmax	Chr10	Capana10g000629	33208961	33210454	NA	NA	33147929;33183732
Number of flowers per axil	emmax	Chr10	Capana10g000630	33277115	33277444	NA	NA	33183732
Number of flowers per axil	emmax	Chr10	Capana10g000631	33277514	33278544	NA	NA	33183732
Number of flowers per axil	emmax	Chr10	Capana10g000632	33279986	33281227	NA	NA	33183732
Number of flowers per axil	emmax	Chr11	Capana11g002083	209346394	209348445	PUB18	PUB18_ARATH U-box domain-containing protein 18 OS=Arabidopsis thaliana GN=PUB18 PE=2 SV=1	209423789;209423970
Number of flowers per axil	emmax	Chr11	Capana11g002084	209349066	209351231	At1g07550	Y1755_ARATH Probable LRR receptor-like serine/threonine-protein kinase At1g07550 OS=Arabidopsis thaliana GN=At1g07550 PE=2 SV=1	209423789;209423970
Number of flowers per axil	emmax	Chr11	Capana11g002086	209424902	209427046	VIT_19s0014g04930	TPSGD_VITVI (-)-germacrene D synthase OS=Vitis vinifera GN=VIT_19s0014g04930 PE=1 SV=1	209423789;209423970
Number of flowers per axil	emmax	Chr11	Capana11g002087	209515950	209516443	VIT_19s0014g04930	TPSGD_VITVI (-)-germacrene D synthase OS=Vitis vinifera GN=VIT_19s0014g04930 PE=1 SV=1	209423789;209423970
Number of flowers per axil	emmax	Chr11	Capana11g002100	210234727	210236235	NA	NA	210261562
Number of flowers per axil	emmax	Chr11	Capana11g002101	210237054	210237884	NA	NA	210261562
Number of flowers per axil	emmax	Chr11	Capana11g002102	210292531	210299213	VIT_19s0014g04930	TPSGD_VITVI (-)-germacrene D synthase OS=Vitis vinifera GN=VIT_19s0014g04930 PE=1 SV=1	210261562
Number of flowers per axil	emmax	Chr11	Capana11g002103	210319568	210320056	PCMP-H12	PPR21_ARATH Pentatricopeptide repeat-containing protein At1g08070 OS=Arabidopsis thaliana GN=PCMP-H12 PE=2 SV=1	210261562
Number of flowers per axil	emmax	Chr11	Capana11g002105	210320632	210321108	PCMP-H12	PPR21_ARATH Pentatricopeptide repeat-containing protein At1g08070 OS=Arabidopsis thaliana GN=PCMP-H12 PE=2 SV=1	210261562
Number of flowers per axil	emmax	Chr11	Capana11g002106	210323240	210327706	NA	NA	210261562
Number of flowers per axil	emmax	Chr11	Capana11g002107	210330379	210333114	NA	NA	210261562
Number of flowers per axil	emmax	Chr11	Capana11g002108	210354078	210363012	NA	NA	210261562
Number of flowers per axil	emmax	Chr11	Capana11g002122	210936177	210938519	VIT_19s0014g04930	TPSGD_VITVI (-)-germacrene D synthase OS=Vitis vinifera GN=VIT_19s0014g04930 PE=1 SV=1	210867501;210867712
Number of flowers per axil	emmax	Chr12	Capana12g002030	191921101	191930212	csd	CSD_STAES Probable cysteine desulfurase OS=Staphylococcus epidermidis (strain ATCC 12228) GN=csd PE=3 SV=1	192018036;192018044;192018207
Number of flowers per axil	emmax	Chr12	Capana12g002032	192028975	192029766	NA	NA	192018036;192018044;192018207
Flower pedicel growing state	emmax	Chr12	Capana12g000896	32868383	32869334	GST1	GSTZ1_DIACA Glutathione S-transferase 1 OS=Dianthus caryophyllus GN=GST1 PE=2 SV=1	32930746;32930866;32932450;32939232;32939373;32939539;32941869;32942028;32942065
Flower pedicel growing state	emmax	Chr12	Capana12g000898	32881285	32881584	NA	NA	32930746;32930866;32932450;32939232;32939373;32939539;32941869;32942028;32942065
Flower pedicel growing state	emmax	Chr12	Capana12g000955	37628063	37628443	NA	NA	37649707
Flower pedicel growing state	emmax	Chr12	Capana12g000958	37644791	37650731	DRG2	DRG2_ARATH Developmentally regulated G-protein 2 OS=Arabidopsis thaliana GN=DRG2 PE=2 SV=1	37649707;37732240
Flower pedicel growing state	emmax	Chr12	Capana12g000959	37683574	37688329	NA	NA	37649707;37732240
Flower pedicel growing state	emmax	Chr12	Capana12g000960	37689586	37689918	EFL3	EF4L3_ARATH Protein ELF4-LIKE 3 OS=Arabidopsis thaliana GN=EFL3 PE=2 SV=1	37649707;37732240
Flower pedicel growing state	emmax	Chr12	Capana12g000962	37733635	37734657	NA	NA	37649707;37732240;37799082;37812641;37812916
Flower pedicel growing state	emmax	Chr12	Capana12g000964	37739818	37740560	NA	NA	37649707;37732240;37799082;37812641;37812916
Flower pedicel growing state	emmax	Chr12	Capana12g000965	37783070	37785471	NA	NA	37732240;37799082;37812641;37812916
Flower pedicel growing state	emmax	Chr12	Capana12g000966	37786745	37787077	EFL3	EF4L3_ARATH Protein ELF4-LIKE 3 OS=Arabidopsis thaliana GN=EFL3 PE=2 SV=1	37732240;37799082;37812641;37812916
Flower pedicel growing state	emmax	Chr12	Capana12g000967	37891276	37893142	C1	MYBC_MAIZE Anthocyanin regulatory C1 protein OS=Zea mays GN=C1 PE=2 SV=1	37799082;37812641;37812916;37932067;37954015;37989222
Flower pedicel growing state	emmax	Chr12	Capana12g000968	37915594	37916120	NA	NA	37932067;37954015;37989222;37994286;37994288
Flower pedicel growing state	emmax	Chr12	Capana12g000969	37928500	37931398	ATG12	ATG12_MEDTR Ubiquitin-like protein ATG12 OS=Medicago truncatula GN=ATG12 PE=3 SV=1	37932067;37954015;37989222;37994286;37994288;38018718;38020205
Flower pedicel growing state	emmax	Chr12	Capana12g000970	37933621	37934247	ABP19A	AB19A_PRUPE Auxin-binding protein ABP19a OS=Prunus persica GN=ABP19A PE=3 SV=1	37932067;37954015;37989222;37994286;37994288;38018718;38020205
Anthocyanin on immature fruit	emmax	Chr08	Capana08g001421	130686406	130687704	BG	7SB1_SOYBN Basic 7S globulin OS=Glycine max GN=BG PE=1 SV=2	130745390;130747010;130747056
Anthocyanin on immature fruit	emmax	Chr08	Capana08g001422	130688571	130692882	At5g27430	SPC3B_ARATH Signal peptidase complex subunit 3B OS=Arabidopsis thaliana GN=At5g27430 PE=2 SV=1	130745390;130747010;130747056
Anthocyanin on immature fruit	emmax	Chr08	Capana08g001423	130695376	130697097	NA	NA	130745390;130747010;130747056
Anthocyanin on immature fruit	emmax	Chr08	Capana08g001424	130697805	130702311	CCX4	CCX4_ARATH Cation/calcium exchanger 4 OS=Arabidopsis thaliana GN=CCX4 PE=2 SV=1	130745390;130747010;130747056
Anthocyanin on immature fruit	emmax	Chr08	Capana08g001425	130704799	130710592	NA	NA	130745390;130747010;130747056
Anthocyanin on immature fruit	emmax	Chr08	Capana08g001427	130751277	130765621	CPT1	NPH3_ORYSJ Coleoptile phototropism protein 1 OS=Oryza sativa subsp. japonica GN=CPT1 PE=2 SV=1	130745390;130747010;130747056
Anthocyanin on immature fruit	emmax	Chr08	Capana08g001428	130768894	130774181	At5g27450	KIME_ARATH Mevalonate kinase OS=Arabidopsis thaliana GN=At5g27450 PE=2 SV=1	130745390;130747010;130747056
Anthocyanin on immature fruit	emmax	Chr08	Capana08g001429	130780613	130782076	CAISE5	GRDH_DAUCA Glucose and ribitol dehydrogenase OS=Daucus carota GN=CAISE5 PE=2 SV=1	130745390;130747010;130747056
Anthocyanin on immature fruit	emmax	Chr08	Capana08g001430	130783562	130784990	At3g06035	UGPI4_ARATH Uncharacterized GPI-anchored protein At3g06035 OS=Arabidopsis thaliana GN=At3g06035 PE=2 SV=1	130745390;130747010;130747056
Anthocyanin on immature fruit	emmax	Chr08	Capana08g001431	130786472	130794048	NA	NA	130745390;130747010;130747056
Anthocyanin on immature fruit	emmax	Chr08	Capana08g001432	130795129	130800080	Unknown	SYS_HELAN Serine--tRNA ligase OS=Helianthus annuus PE=2 SV=1	130745390;130747010;130747056
Anthocyanin on immature fruit	emmax	Chr08	Capana08g001434	130803861	130808354	yipf1	YIPF1_DICDI Protein YIPF1 homolog OS=Dictyostelium discoideum GN=yipf1 PE=3 SV=1	130745390;130747010;130747056
Anthocyanin on immature fruit	emmax	Chr08	Capana08g001435	130822946	130827018	SLC25A17	PM34_HUMAN Peroxisomal membrane protein PMP34 OS=Homo sapiens GN=SLC25A17 PE=1 SV=1	130745390;130747010;130747056
Anthocyanin on immature fruit	emmax	Chr08	Capana08g001482	131400656	131402916	NA	NA	131501395
Anthocyanin on immature fruit	emmax	Chr08	Capana08g001483	131404689	131415174	SNF4	SNF4_ARATH Sucrose nonfermenting 4-like protein OS=Arabidopsis thaliana GN=SNF4 PE=1 SV=1	131501395
Anthocyanin on immature fruit	emmax	Chr08	Capana08g001484	131442395	131444513	NA	NA	131501395
Anthocyanin on immature fruit	emmax	Chr08	Capana08g001485	131460852	131466926	CYCH1-1	CCH11_ARATH Cyclin-H1-1 OS=Arabidopsis thaliana GN=CYCH1-1 PE=1 SV=1	131501395
Anthocyanin on immature fruit	emmax	Chr08	Capana08g001486	131476742	131477185	NFYB4	NFYB4_ARATH Nuclear transcription factor Y subunit B-4 OS=Arabidopsis thaliana GN=NFYB4 PE=1 SV=1	131501395
Anthocyanin on immature fruit	emmax	Chr08	Capana08g001487	131481187	131482551	NA	NA	131501395
Anthocyanin on immature fruit	emmax	Chr08	Capana08g001488	131491168	131494733	MGP	MGP_ARATH Zinc finger protein MAGPIE OS=Arabidopsis thaliana GN=MGP PE=1 SV=1	131501395
Anthocyanin on immature fruit	emmax	Chr08	Capana08g001489	131530977	131544414	ACBP4	ACBP4_ARATH Acyl-CoA-binding domain-containing protein 4 OS=Arabidopsis thaliana GN=ACBP4 PE=1 SV=1	131501395
Anthocyanin on immature fruit	emmax	Chr08	Capana08g001490	131551983	131555354	NA	NA	131501395
Anthocyanin on immature fruit	emmax	Chr10	Capana10g001377	148699248	148700225	NA	NA	148782468
Anthocyanin on immature fruit	emmax	Chr10	Capana10g001379	148728738	148735112	At3g53850	CSPLI_ARATH CASP-like protein At3g53850 OS=Arabidopsis thaliana GN=At3g53850 PE=2 SV=1	148782468
Anthocyanin on immature fruit	emmax	Chr10	Capana10g001380	148868814	148870474	NA	NA	148782468;148860407;148922196;148922472;148923858;148923958;148935603;148935767;148935832;148943233;148943259;148945356;148945706;148945762;148968130;148970165
Anthocyanin on immature fruit	emmax	Chr10	Capana10g001381	148991198	148992169	At5g08350	GEML4_ARATH GEM-like protein 4 OS=Arabidopsis thaliana GN=At5g08350 PE=2 SV=1	148922196;148922472;148923858;148923958;148935603;148935767;148935832;148943233;148943259;148945356;148945706;148945762;148968130;148970165;148974338;148974358;148974675;148979324;148991294;148991578;149002659;149002693;149026348;149026425;149066620;149066637;149083059;149083104;149089540
Anthocyanin on immature fruit	emmax	Chr10	Capana10g001382	149007787	149008980	NA	NA	148922196;148922472;148923858;148923958;148935603;148935767;148935832;148943233;148943259;148945356;148945706;148945762;148968130;148970165;148974338;148974358;148974675;148979324;148991294;148991578;149002659;149002693;149026348;149026425;149066620;149066637;149083059;149083104;149089540;149096166;149096208
Anthocyanin on immature fruit	emmax	Chr10	Capana10g001384	149236893	149238708	aifA	AIFA_DICDI Apoptosis-inducing factor homolog A OS=Dictyostelium discoideum GN=aifA PE=3 SV=1	149167124;149167360
Anthocyanin on immature fruit	emmax	Chr10	Capana10g001388	149837373	149837750	NA	NA	149808807
Anthocyanin on immature fruit	emmax	Chr10	Capana10g001389	149873591	149876236	RCA	RCA2_TOBAC Ribulose bisphosphate carboxylase/oxygenase activase 2, chloroplastic OS=Nicotiana tabacum GN=RCA PE=2 SV=1	149808807
Anthocyanin on immature fruit	emmax	Chr10	Capana10g001395	150732757	150735356	NA	NA	150744658;150744940;150780329
Anthocyanin on immature fruit	emmax	Chr10	Capana10g001396	150813860	150823887	Unknown	TRNH_DATST Tropinone reductase homolog OS=Datura stramonium PE=2 SV=1	150744658;150744940;150780329
Anthocyanin on immature fruit	emmax	Chr10	Capana10g001402	152104685	152107628	NA	NA	152129058
Anthocyanin on immature fruit	emmax	Chr10	Capana10g001404	152135139	152138852	NA	NA	152129058
Anthocyanin on immature fruit	emmax	Chr10	Capana10g001414	153663344	153663721	NA	NA	153638212
Anthocyanin on immature fruit	emmax	Chr10	Capana10g001415	153865798	153866489	NA	NA	153775566;153800437;153800716;153800762;153801020;153847819;153848106;153848154;153851394;153854449;153855092;153940764;153940968;153944471;153944786;153944822;153945891
Anthocyanin on immature fruit	emmax	Chr10	Capana10g001416	153876730	153877284	NA	NA	153800437;153800716;153800762;153801020;153847819;153848106;153848154;153851394;153854449;153855092;153940764;153940968;153944471;153944786;153944822;153945891
Anthocyanin on immature fruit	emmax	Chr10	Capana10g001417	153918826	153931865	NA	NA	153847819;153848106;153848154;153851394;153854449;153855092;153940764;153940968;153944471;153944786;153944822;153945891;153994946;153995023;153997299;153997307;153997328;153997645;153997660;154019090;154019145;154020710;154024960
Anthocyanin on immature fruit	emmax	Chr10	Capana10g001418	153970476	153972376	Unknown	ACT_GOSHI Actin OS=Gossypium hirsutum PE=3 SV=1	153940764;153940968;153944471;153944786;153944822;153945891;153994946;153995023;153997299;153997307;153997328;153997645;153997660;154019090;154019145;154020710;154024960;154046249;154046431
Anthocyanin on immature fruit	emmax	Chr10	Capana10g001419	153985150	153985680	NA	NA	153940764;153940968;153944471;153944786;153944822;153945891;153994946;153995023;153997299;153997307;153997328;153997645;153997660;154019090;154019145;154020710;154024960;154046249;154046431
Anthocyanin on immature fruit	emmax	Chr10	Capana10g001429	154692123	154696238	WDR44	WDR44_BOVIN WD repeat-containing protein 44 OS=Bos taurus GN=WDR44 PE=1 SV=1	154709299
Anthocyanin on immature fruit	emmax	Chr10	Capana10g001430	154711063	154711464	At5g56420	FDL38_ARATH F-box/FBD/LRR-repeat protein At5g56420 OS=Arabidopsis thaliana GN=At5g56420 PE=2 SV=1	154709299
Anthocyanin on immature fruit	emmax	Chr10	Capana10g001432	155501319	155501642	NA	NA	155595805
Anthocyanin on immature fruit	emmax	Chr10	Capana10g001434	155570734	155571231	ACS10	1A110_ARATH Probable aminotransferase ACS10 OS=Arabidopsis thaliana GN=ACS10 PE=2 SV=1	155595805;155625398
Fruit glossy	fastlmm	Chr07	Capana07g000135	6361976	6368566	NA	NA	6280167;6280368;6332798;6332821
Fruit glossy	fastlmm	Chr09	Capana09g000001	3626	3946	RPP13L4	R13L4_ARATH Disease resistance RPP13-like protein 4 OS=Arabidopsis thaliana GN=RPP13L4 PE=2 SV=2	39263;39613
Fruit glossy	fastlmm	Chr09	Capana09g000002	12259	15237	R1B-14	R1B14_SOLDE Putative late blight resistance protein homolog R1B-14 OS=Solanum demissum GN=R1B-14 PE=3 SV=1	39263;39613
Fruit glossy	fastlmm	Chr09	Capana09g000003	15576	16073	NA	NA	39263;39613
Fruit glossy	fastlmm	Chr09	Capana09g000004	20657	21818	R1A-4	R1A4_SOLDE Putative late blight resistance protein homolog R1A-4 OS=Solanum demissum GN=R1A-4 PE=5 SV=2	39263;39613
Fruit glossy	fastlmm	Chr09	Capana09g000053	1104275	1106059	VHA-H	VATH_ARATH V-type proton ATPase subunit H OS=Arabidopsis thaliana GN=VHA-H PE=2 SV=1	1201449;1201526
Fruit glossy	fastlmm	Chr09	Capana09g000005	50818	54537	PME53	PME53_ARATH Probable pectinesterase 53 OS=Arabidopsis thaliana GN=PME53 PE=2 SV=1	39263;39613
Fruit glossy	fastlmm	Chr09	Capana09g000054	1113971	1115911	NA	NA	1201449;1201526
Fruit glossy	fastlmm	Chr09	Capana09g000056	1275739	1277694	At2g13100	GLPT5_ARATH Putative glycerol-3-phosphate transporter 5 OS=Arabidopsis thaliana GN=At2g13100 PE=2 SV=2	1201449;1201526
Fruit glossy	fastlmm	Chr09	Capana09g000057	1279725	1280123	NA	NA	1201449;1201526
Fruit glossy	fastlmm	Chr09	Capana09g000058	1283721	1284089	NA	NA	1201449;1201526
Fruit glossy	fastlmm	Chr09	Capana09g000006	59679	62216	IQD31	IQD31_ARATH Protein IQ-DOMAIN 31 OS=Arabidopsis thaliana GN=IQD31 PE=1 SV=1	39263;39613
Fruit glossy	fastlmm	Chr09	Capana09g000008	80400	84381	AMP1	GCP2_ARATH Probable glutamate carboxypeptidase 2 OS=Arabidopsis thaliana GN=AMP1 PE=1 SV=3	39263;39613
Fruit glossy	fastlmm	Chr12	Capana12g001981	186208044	186208523	NA	NA	186182260
Fruit shoulder shape	fastlmm	Chr01	Capana01g003049	202628520	202631947	GLN2	GLNA2_DAUCA Glutamine synthetase, chloroplastic OS=Daucus carota GN=GLN2 PE=2 SV=1	202642462
Fruit shoulder shape	fastlmm	Chr01	Capana01g003050	202633034	202633901	NA	NA	202642462
Fruit shoulder shape	fastlmm	Chr01	Capana01g003051	202695240	202703879	ABCI12	AB12I_ARATH Protein ABCI12, chloroplastic OS=Arabidopsis thaliana GN=ABCI12 PE=1 SV=1	202642462
Fruit shoulder shape	fastlmm	Chr01	Capana01g003056	202997181	202998671	At4g15470	BI1L_ARATH BI1-like protein OS=Arabidopsis thaliana GN=At4g15470 PE=2 SV=1	202900928
Fruit shoulder shape	fastlmm	Chr01	Capana01g003057	203000703	203001971	BSDC1	BSDC1_CHICK BSD domain-containing protein 1 OS=Gallus gallus GN=BSDC1 PE=2 SV=1	202900928
Fruit shoulder shape	fastlmm	Chr01	Capana01g003059	203059308	203065401	At5g47540	MO25N_ARATH Putative MO25-like protein At5g47540 OS=Arabidopsis thaliana GN=At5g47540 PE=2 SV=1	203121398
Fruit shoulder shape	fastlmm	Chr01	Capana01g003061	203101302	203103690	CYCB2-1	CCB21_ARATH Cyclin-B2-1 OS=Arabidopsis thaliana GN=CYCB2-1 PE=2 SV=2	203121398
Fruit shoulder shape	fastlmm	Chr01	Capana01g003062	203108350	203125070	MUDENG	MUDEN_BOVIN MHD domain-containing death-inducing protein OS=Bos taurus GN=MUDENG PE=2 SV=1	203121398
Fruit shoulder shape	fastlmm	Chr01	Capana01g003063	203131487	203132518	GATL4	GATL4_ARATH Probable galacturonosyltransferase-like 4 OS=Arabidopsis thaliana GN=GATL4 PE=2 SV=1	203121398
Fruit shoulder shape	fastlmm	Chr01	Capana01g003064	203221074	203225668	NA	NA	203121398
Fruit shoulder shape	fastlmm	Chr04	Capana04g000812	15352100	15358944	CIPK8	CIPK8_ARATH CBL-interacting serine/threonine-protein kinase 8 OS=Arabidopsis thaliana GN=CIPK8 PE=1 SV=1	15454448;15454730
Fruit shoulder shape	fastlmm	Chr04	Capana04g000813	15471778	15473217	NA	NA	15454448;15454730
Fruit shoulder shape	fastlmm	Chr04	Capana04g000814	15478748	15484035	NA	NA	15454448;15454730
Fruit shoulder shape	fastlmm	Chr04	Capana04g000815	15516271	15517911	BHLH93	BH093_ARATH Transcription factor bHLH93 OS=Arabidopsis thaliana GN=BHLH93 PE=1 SV=1	15454448;15454730
Fruit shoulder shape	fastlmm	Chr09	Capana09g001072	94574587	94582909	CBSDUF4	Y1327_ARATH Putative DUF21 domain-containing protein At1g03270 OS=Arabidopsis thaliana GN=CBSDUF4 PE=4 SV=2	94670737;94667924;94667918
Fruit shoulder shape	fastlmm	Chr09	Capana09g001073	94746172	94747089	NA	NA	94693832;94670737;94667924;94667918
Fruit shoulder shape	fastlmm	Chr09	Capana09g001222	126194754	126202136	At5g01460	LMBD2_ARATH LIMR family protein At5g01460 OS=Arabidopsis thaliana GN=At5g01460 PE=2 SV=1	126292337;126292439;126292448;126292433
Fruit shoulder shape	fastlmm	Chr09	Capana09g001223	126541595	126544578	yipf6	YIPF6_XENTR Protein YIPF6 OS=Xenopus tropicalis GN=yipf6 PE=2 SV=1	126600922;126600900
Fruit shoulder shape	fastlmm	Chr11	Capana11g000752	35861346	35862760	TIP1-3	TIP13_ARATH Aquaporin TIP1-3 OS=Arabidopsis thaliana GN=TIP1-3 PE=1 SV=1	35929275
Fruit shoulder shape	fastlmm	Chr11	Capana11g000755	36018371	36033853	At5g59740	UTR5B_ARATH UDP-galactose/UDP-glucose transporter 5B OS=Arabidopsis thaliana GN=At5g59740 PE=2 SV=1	35929275;35963911
Fruit shoulder shape	fastlmm	Chr11	Capana11g000760	36644755	36646161	At1g07740	PPR20_ARATH Pentatricopeptide repeat-containing protein At1g07740, mitochondrial OS=Arabidopsis thaliana GN=At1g07740 PE=2 SV=1	36725275
Fruit shoulder shape	fastlmm	Chr11	Capana11g000761	36803244	36803972	At2g26240	U136_ARATH UPF0136 membrane protein At2g26240 OS=Arabidopsis thaliana GN=At2g26240 PE=2 SV=1	36725275
Fruit shoulder shape	fastlmm	Chr11	Capana11g000816	46188314	46189013	NA	NA	46272620;46272696
Fruit shoulder shape	fastlmm	Chr11	Capana11g000838	49367009	49367821	NA	NA	49308466
Fruit shoulder shape	fastlmm	Chr11	Capana11g000842	49677255	49700471	der	DER_NOSS1 GTPase Der OS=Nostoc sp. (strain PCC 7120 / UTEX 2576) GN=der PE=3 SV=1	49631336
Mature fruit color	emmax	Chr06	Capana06g000283	3665060	3666079	NA	NA	3758563
Mature fruit color	emmax	Chr06	Capana06g000284	3676438	3677688	CIPK11	CIPKB_ARATH CBL-interacting serine/threonine-protein kinase 11 OS=Arabidopsis thaliana GN=CIPK11 PE=1 SV=1	3758563
Mature fruit color	emmax	Chr06	Capana06g000285	3681860	3683422	LBD13	LBD13_ARATH LOB domain-containing protein 13 OS=Arabidopsis thaliana GN=LBD13 PE=2 SV=2	3758563
Mature fruit color	emmax	Chr06	Capana06g000286	3686363	3688546	PNC1	PER1_ARAHY Cationic peroxidase 1 OS=Arachis hypogaea GN=PNC1 PE=1 SV=2	3758563
Mature fruit color	emmax	Chr06	Capana06g000287	3692090	3695656	NA	NA	3758563
Mature fruit color	emmax	Chr06	Capana06g000288	3715145	3717080	AMP2-2	AMP22_MACIN Vicilin-like antimicrobial peptides 2-2 OS=Macadamia integrifolia GN=AMP2-2 PE=2 SV=1	3758563
Mature fruit color	emmax	Chr06	Capana06g000289	3719089	3720938	AMP2-2	AMP22_MACIN Vicilin-like antimicrobial peptides 2-2 OS=Macadamia integrifolia GN=AMP2-2 PE=2 SV=1	3758563
Mature fruit color	emmax	Chr06	Capana06g000290	3723108	3725044	AMP2-2	AMP22_MACIN Vicilin-like antimicrobial peptides 2-2 OS=Macadamia integrifolia GN=AMP2-2 PE=2 SV=1	3758563
Mature fruit color	emmax	Chr06	Capana06g000291	3725451	3727042	DDB_G0278493	KAD6_DICDI Probable adenylate kinase isoenzyme 6 OS=Dictyostelium discoideum GN=DDB_G0278493 PE=3 SV=1	3758563
Mature fruit color	emmax	Chr06	Capana06g000292	3728440	3730528	AMP2-2	AMP22_MACIN Vicilin-like antimicrobial peptides 2-2 OS=Macadamia integrifolia GN=AMP2-2 PE=2 SV=1	3758563
Mature fruit color	emmax	Chr06	Capana06g000293	3741475	3743300	LBD11	LBD11_ARATH LOB domain-containing protein 11 OS=Arabidopsis thaliana GN=LBD11 PE=2 SV=2	3758563
Mature fruit color	emmax	Chr06	Capana06g000294	3749015	3755537	carB	CARB_NOSS1 Carbamoyl-phosphate synthase large chain OS=Nostoc sp. (strain PCC 7120 / UTEX 2576) GN=carB PE=3 SV=1	3758563
Mature fruit color	emmax	Chr06	Capana06g000295	3778916	3779626	SEN1	SEN21_ARATH tRNA-splicing endonuclease subunit Sen2-1 OS=Arabidopsis thaliana GN=SEN1 PE=2 SV=1	3758563
Mature fruit color	emmax	Chr06	Capana06g000296	3780083	3784199	NA	NA	3758563
Mature fruit color	emmax	Chr06	Capana06g000297	3851688	3854165	Morc4	MORC4_MOUSE MORC family CW-type zinc finger protein 4 OS=Mus musculus GN=Morc4 PE=2 SV=2	3758563
Mature fruit color	emmax	Chr06	Capana06g000489	7186810	7188056	AMP2-2	AMP22_MACIN Vicilin-like antimicrobial peptides 2-2 OS=Macadamia integrifolia GN=AMP2-2 PE=2 SV=1	7281732
Mature fruit color	emmax	Chr06	Capana06g000490	7190026	7190733	SEN1	SEN21_ARATH tRNA-splicing endonuclease subunit Sen2-1 OS=Arabidopsis thaliana GN=SEN1 PE=2 SV=1	7281732
Mature fruit color	emmax	Chr06	Capana06g000491	7190761	7191275	Unknown	EF1A_TOBAC Elongation factor 1-alpha OS=Nicotiana tabacum PE=2 SV=1	7281732
Mature fruit color	emmax	Chr06	Capana06g000492	7203764	7206153	JKD	JKD_ARATH Zinc finger protein JACKDAW OS=Arabidopsis thaliana GN=JKD PE=1 SV=1	7281732
Mature fruit color	emmax	Chr06	Capana06g000493	7211486	7212235	FLA11	FLA11_ARATH Fasciclin-like arabinogalactan protein 11 OS=Arabidopsis thaliana GN=FLA11 PE=2 SV=2	7281732
Mature fruit color	emmax	Chr06	Capana06g000494	7213619	7218578	PDX2	PDX2_ARATH Pyridoxal biosynthesis protein PDX2 OS=Arabidopsis thaliana GN=PDX2 PE=1 SV=1	7281732
Mature fruit color	emmax	Chr06	Capana06g000495	7220741	7224378	PDIL1-4	PDI14_ARATH Protein disulfide isomerase-like 1-4 OS=Arabidopsis thaliana GN=PDIL1-4 PE=2 SV=1	7281732
Mature fruit color	emmax	Chr06	Capana06g000496	7225672	7226064	NA	NA	7281732
Mature fruit color	emmax	Chr06	Capana06g000497	7235871	7239346	NA	NA	7281732;7330542
Mature fruit color	emmax	Chr06	Capana06g000499	7310301	7310873	AtMg01130	M1130_ARATH Uncharacterized mitochondrial protein AtMg01130 OS=Arabidopsis thaliana GN=AtMg01130 PE=4 SV=1	7281732;7330542
Mature fruit color	emmax	Chr06	Capana06g000501	7391422	7391823	atpE	ATPE_TOBAC ATP synthase epsilon chain, chloroplastic OS=Nicotiana tabacum GN=atpE PE=3 SV=1	7330542;7421749
Mature fruit color	emmax	Chr06	Capana06g000502	7393258	7393608	rbcL	RBL_LAVLA Ribulose bisphosphate carboxylase large chain (Fragment) OS=Lavandula lanata GN=rbcL PE=3 SV=1	7330542;7421749
Mature fruit color	emmax	Chr06	Capana06g000504	7407540	7407953	AtMg01110	M1110_ARATH Uncharacterized mitochondrial protein AtMg01110 OS=Arabidopsis thaliana GN=AtMg01110 PE=4 SV=1	7330542;7421749
Mature fruit color	emmax	Chr06	Capana06g000507	7427899	7428861	petA	CYF_ATRBE Apocytochrome f OS=Atropa belladonna GN=petA PE=3 SV=1	7330542;7421749;7516560
Mature fruit color	emmax	Chr06	Capana06g000510	7516747	7523443	Unknown	VPE_CITSI Vacuolar-processing enzyme OS=Citrus sinensis PE=2 SV=1	7421749;7516560;7559108
Mature fruit color	emmax	Chr06	Capana06g000511	7582983	7583483	RPL12	RL12_PRUAR 60S ribosomal protein L12 OS=Prunus armeniaca GN=RPL12 PE=2 SV=1	7516560;7559108
Mature fruit color	emmax	Chr06	Capana06g000512	7591147	7591668	NA	NA	7516560;7559108
Mature fruit color	emmax	Chr06	Capana06g000513	7634329	7652081	PPP6R3	PP6R3_HUMAN Serine/threonine-protein phosphatase 6 regulatory subunit 3 OS=Homo sapiens GN=PPP6R3 PE=1 SV=2	7559108
Mature fruit color	emmax	Chr06	Capana06g000514	7658408	7662284	ARF18	ARFR_ORYSJ Auxin response factor 18 OS=Oryza sativa subsp. japonica GN=ARF18 PE=2 SV=1	7559108
Mature fruit color	emmax	Chr06	Capana06g000569	8602803	8607258	neur	NEUR_DROME Protein neuralized OS=Drosophila melanogaster GN=neur PE=1 SV=2	8680115
Mature fruit color	emmax	Chr06	Capana06g000570	8610590	8611408	At1g08170	H2B2_ARATH Histone H2B.2 OS=Arabidopsis thaliana GN=At1g08170 PE=2 SV=1	8680115
Mature fruit color	emmax	Chr06	Capana06g000571	8630807	8639484	VPS41	VPS41_SOLLC Vacuolar protein sorting-associated protein 41 homolog OS=Solanum lycopersicum GN=VPS41 PE=2 SV=1	8680115
Mature fruit color	emmax	Chr06	Capana06g000572	8647355	8653962	AGO5	AGO5_ARATH Protein argonaute 5 OS=Arabidopsis thaliana GN=AGO5 PE=1 SV=2	8680115;8750746
Mature fruit color	emmax	Chr06	Capana06g000573	8672876	8676981	mki67ipl	MK67I_XENTR MKI67 FHA domain-interacting nucleolar phosphoprotein-like OS=Xenopus tropicalis GN=mki67ipl PE=2 SV=1	8680115;8750746;8769243;8776355
Mature fruit color	emmax	Chr06	Capana06g000574	8700756	8702241	ACT-2	AGCT2_HORVU Agmatine coumaroyltransferase-2 OS=Hordeum vulgare GN=ACT-2 PE=1 SV=1	8680115;8750746;8769243;8776355;8792409;8792415;8792665
Mature fruit color	emmax	Chr06	Capana06g000575	8712850	8717184	dsk1	DSK1_SCHPO Protein kinase dsk1 OS=Schizosaccharomyces pombe (strain 972 / ATCC 24843) GN=dsk1 PE=2 SV=2	8680115;8750746;8769243;8776355;8792409;8792415;8792665
Mature fruit color	emmax	Chr06	Capana06g000576	8719833	8730285	saal1	SAAL1_DANRE Protein saal1 OS=Danio rerio GN=saal1 PE=2 SV=2	8680115;8750746;8769243;8776355;8792409;8792415;8792665
Mature fruit color	emmax	Chr06	Capana06g000577	8731587	8740912	PDAT2	PDAT2_ARATH Putative phospholipid:diacylglycerol acyltransferase 2 OS=Arabidopsis thaliana GN=PDAT2 PE=3 SV=1	8680115;8750746;8769243;8776355;8792409;8792415;8792665
Mature fruit color	emmax	Chr06	Capana06g000578	8775794	8779087	arnA	ARNA_ERWCT Bifunctional polymyxin resistance protein ArnA OS=Erwinia carotovora subsp. atroseptica GN=arnA PE=3 SV=1	8680115;8750746;8769243;8776355;8792409;8792415;8792665
Mature fruit color	emmax	Chr06	Capana06g000579	8784928	8804103	ALPHAC-AD	AP2A2_ARATH AP-2 complex subunit alpha-2 OS=Arabidopsis thaliana GN=ALPHAC-AD PE=1 SV=1	8750746;8769243;8776355;8792409;8792415;8792665
Mature fruit color	emmax	Chr06	Capana06g000580	8805536	8813012	E(bx)	NU301_DROME Nucleosome-remodeling factor subunit NURF301 OS=Drosophila melanogaster GN=E(bx) PE=1 SV=2	8750746;8769243;8776355;8792409;8792415;8792665;8910392;8912044;8912942
Mature fruit color	emmax	Chr06	Capana06g000581	8840684	8845107	CSLA2	CSLA2_ARATH Glucomannan 4-beta-mannosyltransferase 2 OS=Arabidopsis thaliana GN=CSLA2 PE=2 SV=1	8750746;8769243;8776355;8792409;8792415;8792665;8910392;8912044;8912942
Mature fruit color	emmax	Chr06	Capana06g000582	8855788	8856665	At4g22758	Y4276_ARATH Uncharacterized protein At4g22758 OS=Arabidopsis thaliana GN=At4g22758 PE=2 SV=1	8769243;8776355;8792409;8792415;8792665;8910392;8912044;8912942
Mature fruit color	emmax	Chr06	Capana06g000583	8920398	8920751	NA	NA	8910392;8912044;8912942
Mature fruit color	emmax	Chr06	Capana06g000584	8920783	8921259	NA	NA	8910392;8912044;8912942
Mature fruit color	emmax	Chr06	Capana06g000585	8979725	8981008	ADT6	AROD6_ARATH Arogenate dehydratase/prephenate dehydratase 6, chloroplastic OS=Arabidopsis thaliana GN=ADT6 PE=1 SV=1	8910392;8912044;8912942
Mature fruit color	emmax	Chr06	Capana06g000642	9962684	9963013	NA	NA	10060744
Mature fruit color	emmax	Chr06	Capana06g000643	9962718	9963017	NA	NA	10060744
Mature fruit color	emmax	Chr06	Capana06g000644	9968232	9969032	CAF1-9	CAF1I_ARATH Probable CCR4-associated factor 1 homolog 9 OS=Arabidopsis thaliana GN=CAF1-9 PE=2 SV=1	10060744
Mature fruit color	emmax	Chr06	Capana06g000645	9978466	9978933	NA	NA	10060744
Mature fruit color	emmax	Chr06	Capana06g000646	9991327	9993828	NA	NA	10060744
Mature fruit color	emmax	Chr06	Capana06g000647	10017959	10022872	E2FB	E2FB_ARATH Transcription factor E2FB OS=Arabidopsis thaliana GN=E2FB PE=1 SV=1	10060744
Mature fruit color	emmax	Chr06	Capana06g000648	10028481	10029566	nep2	NEP2_NEPGR Aspartic proteinase nepenthesin-2 OS=Nepenthes gracilis GN=nep2 PE=1 SV=1	10060744
Mature fruit color	emmax	Chr06	Capana06g000649	10035745	10036095	NA	NA	10060744
Mature fruit color	emmax	Chr06	Capana06g000650	10046883	10054603	At4g34400	Y3440_ARATH B3 domain-containing protein At4g34400 OS=Arabidopsis thaliana GN=At4g34400 PE=2 SV=2	10060744
Mature fruit color	emmax	Chr06	Capana06g000652	10100395	10101483	NA	NA	10060744
Mature fruit color	emmax	Chr06	Capana06g000653	10111074	10112360	BSL3	BSL3_ARATH Serine/threonine-protein phosphatase BSL3 OS=Arabidopsis thaliana GN=BSL3 PE=1 SV=2	10060744
Mature fruit color	emmax	Chr06	Capana06g000654	10114385	10131694	Dnajc8	DNJC8_RAT DnaJ homolog subfamily C member 8 OS=Rattus norvegicus GN=Dnajc8 PE=2 SV=1	10060744
Mature fruit color	emmax	Chr06	Capana06g000655	10116664	10123063	BSL3	BSL3_ARATH Serine/threonine-protein phosphatase BSL3 OS=Arabidopsis thaliana GN=BSL3 PE=1 SV=2	10060744
Placenta width	fastlmm	Chr08	Capana08g001590	133078819	133089229	ppx	PPX_PSEAE Exopolyphosphatase OS=Pseudomonas aeruginosa (strain ATCC 15692 / PAO1 / 1C / PRS 101 / LMG 12228) GN=ppx PE=3 SV=1	133185108;133185337
Placenta width	fastlmm	Chr08	Capana08g001591	133101885	133108247	EXD3	MUT7_HUMAN Probable exonuclease mut-7 homolog OS=Homo sapiens GN=EXD3 PE=1 SV=3	133185108;133185337
Placenta width	fastlmm	Chr08	Capana08g001592	133113357	133119389	RECQL1	RQL1_ARATH ATP-dependent DNA helicase Q-like 1 OS=Arabidopsis thaliana GN=RECQL1 PE=2 SV=1	133185108;133185337
Placenta width	fastlmm	Chr08	Capana08g001593	133132098	133137063	NA	NA	133185108;133185337
Placenta width	fastlmm	Chr08	Capana08g001594	133150727	133151887	NA	NA	133185108;133185337
Placenta width	fastlmm	Chr08	Capana08g001595	133158945	133164992	Unknown	PDIA6_MEDSA Probable protein disulfide-isomerase A6 OS=Medicago sativa PE=2 SV=1	133185108;133185337
Placenta width	fastlmm	Chr08	Capana08g001596	133214575	133220913	Zmat2	ZMAT2_MOUSE Zinc finger matrin-type protein 2 OS=Mus musculus GN=Zmat2 PE=2 SV=1	133185108;133185337
Placenta width	fastlmm	Chr08	Capana08g001597	133222766	133224107	PCMP-E70	PPR23_ARATH Pentatricopeptide repeat-containing protein At1g09190 OS=Arabidopsis thaliana GN=PCMP-E70 PE=2 SV=1	133185108;133185337
Placenta width	fastlmm	Chr08	Capana08g001598	133225647	133228613	SAR1A	SAR1A_ARATH GTP-binding protein SAR1A OS=Arabidopsis thaliana GN=SAR1A PE=2 SV=1	133185108;133185337
Placenta width	fastlmm	Chr08	Capana08g001599	133230600	133237835	lpdA	DLDH_SYNY3 Dihydrolipoyl dehydrogenase OS=Synechocystis sp. (strain PCC 6803 / Kazusa) GN=lpdA PE=1 SV=3	133185108;133185337
Placenta width	fastlmm	Chr08	Capana08g001600	133245923	133247298	NA	NA	133185108;133185337
Placenta width	fastlmm	Chr08	Capana08g001601	133257145	133258837	At3g01520	USPAL_ARATH Universal stress protein A-like protein OS=Arabidopsis thaliana GN=At3g01520 PE=1 SV=2	133185108;133185337
Placenta width	fastlmm	Chr08	Capana08g001602	133261412	133266379	CKI1	CKI1_ARATH Histidine kinase CKI1 OS=Arabidopsis thaliana GN=CKI1 PE=1 SV=1	133185108;133185337
Placenta width	fastlmm	Chr08	Capana08g001603	133267520	133270761	CAL1	CALR_NICPL Calreticulin OS=Nicotiana plumbaginifolia GN=CAL1 PE=2 SV=1	133185108;133185337
Placenta width	fastlmm	Chr08	Capana08g001604	133274658	133279488	AVP1	AVP1_ARATH Pyrophosphate-energized vacuolar membrane proton pump 1 OS=Arabidopsis thaliana GN=AVP1 PE=1 SV=1	133185108;133185337
Placenta width	fastlmm	Chr08	Capana08g001605	133282165	133285541	At1g56345	PUS1_ARATH RNA pseudourine synthase 1 OS=Arabidopsis thaliana GN=At1g56345 PE=2 SV=1	133185108;133185337
Placenta width	fastlmm	Chr08	Capana08g001606	133296140	133303429	SPAC24H6.01c	YA71_SCHPO Putative membrane-bound O-acyltransferase C24H6.01c OS=Schizosaccharomyces pombe (strain 972 / ATCC 24843) GN=SPAC24H6.01c PE=2 SV=4	133396929
Placenta width	fastlmm	Chr08	Capana08g001607	133352682	133358050	At5g03905	ISAM2_ARATH Iron-sulfur assembly protein IscA-like 2, mitochondrial OS=Arabidopsis thaliana GN=At5g03905 PE=2 SV=2	133396929;133433188
Placenta width	fastlmm	Chr08	Capana08g001608	133362947	133367507	prfB	RF2_MAGSA Peptide chain release factor 2 OS=Magnetospirillum magneticum (strain AMB-1 / ATCC 700264) GN=prfB PE=3 SV=1	133396929;133433188
Placenta width	fastlmm	Chr08	Capana08g001609	133368832	133371476	Dimt1	DIM1_MOUSE Probable dimethyladenosine transferase OS=Mus musculus GN=Dimt1 PE=2 SV=1	133396929;133433188
Placenta width	fastlmm	Chr08	Capana08g001610	133384970	133389119	NA	NA	133396929;133433188
Placenta width	fastlmm	Chr08	Capana08g001611	133442364	133444035	NA	NA	133396929;133433188
Placenta width	fastlmm	Chr08	Capana08g001612	133470933	133472282	At1g09820	PPR27_ARATH Pentatricopeptide repeat-containing protein At1g09820 OS=Arabidopsis thaliana GN=At1g09820 PE=2 SV=1	133396929;133433188
Placenta width	fastlmm	Chr08	Capana08g001614	133480550	133480966	OBF1	OCS1_MAIZE Ocs element-binding factor 1 OS=Zea mays GN=OBF1 PE=2 SV=2	133396929;133433188
Placenta width	fastlmm	Chr08	Capana08g001615	133491521	133498033	NA	NA	133396929;133433188
Placenta width	fastlmm	Chr08	Capana08g001616	133510159	133511112	CHLN	NAS_SOLLC Nicotianamine synthase OS=Solanum lycopersicum GN=CHLN PE=2 SV=1	133433188
Placenta width	fastlmm	Chr08	Capana08g001617	133518914	133522707	Mfap1	MFAP1_MOUSE Microfibrillar-associated protein 1 OS=Mus musculus GN=Mfap1 PE=1 SV=1	133433188
Placenta width	fastlmm	Chr12	Capana12g002202	205202846	205203148	NFYC4	NFYC4_ARATH Nuclear transcription factor Y subunit C-4 OS=Arabidopsis thaliana GN=NFYC4 PE=2 SV=1	205228313
Placenta width	fastlmm	Chr12	Capana12g002205	206283058	206284684	RNS2	RNS2_ARATH Ribonuclease 2 OS=Arabidopsis thaliana GN=RNS2 PE=2 SV=1	206270050
Placenta width	fastlmm	Chr12	Capana12g002207	206674802	206675416	NFYC1	NFYC1_ARATH Nuclear transcription factor Y subunit C-1 OS=Arabidopsis thaliana GN=NFYC1 PE=1 SV=1	206591342
Placenta width	fastlmm	Chr12	Capana12g002208	206681205	206681852	NA	NA	206591342
Fruit width	fastlmm	Chr08	Capana08g001577	132947991	132949834	Phrf1	PHRF1_MOUSE PHD and RING finger domain-containing protein 1 OS=Mus musculus GN=Phrf1 PE=1 SV=2	133045048
Fruit width	fastlmm	Chr08	Capana08g001578	132951694	132956561	DI19-3	DI193_ARATH Protein DEHYDRATION-INDUCED 19 homolog 3 OS=Arabidopsis thaliana GN=DI19-3 PE=1 SV=1	133045048
Fruit width	fastlmm	Chr08	Capana08g001579	132957751	132962419	SYP43	SYP43_ARATH Syntaxin-43 OS=Arabidopsis thaliana GN=SYP43 PE=2 SV=2	133045048
Fruit width	fastlmm	Chr08	Capana08g001580	132964252	132966444	polC	DPO3_CLOTE DNA polymerase III polC-type OS=Clostridium tetani GN=polC PE=3 SV=1	133045048
Fruit width	fastlmm	Chr08	Capana08g001581	132970064	132976971	MSTO1	MSTO1_HUMAN Protein misato homolog 1 OS=Homo sapiens GN=MSTO1 PE=1 SV=1	133045048
Fruit width	fastlmm	Chr08	Capana08g001582	132981459	132983531	SCL33	SCL33_ARATH Scarecrow-like protein 33 OS=Arabidopsis thaliana GN=SCL33 PE=3 SV=1	133045048
Fruit width	fastlmm	Chr08	Capana08g001583	132994348	132994968	PBA1	PSB6_ARATH Proteasome subunit beta type-6 OS=Arabidopsis thaliana GN=PBA1 PE=1 SV=2	133045048
Fruit width	fastlmm	Chr08	Capana08g001584	132997408	132998993	GATL5	GATL5_ARATH Probable galacturonosyltransferase-like 5 OS=Arabidopsis thaliana GN=GATL5 PE=2 SV=1	133045048
Fruit width	fastlmm	Chr08	Capana08g001585	133004100	133004788	GATA16	GAT16_ARATH GATA transcription factor 16 OS=Arabidopsis thaliana GN=GATA16 PE=2 SV=1	133045048
Fruit width	fastlmm	Chr08	Capana08g001586	133015230	133016515	NA	NA	133045048
Fruit width	fastlmm	Chr08	Capana08g001587	133023220	133023702	Unknown	PSB6_TOBAC Proteasome subunit beta type-6 OS=Nicotiana tabacum PE=2 SV=1	133045048
Fruit width	fastlmm	Chr08	Capana08g001588	133039714	133040949	dnajb6-a	DNJ6A_XENLA DnaJ homolog subfamily B member 6-A OS=Xenopus laevis GN=dnajb6-a PE=2 SV=1	133045048
Fruit width	fastlmm	Chr08	Capana08g001589	133054246	133057365	NA	NA	133045048
Fruit width	fastlmm	Chr08	Capana08g001590	133078819	133089229	ppx	PPX_PSEAE Exopolyphosphatase OS=Pseudomonas aeruginosa (strain ATCC 15692 / PAO1 / 1C / PRS 101 / LMG 12228) GN=ppx PE=3 SV=1	133185108;133185337;133185876;133185355;133045048
Fruit width	fastlmm	Chr08	Capana08g001591	133101885	133108247	EXD3	MUT7_HUMAN Probable exonuclease mut-7 homolog OS=Homo sapiens GN=EXD3 PE=1 SV=3	133185108;133185337;133193285;133185876;133185355;133194295;133194077;133045048
Fruit width	fastlmm	Chr08	Capana08g001592	133113357	133119389	RECQL1	RQL1_ARATH ATP-dependent DNA helicase Q-like 1 OS=Arabidopsis thaliana GN=RECQL1 PE=2 SV=1	133185108;133185337;133193285;133185876;133185355;133194295;133194077;133045048
Fruit width	fastlmm	Chr08	Capana08g001593	133132098	133137063	NA	NA	133185108;133185337;133223406;133193285;133185876;133185355;133194295;133194077;133045048
Fruit width	fastlmm	Chr08	Capana08g001594	133150727	133151887	NA	NA	133185108;133185337;133223406;133193285;133243380;133185876;133185355;133194295;133194077
Fruit width	fastlmm	Chr08	Capana08g001595	133158945	133164992	Unknown	PDIA6_MEDSA Probable protein disulfide-isomerase A6 OS=Medicago sativa PE=2 SV=1	133185108;133185337;133223406;133193285;133243380;133185876;133185355;133194295;133194077
Fruit width	fastlmm	Chr08	Capana08g001596	133214575	133220913	Zmat2	ZMAT2_MOUSE Zinc finger matrin-type protein 2 OS=Mus musculus GN=Zmat2 PE=2 SV=1	133185108;133185337;133223406;133193285;133243380;133185876;133185355;133194295;133194077
Fruit width	fastlmm	Chr08	Capana08g001597	133222766	133224107	PCMP-E70	PPR23_ARATH Pentatricopeptide repeat-containing protein At1g09190 OS=Arabidopsis thaliana GN=PCMP-E70 PE=2 SV=1	133185108;133185337;133223406;133193285;133243380;133185876;133185355;133194295;133194077
Fruit width	fastlmm	Chr08	Capana08g001598	133225647	133228613	SAR1A	SAR1A_ARATH GTP-binding protein SAR1A OS=Arabidopsis thaliana GN=SAR1A PE=2 SV=1	133185108;133185337;133223406;133193285;133243380;133185876;133185355;133194295;133194077
Fruit width	fastlmm	Chr08	Capana08g001599	133230600	133237835	lpdA	DLDH_SYNY3 Dihydrolipoyl dehydrogenase OS=Synechocystis sp. (strain PCC 6803 / Kazusa) GN=lpdA PE=1 SV=3	133185108;133185337;133223406;133193285;133243380;133185876;133185355;133194295;133194077
Fruit width	fastlmm	Chr08	Capana08g001600	133245923	133247298	NA	NA	133185108;133185337;133223406;133193285;133243380;133185876;133185355;133194295;133194077
Fruit width	fastlmm	Chr08	Capana08g001601	133257145	133258837	At3g01520	USPAL_ARATH Universal stress protein A-like protein OS=Arabidopsis thaliana GN=At3g01520 PE=1 SV=2	133185108;133185337;133223406;133193285;133243380;133185876;133185355;133194295;133194077;133347711;133347729;133347664;133347693
Fruit width	fastlmm	Chr08	Capana08g001602	133261412	133266379	CKI1	CKI1_ARATH Histidine kinase CKI1 OS=Arabidopsis thaliana GN=CKI1 PE=1 SV=1	133185108;133185337;133223406;133193285;133243380;133185876;133185355;133194295;133194077;133347711;133347729;133347664;133347693
Fruit width	fastlmm	Chr08	Capana08g001603	133267520	133270761	CAL1	CALR_NICPL Calreticulin OS=Nicotiana plumbaginifolia GN=CAL1 PE=2 SV=1	133185108;133185337;133223406;133193285;133243380;133185876;133185355;133194295;133194077;133347711;133347729;133347664;133347693
Fruit width	fastlmm	Chr08	Capana08g001604	133274658	133279488	AVP1	AVP1_ARATH Pyrophosphate-energized vacuolar membrane proton pump 1 OS=Arabidopsis thaliana GN=AVP1 PE=1 SV=1	133185108;133185337;133223406;133193285;133243380;133185876;133185355;133194295;133194077;133347711;133347729;133347664;133347693
Fruit width	fastlmm	Chr08	Capana08g001605	133282165	133285541	At1g56345	PUS1_ARATH RNA pseudourine synthase 1 OS=Arabidopsis thaliana GN=At1g56345 PE=2 SV=1	133185108;133185337;133223406;133193285;133243380;133185876;133185355;133194295;133194077;133347711;133347729;133347664;133347693
Fruit width	fastlmm	Chr08	Capana08g001606	133296140	133303429	SPAC24H6.01c	YA71_SCHPO Putative membrane-bound O-acyltransferase C24H6.01c OS=Schizosaccharomyces pombe (strain 972 / ATCC 24843) GN=SPAC24H6.01c PE=2 SV=4	133396929;133223406;133243380;133347711;133347729;133347664;133347693
Fruit width	fastlmm	Chr08	Capana08g001607	133352682	133358050	At5g03905	ISAM2_ARATH Iron-sulfur assembly protein IscA-like 2, mitochondrial OS=Arabidopsis thaliana GN=At5g03905 PE=2 SV=2	133396929;133433188;133419709;133419745;133419470;133419778;133429179;133347711;133347729;133347664;133347693
Fruit width	fastlmm	Chr08	Capana08g001608	133362947	133367507	prfB	RF2_MAGSA Peptide chain release factor 2 OS=Magnetospirillum magneticum (strain AMB-1 / ATCC 700264) GN=prfB PE=3 SV=1	133396929;133433188;133419709;133419745;133419470;133419778;133429179;133347711;133347729;133347664;133347693
Fruit width	fastlmm	Chr08	Capana08g001609	133368832	133371476	Dimt1	DIM1_MOUSE Probable dimethyladenosine transferase OS=Mus musculus GN=Dimt1 PE=2 SV=1	133396929;133433188;133419709;133419745;133419470;133419778;133429179;133347711;133347729;133347664;133347693
Fruit width	fastlmm	Chr08	Capana08g001610	133384970	133389119	NA	NA	133396929;133433188;133419709;133419745;133419470;133419778;133429179;133347711;133347729;133347664;133347693
Fruit width	fastlmm	Chr08	Capana08g001611	133442364	133444035	NA	NA	133396929;133433188;133419709;133419745;133419470;133419778;133429179;133347711;133347729;133347664;133347693
Fruit width	fastlmm	Chr08	Capana08g001612	133470933	133472282	At1g09820	PPR27_ARATH Pentatricopeptide repeat-containing protein At1g09820 OS=Arabidopsis thaliana GN=At1g09820 PE=2 SV=1	133396929;133433188;133419709;133419745;133419470;133419778;133429179
Fruit width	fastlmm	Chr08	Capana08g001614	133480550	133480966	OBF1	OCS1_MAIZE Ocs element-binding factor 1 OS=Zea mays GN=OBF1 PE=2 SV=2	133396929;133433188;133419709;133419745;133419470;133419778;133429179
Fruit width	fastlmm	Chr08	Capana08g001615	133491521	133498033	NA	NA	133396929;133433188;133419709;133419745;133419470;133419778;133429179;133584887
Fruit width	fastlmm	Chr08	Capana08g001616	133510159	133511112	CHLN	NAS_SOLLC Nicotianamine synthase OS=Solanum lycopersicum GN=CHLN PE=2 SV=1	133433188;133419709;133419745;133419470;133419778;133429179;133584887
Fruit width	fastlmm	Chr08	Capana08g001617	133518914	133522707	Mfap1	MFAP1_MOUSE Microfibrillar-associated protein 1 OS=Mus musculus GN=Mfap1 PE=1 SV=1	133433188;133419709;133419745;133419470;133419778;133429179;133584887
Fruit width	fastlmm	Chr08	Capana08g001618	133535940	133541103	OSH6	KNOS1_ORYSJ Homeobox protein knotted-1-like 1 OS=Oryza sativa subsp. japonica GN=OSH6 PE=2 SV=1	133584887
Fruit width	fastlmm	Chr08	Capana08g001619	133570282	133574942	CLPP5	CLPP5_ARATH ATP-dependent Clp protease proteolytic subunit 5, chloroplastic OS=Arabidopsis thaliana GN=CLPP5 PE=1 SV=1	133584887
Fruit width	fastlmm	Chr08	Capana08g001621	133596910	133597586	NA	NA	133584887
Fruit width	fastlmm	Chr08	Capana08g001623	133617133	133621154	CAT6	CAAT6_ARATH Cationic amino acid transporter 6, chloroplastic OS=Arabidopsis thaliana GN=CAT6 PE=2 SV=1	133584887
Fruit width	fastlmm	Chr08	Capana08g001625	133636087	133636467	At5g42850	TCLOT_ARATH Thioredoxin-like protein Clot OS=Arabidopsis thaliana GN=At5g42850 PE=2 SV=1	133584887
Fruit width	fastlmm	Chr08	Capana08g001626	133661102	133663441	EXL3	EXL3_ARATH GDSL esterase/lipase EXL3 OS=Arabidopsis thaliana GN=EXL3 PE=2 SV=1	133584887
Fruit width	fastlmm	Chr08	Capana08g001627	133666250	133676494	stmA	EFR3_DROME Protein EFR3 homolog cmp44E OS=Drosophila melanogaster GN=stmA PE=2 SV=3	133584887
Fruit width	fastlmm	Chr08	Capana08g001628	133682323	133686633	NA	NA	133584887
Fruit width	fastlmm	Chr12	Capana12g002156	201593880	201600503	NA	NA	201671262
Fruit width	fastlmm	Chr12	Capana12g002171	202562929	202568348	CAT7	CAAT7_ARATH Cationic amino acid transporter 7, chloroplastic OS=Arabidopsis thaliana GN=CAT7 PE=3 SV=1	202562374
Fruit width	fastlmm	Chr12	Capana12g002202	205202846	205203148	NFYC4	NFYC4_ARATH Nuclear transcription factor Y subunit C-4 OS=Arabidopsis thaliana GN=NFYC4 PE=2 SV=1	205228313
Fruit width	fastlmm	Chr12	Capana12g002207	206674802	206675416	NFYC1	NFYC1_ARATH Nuclear transcription factor Y subunit C-1 OS=Arabidopsis thaliana GN=NFYC1 PE=1 SV=1	206591342
Fruit width	fastlmm	Chr12	Capana12g002208	206681205	206681852	NA	NA	206591342
Weight per fruit	fastlmm	Chr05	Capana05g001703	168467934	168469475	At4g00750	PMTF_ARATH Probable methyltransferase PMT15 OS=Arabidopsis thaliana GN=At4g00750 PE=1 SV=1	168540175;168537584
Weight per fruit	fastlmm	Chr05	Capana05g001704	168470971	168479380	SKOR	SKOR_ARATH Potassium channel SKOR OS=Arabidopsis thaliana GN=SKOR PE=1 SV=1	168540175;168537584
Weight per fruit	fastlmm	Chr05	Capana05g001706	168585904	168586407	NA	NA	168540175;168537584
Weight per fruit	fastlmm	Chr08	Capana08g001606	133296140	133303429	SPAC24H6.01c	YA71_SCHPO Putative membrane-bound O-acyltransferase C24H6.01c OS=Schizosaccharomyces pombe (strain 972 / ATCC 24843) GN=SPAC24H6.01c PE=2 SV=4	133396929
Weight per fruit	fastlmm	Chr08	Capana08g001607	133352682	133358050	At5g03905	ISAM2_ARATH Iron-sulfur assembly protein IscA-like 2, mitochondrial OS=Arabidopsis thaliana GN=At5g03905 PE=2 SV=2	133396929;133433188;133419709;133419745
Weight per fruit	fastlmm	Chr08	Capana08g001608	133362947	133367507	prfB	RF2_MAGSA Peptide chain release factor 2 OS=Magnetospirillum magneticum (strain AMB-1 / ATCC 700264) GN=prfB PE=3 SV=1	133396929;133433188;133419709;133419745
Weight per fruit	fastlmm	Chr08	Capana08g001609	133368832	133371476	Dimt1	DIM1_MOUSE Probable dimethyladenosine transferase OS=Mus musculus GN=Dimt1 PE=2 SV=1	133396929;133433188;133419709;133419745
Weight per fruit	fastlmm	Chr08	Capana08g001610	133384970	133389119	NA	NA	133396929;133433188;133419709;133419745
Weight per fruit	fastlmm	Chr08	Capana08g001611	133442364	133444035	NA	NA	133396929;133433188;133419709;133419745
Weight per fruit	fastlmm	Chr08	Capana08g001612	133470933	133472282	At1g09820	PPR27_ARATH Pentatricopeptide repeat-containing protein At1g09820 OS=Arabidopsis thaliana GN=At1g09820 PE=2 SV=1	133396929;133433188;133419709;133419745
Weight per fruit	fastlmm	Chr08	Capana08g001614	133480550	133480966	OBF1	OCS1_MAIZE Ocs element-binding factor 1 OS=Zea mays GN=OBF1 PE=2 SV=2	133396929;133433188;133419709;133419745
Weight per fruit	fastlmm	Chr08	Capana08g001615	133491521	133498033	NA	NA	133396929;133433188;133419709;133419745
Weight per fruit	fastlmm	Chr08	Capana08g001616	133510159	133511112	CHLN	NAS_SOLLC Nicotianamine synthase OS=Solanum lycopersicum GN=CHLN PE=2 SV=1	133433188;133419709;133419745
Weight per fruit	fastlmm	Chr08	Capana08g001617	133518914	133522707	Mfap1	MFAP1_MOUSE Microfibrillar-associated protein 1 OS=Mus musculus GN=Mfap1 PE=1 SV=1	133433188;133419709;133419745
Weight per fruit	fastlmm	Chr12	Capana12g002147	200719410	200722851	NA	NA	200798023
Weight per fruit	fastlmm	Chr12	Capana12g002148	200763013	200763597	PI206	DR206_PEA Disease resistance response protein 206 OS=Pisum sativum GN=PI206 PE=2 SV=2	200798023
Weight per fruit	fastlmm	Chr12	Capana12g002156	201593880	201600503	NA	NA	201671262
Weight per fruit	fastlmm	Chr12	Capana12g002171	202562929	202568348	CAT7	CAAT7_ARATH Cationic amino acid transporter 7, chloroplastic OS=Arabidopsis thaliana GN=CAT7 PE=3 SV=1	202562374
Weight per fruit	fastlmm	Chr12	Capana12g002188	204443420	204444686	N	TMVRN_NICGU TMV resistance protein N OS=Nicotiana glutinosa GN=N PE=1 SV=1	204520891
Weight per fruit	fastlmm	Chr12	Capana12g002189	204553344	204554528	N	TMVRN_NICGU TMV resistance protein N OS=Nicotiana glutinosa GN=N PE=1 SV=1	204520891
Weight per fruit	fastlmm	Chr12	Capana12g002192	204709179	204710842	N	TMVRN_NICGU TMV resistance protein N OS=Nicotiana glutinosa GN=N PE=1 SV=1	204789997
Weight per fruit	fastlmm	Chr12	Capana12g002193	204755709	204758642	N	TMVRN_NICGU TMV resistance protein N OS=Nicotiana glutinosa GN=N PE=1 SV=1	204789997
Weight per fruit	fastlmm	Chr12	Capana12g002194	204815205	204816821	N	TMVRN_NICGU TMV resistance protein N OS=Nicotiana glutinosa GN=N PE=1 SV=1	204789997
Weight per fruit	fastlmm	Chr12	Capana12g002202	205202846	205203148	NFYC4	NFYC4_ARATH Nuclear transcription factor Y subunit C-4 OS=Arabidopsis thaliana GN=NFYC4 PE=2 SV=1	205228313
Weight per fruit	fastlmm	Chr12	Capana12g002205	206283058	206284684	RNS2	RNS2_ARATH Ribonuclease 2 OS=Arabidopsis thaliana GN=RNS2 PE=2 SV=1	206270050
Weight per fruit	fastlmm	Chr12	Capana12g002207	206674802	206675416	NFYC1	NFYC1_ARATH Nuclear transcription factor Y subunit C-1 OS=Arabidopsis thaliana GN=NFYC1 PE=1 SV=1	206591342;206719871
Weight per fruit	fastlmm	Chr12	Capana12g002208	206681205	206681852	NA	NA	206591342;206719871
Weight per fruit	fastlmm	Chr12	Capana12g002341	211714749	211717337	PCMP-H36	PP206_ARATH Putative pentatricopeptide repeat-containing protein At2g01510 OS=Arabidopsis thaliana GN=PCMP-H36 PE=3 SV=1	211814050;211814051
Weight per fruit	fastlmm	Chr12	Capana12g002342	211762034	211762495	NA	NA	211814050;211814051
Weight per fruit	fastlmm	Chr12	Capana12g002343	211762899	211766096	At1g69420	ZDHC1_ARATH Probable S-acyltransferase At1g69420 OS=Arabidopsis thaliana GN=At1g69420 PE=2 SV=2	211814050;211814051
Weight per fruit	fastlmm	Chr12	Capana12g002344	211772334	211774067	CYP77A1	C77A1_SOLME Cytochrome P450 77A1 (Fragment) OS=Solanum melongena GN=CYP77A1 PE=2 SV=1	211814050;211814051
Weight per fruit	fastlmm	Chr12	Capana12g002345	211786119	211791534	ATL38	ATL38_ARATH RING-H2 finger protein ATL38 OS=Arabidopsis thaliana GN=ATL38 PE=2 SV=1	211814050;211814051
Weight per fruit	fastlmm	Chr12	Capana12g002347	211898388	211898780	NA	NA	211814050;211814051
Weight per fruit	fastlmm	Chr12	Capana12g002348	211901623	211902087	NAC078	NAC78_ARATH NAC domain-containing protein 78 OS=Arabidopsis thaliana GN=NAC078 PE=2 SV=2	211814050;211814051
Dry matter content	fastlmm	Chr02	Capana02g003537	162037143	162040880	At3g27700	C3H41_ARATH Zinc finger CCCH domain-containing protein 41 OS=Arabidopsis thaliana GN=At3g27700 PE=1 SV=1	162015980
Dry matter content	fastlmm	Chr02	Capana02g003538	162042579	162052691	NA	NA	162015980
Dry matter content	fastlmm	Chr02	Capana02g003539	162054023	162061875	NA	NA	162015980
Dry matter content	fastlmm	Chr02	Capana02g003541	162067394	162067834	NA	NA	162015980
Dry matter content	fastlmm	Chr02	Capana02g000627	79154083	79155114	NA	NA	79178675
Dry matter content	fastlmm	Chr02	Capana02g000628	79173051	79174777	NA	NA	79178675
Dry matter content	fastlmm	Chr02	Capana02g000629	79183455	79183908	NA	NA	79178675
Dry matter content	fastlmm	Chr11	Capana11g000988	85138551	85158177	STAG1	STAG1_HUMAN Cohesin subunit SA-1 OS=Homo sapiens GN=STAG1 PE=1 SV=3	85204434;85204772;85204785;85204791;85204697
Thickness of flesh	fastlmm	Chr08	Capana08g001408	130442979	130444353	DET1	DET1_YEAST Putative phosphoglycerate mutase DET1 OS=Saccharomyces cerevisiae (strain ATCC 204508 / S288c) GN=DET1 PE=1 SV=1	130485877
Thickness of flesh	fastlmm	Chr08	Capana08g001410	130463949	130465326	DET1	DET1_YEAST Putative phosphoglycerate mutase DET1 OS=Saccharomyces cerevisiae (strain ATCC 204508 / S288c) GN=DET1 PE=1 SV=1	130485877
Thickness of flesh	fastlmm	Chr08	Capana08g001412	130473159	130476230	NA	NA	130485877
Thickness of flesh	fastlmm	Chr08	Capana08g001413	130477359	130479968	GSH2	GSHB_SOLLC Glutathione synthetase, chloroplastic OS=Solanum lycopersicum GN=GSH2 PE=2 SV=1	130485877
Thickness of flesh	fastlmm	Chr08	Capana08g001414	130480051	130483007	GSH2	GSHB_SOLLC Glutathione synthetase, chloroplastic OS=Solanum lycopersicum GN=GSH2 PE=2 SV=1	130485877
Thickness of flesh	fastlmm	Chr08	Capana08g001415	130500004	130500618	NA	NA	130485877
Thickness of flesh	fastlmm	Chr08	Capana08g001416	130501125	130501672	NA	NA	130485877
Thickness of flesh	fastlmm	Chr08	Capana08g001418	130502563	130503565	NA	NA	130485877
Thickness of flesh	fastlmm	Chr08	Capana08g001419	130577553	130578025	At1g80640	Y1864_ARATH Probable receptor-like protein kinase At1g80640 OS=Arabidopsis thaliana GN=At1g80640 PE=2 SV=1	130485877
Thickness of flesh	fastlmm	Chr08	Capana08g001606	133296140	133303429	SPAC24H6.01c	YA71_SCHPO Putative membrane-bound O-acyltransferase C24H6.01c OS=Schizosaccharomyces pombe (strain 972 / ATCC 24843) GN=SPAC24H6.01c PE=2 SV=4	133396929
Thickness of flesh	fastlmm	Chr08	Capana08g001607	133352682	133358050	At5g03905	ISAM2_ARATH Iron-sulfur assembly protein IscA-like 2, mitochondrial OS=Arabidopsis thaliana GN=At5g03905 PE=2 SV=2	133396929
Thickness of flesh	fastlmm	Chr08	Capana08g001608	133362947	133367507	prfB	RF2_MAGSA Peptide chain release factor 2 OS=Magnetospirillum magneticum (strain AMB-1 / ATCC 700264) GN=prfB PE=3 SV=1	133396929
Thickness of flesh	fastlmm	Chr08	Capana08g001609	133368832	133371476	Dimt1	DIM1_MOUSE Probable dimethyladenosine transferase OS=Mus musculus GN=Dimt1 PE=2 SV=1	133396929
Thickness of flesh	fastlmm	Chr08	Capana08g001610	133384970	133389119	NA	NA	133396929
Thickness of flesh	fastlmm	Chr08	Capana08g001611	133442364	133444035	NA	NA	133396929
Thickness of flesh	fastlmm	Chr08	Capana08g001612	133470933	133472282	At1g09820	PPR27_ARATH Pentatricopeptide repeat-containing protein At1g09820 OS=Arabidopsis thaliana GN=At1g09820 PE=2 SV=1	133396929
Thickness of flesh	fastlmm	Chr08	Capana08g001614	133480550	133480966	OBF1	OCS1_MAIZE Ocs element-binding factor 1 OS=Zea mays GN=OBF1 PE=2 SV=2	133396929
Thickness of flesh	fastlmm	Chr08	Capana08g001615	133491521	133498033	NA	NA	133396929
Thickness of flesh	fastlmm	Chr08	Capana08g001169	125945293	125950412	AGO4A	AGO4A_ORYSJ Protein argonaute 4A OS=Oryza sativa subsp. japonica GN=AGO4A PE=2 SV=1	126042291
Thickness of flesh	fastlmm	Chr08	Capana08g001170	125951926	125957268	TSR2	TSR2_YEAST Pre-rRNA-processing protein TSR2 OS=Saccharomyces cerevisiae (strain ATCC 204508 / S288c) GN=TSR2 PE=1 SV=2	126042291
Thickness of flesh	fastlmm	Chr08	Capana08g001171	125957443	125962398	Sun2	SUN2_MOUSE SUN domain-containing protein 2 OS=Mus musculus GN=Sun2 PE=1 SV=3	126042291
Thickness of flesh	fastlmm	Chr08	Capana08g001174	125969118	125974970	PPAN	PPAN_ARATH Peter Pan-like protein OS=Arabidopsis thaliana GN=PPAN PE=1 SV=1	126042291
Thickness of flesh	fastlmm	Chr08	Capana08g001175	125979071	125980897	EIN3	EIN3_ARATH Protein ETHYLENE INSENSITIVE 3 OS=Arabidopsis thaliana GN=EIN3 PE=1 SV=1	126042291
Thickness of flesh	fastlmm	Chr08	Capana08g001176	125991598	125993790	CCAMK	CCAMK_LOTJA Calcium and calcium/calmodulin-dependent serine/threonine-protein kinase OS=Lotus japonicus GN=CCAMK PE=1 SV=1	126042291
Thickness of flesh	fastlmm	Chr08	Capana08g001177	126001569	126003064	DMI3	CCAMK_MEDTR Calcium and calcium/calmodulin-dependent serine/threonine-protein kinase DMI-3 OS=Medicago truncatula GN=DMI3 PE=2 SV=1	126042291
Thickness of flesh	fastlmm	Chr08	Capana08g001178	126018781	126030132	At5g23630	ATY1_ARATH Probable cation-transporting ATPase OS=Arabidopsis thaliana GN=At5g23630 PE=2 SV=1	126042291
Thickness of flesh	fastlmm	Chr08	Capana08g001179	126031806	126038622	At5g23630	ATY1_ARATH Probable cation-transporting ATPase OS=Arabidopsis thaliana GN=At5g23630 PE=2 SV=1	126042291
Thickness of flesh	fastlmm	Chr08	Capana08g001180	126044174	126045952	NA	NA	126042291
Thickness of flesh	fastlmm	Chr08	Capana08g001181	126050312	126051028	FRS3	FRS3_ARATH Protein FAR1-RELATED SEQUENCE 3 OS=Arabidopsis thaliana GN=FRS3 PE=2 SV=2	126042291
Thickness of flesh	fastlmm	Chr08	Capana08g001182	126075740	126076441	NA	NA	126042291
Thickness of flesh	fastlmm	Chr08	Capana08g001183	126079432	126081842	WRI1	WRI1_ARATH Ethylene-responsive transcription factor WRI1 OS=Arabidopsis thaliana GN=WRI1 PE=2 SV=1	126042291
Thickness of flesh	fastlmm	Chr12	Capana12g002147	200719410	200722851	NA	NA	200798023
Thickness of flesh	fastlmm	Chr12	Capana12g002148	200763013	200763597	PI206	DR206_PEA Disease resistance response protein 206 OS=Pisum sativum GN=PI206 PE=2 SV=2	200798023
Thickness of flesh	fastlmm	Chr12	Capana12g002156	201593880	201600503	NA	NA	201671262
Thickness of flesh	fastlmm	Chr12	Capana12g002158	201784244	201788168	RF2a	RF2A_ORYSJ Transcription factor RF2a OS=Oryza sativa subsp. japonica GN=RF2a PE=1 SV=1	201722468
Thickness of flesh	fastlmm	Chr12	Capana12g002205	206283058	206284684	RNS2	RNS2_ARATH Ribonuclease 2 OS=Arabidopsis thaliana GN=RNS2 PE=2 SV=1	206270050
Thickness of flesh	fastlmm	Chr12	Capana12g002207	206674802	206675416	NFYC1	NFYC1_ARATH Nuclear transcription factor Y subunit C-1 OS=Arabidopsis thaliana GN=NFYC1 PE=1 SV=1	206591342
Thickness of flesh	fastlmm	Chr12	Capana12g002208	206681205	206681852	NA	NA	206591342
Thickness of flesh	fastlmm	Chr12	Capana12g002224	207411136	207422838	Os08g0242700	UP12_ORYSJ Unknown protein DS12 from 2D-PAGE of leaf, chloroplastic OS=Oryza sativa subsp. japonica GN=Os08g0242700 PE=2 SV=2	207472045
Thickness of flesh	fastlmm	Chr12	Capana12g002225	207428330	207428968	At3g10080	GL32_ARATH Germin-like protein subfamily 3 member 2 OS=Arabidopsis thaliana GN=At3g10080 PE=2 SV=1	207472045
Thickness of flesh	fastlmm	Chr12	Capana12g002226	207430244	207433098	NA	NA	207472045
Thickness of flesh	fastlmm	Chr12	Capana12g002227	207470947	207475783	COX15	COX15_ARATH Cytochrome c oxidase assembly protein COX15 OS=Arabidopsis thaliana GN=COX15 PE=2 SV=1	207472045
Thickness of flesh	fastlmm	Chr12	Capana12g002229	207511332	207518657	pelp1	PELP1_XENLA Proline-, glutamic acid- and leucine-rich protein 1 OS=Xenopus laevis GN=pelp1 PE=1 SV=1	207472045
Thickness of flesh	fastlmm	Chr12	Capana12g002230	207528733	207535358	mvd	MVD1_DICDI Diphosphomevalonate decarboxylase OS=Dictyostelium discoideum GN=mvd PE=3 SV=1	207472045
Spicy type	fastlmm	Chr04	Capana04g000217	2986561	2986890	ARG7	ARG7_VIGRR Indole-3-acetic acid-induced protein ARG7 OS=Vigna radiata var. radiata GN=ARG7 PE=2 SV=1	3047655
Spicy type	fastlmm	Chr04	Capana04g000218	3038004	3038453	ARG7	ARG7_VIGRR Indole-3-acetic acid-induced protein ARG7 OS=Vigna radiata var. radiata GN=ARG7 PE=2 SV=1	3047655
Spicy type	fastlmm	Chr04	Capana04g000219	3117556	3119244	obg	OBG_AKKM8 GTPase obg OS=Akkermansia muciniphila (strain ATCC BAA-835) GN=obg PE=3 SV=2	3047655
Spicy type	fastlmm	Chr04	Capana04g000220	3119250	3122737	NA	NA	3047655
Spicy type	fastlmm	Chr04	Capana04g000223	3212844	3215276	FPP4	FPP4_ARATH Filament-like plant protein 4 OS=Arabidopsis thaliana GN=FPP4 PE=2 SV=1	3280037
Spicy type	fastlmm	Chr04	Capana04g000224	3221841	3222731	RPS11	RS11_DUNTE 40S ribosomal protein S11 OS=Dunaliella tertiolecta GN=RPS11 PE=2 SV=1	3280037
Spicy type	fastlmm	Chr04	Capana04g000225	3224129	3225701	RPS11	RS11_SOYBN 40S ribosomal protein S11 OS=Glycine max GN=RPS11 PE=2 SV=2	3280037
Spicy type	fastlmm	Chr04	Capana04g000226	3253287	3262301	rfc1	RFC1_DICDI Probable replication factor C subunit 1 OS=Dictyostelium discoideum GN=rfc1 PE=3 SV=1	3280037
Spicy type	fastlmm	Chr04	Capana04g000227	3302985	3303296	NA	NA	3280037
Spicy type	fastlmm	Chr04	Capana04g000229	3341671	3345303	NA	NA	3280037
Spicy type	fastlmm	Chr06	Capana06g001594	40308643	40318991	SAPK3	SAPK3_ORYSJ Serine/threonine-protein kinase SAPK3 OS=Oryza sativa subsp. japonica GN=SAPK3 PE=1 SV=1	40301536;40301879;40301894
Spicy type	fastlmm	Chr10	Capana10g002270	201810507	201811694	At4g19060	DRL26_ARATH Probable disease resistance protein At4g19060 OS=Arabidopsis thaliana GN=At4g19060 PE=2 SV=2	201908626
Spicy type	fastlmm	Chr10	Capana10g002271	201854582	201855835	RPP13L4	R13L4_ARATH Disease resistance RPP13-like protein 4 OS=Arabidopsis thaliana GN=RPP13L4 PE=2 SV=2	201908626
Spicy type	fastlmm	Chr10	Capana10g002272	201856905	201857640	NA	NA	201908626
Spicy type	fastlmm	Chr10	Capana10g002273	201858072	201858941	NA	NA	201908626
Spicy type	fastlmm	Chr10	Capana10g002274	201871292	201875087	At4g19050	DRL25_ARATH Putative disease resistance protein At4g19050 OS=Arabidopsis thaliana GN=At4g19050 PE=3 SV=2	201908626
Spicy type	fastlmm	Chr10	Capana10g002275	201878978	201888767	YCS4	CND1_YEAST Condensin complex subunit 1 OS=Saccharomyces cerevisiae (strain ATCC 204508 / S288c) GN=YCS4 PE=1 SV=1	201908626
Spicy type	fastlmm	Chr10	Capana10g002276	201896392	201902014	At3g57050	METC_ARATH Cystathionine beta-lyase, chloroplastic OS=Arabidopsis thaliana GN=At3g57050 PE=1 SV=1	201908626
Spicy type	fastlmm	Chr10	Capana10g002277	201902771	201906075	NA	NA	201908626
Spicy type	fastlmm	Chr10	Capana10g002278	201912362	201915121	ARR9	ARR9_ARATH Two-component response regulator ARR9 OS=Arabidopsis thaliana GN=ARR9 PE=1 SV=1	201908626
Spicy type	fastlmm	Chr10	Capana10g002378	203261782	203262974	OEP163	OP163_ARATH Outer envelope pore protein 16-3, chloroplastic/mitochondrial OS=Arabidopsis thaliana GN=OEP163 PE=1 SV=1	203356617;203356884
Spicy type	fastlmm	Chr10	Capana10g002379	203268340	203272066	SPL9	SPL9_ARATH Squamosa promoter-binding-like protein 9 OS=Arabidopsis thaliana GN=SPL9 PE=2 SV=2	203356617;203356884
Spicy type	fastlmm	Chr10	Capana10g002380	203283891	203284295	NA	NA	203356617;203356884
Spicy type	fastlmm	Chr10	Capana10g002381	203298388	203299356	At3g56030	PP283_ARATH Pentatricopeptide repeat-containing protein At3g56030 OS=Arabidopsis thaliana GN=At3g56030 PE=2 SV=2	203356617;203356884
Spicy type	fastlmm	Chr10	Capana10g002382	203303730	203307918	APL	APL_ARATH Myb family transcription factor APL OS=Arabidopsis thaliana GN=APL PE=2 SV=2	203356617;203356884
Spicy type	fastlmm	Chr10	Capana10g002383	203374056	203377773	nse4	NSE4_SCHPO Non-structural maintenance of chromosome element 4 OS=Schizosaccharomyces pombe (strain 972 / ATCC 24843) GN=nse4 PE=1 SV=1	203356617;203356884
Spicy type	fastlmm	Chr10	Capana10g002384	203378713	203381827	Unknown	FABI_BRANA Enoyl-[acyl-carrier-protein] reductase [NADH], chloroplastic OS=Brassica napus PE=1 SV=2	203356617;203356884
Spicy type	fastlmm	Chr10	Capana10g002385	203389449	203394352	Os02g0194200	C3H14_ORYSJ Zinc finger CCCH domain-containing protein 14 OS=Oryza sativa subsp. japonica GN=Os02g0194200 PE=2 SV=1	203356617;203356884
Spicy type	fastlmm	Chr10	Capana10g002386	203395192	203395677	NA	NA	203356617;203356884
Spicy type	fastlmm	Chr10	Capana10g002387	203399058	203399366	GMPM1	PM1_SOYBN 18 kDa seed maturation protein OS=Glycine max GN=GMPM1 PE=2 SV=1	203356617;203356884
Spicy type	fastlmm	Chr10	Capana10g002389	203408200	203410485	GMPM1	PM1_SOYBN 18 kDa seed maturation protein OS=Glycine max GN=GMPM1 PE=2 SV=1	203356617;203356884
Spicy type	fastlmm	Chr10	Capana10g002390	203413897	203415825	NA	NA	203356617;203356884
Spicy type	fastlmm	Chr10	Capana10g002391	203420636	203424178	Os04g0584300	P2C43_ORYSJ Probable protein phosphatase 2C 43 OS=Oryza sativa subsp. japonica GN=Os04g0584300 PE=2 SV=2	203356617;203356884
Spicy type	fastlmm	Chr10	Capana10g002392	203431127	203431609	Os02g0491600	GL21_ORYSJ Putative germin-like protein 2-1 OS=Oryza sativa subsp. japonica GN=Os02g0491600 PE=3 SV=1	203356617;203356884
Spicy type	fastlmm	Chr10	Capana10g002393	203434691	203447006	viaf	VIAF1_DROME Viral IAP-associated factor homolog OS=Drosophila melanogaster GN=viaf PE=1 SV=1	203356617;203356884
Spicy type	fastlmm	Chr12	Capana12g000327	6274347	6277695	PP2B10	P2B10_ARATH F-box protein PP2-B10 OS=Arabidopsis thaliana GN=PP2B10 PE=1 SV=1	6307012
Spicy type	fastlmm	Chr12	Capana12g000328	6278675	6281526	VAMP726	VA726_ARATH Putative vesicle-associated membrane protein 726 OS=Arabidopsis thaliana GN=VAMP726 PE=2 SV=2	6307012
Spicy type	fastlmm	Chr12	Capana12g000329	6305234	6306014	CHS3	CHS3_CAMSI Chalcone synthase 3 OS=Camellia sinensis GN=CHS3 PE=2 SV=1	6307012
Spicy type	fastlmm	Chr12	Capana12g000330	6306041	6306759	CHSJ	CHSJ_PETHY Chalcone synthase J OS=Petunia hybrida GN=CHSJ PE=2 SV=2	6307012
Spicy type	fastlmm	Chr12	Capana12g000331	6362136	6363575	CHSF	CHSF_PETHY Chalcone synthase F OS=Petunia hybrida GN=CHSF PE=2 SV=2	6307012
Spicy type	fastlmm	Chr12	Capana12g000332	6404634	6409276	ALY3	ALY3_ARATH Protein ALWAYS EARLY 3 OS=Arabidopsis thaliana GN=ALY3 PE=1 SV=1	6307012
Spicy type	fastlmm	Chr12	Capana12g000555	12283450	12287265	GAPB	G3PB_ARATH Glyceraldehyde-3-phosphate dehydrogenase B, chloroplastic OS=Arabidopsis thaliana GN=GAPB PE=1 SV=2	12354265
Spicy type	fastlmm	Chr12	Capana12g000556	12288695	12290861	NA	NA	12354265
Spicy type	fastlmm	Chr12	Capana12g000557	12298321	12298650	UPP	UPP_TOBAC Uracil phosphoribosyltransferase OS=Nicotiana tabacum GN=UPP PE=2 SV=1	12354265
Spicy type	fastlmm	Chr12	Capana12g000559	12436375	12440847	PUB15	PUB15_ARATH U-box domain-containing protein 15 OS=Arabidopsis thaliana GN=PUB15 PE=2 SV=2	12354265
Spicy type	fastlmm	Chr12	Capana12g000560	12445972	12458664	CYCB2-3	CCB23_ARATH Cyclin-B2-3 OS=Arabidopsis thaliana GN=CYCB2-3 PE=2 SV=2	12354265
Spicy type	fastlmm	Chr12	Capana12g000932	35674020	35678597	NA	NA	35623982;35624024;35714951;35612932;35705203;35714760;35705282;35714999;35647310;35637757;35637805;35637651;35637657;35637762
Spicy type	fastlmm	Chr12	Capana12g000933	35684135	35684935	Unknown	RPE_SOLTU Ribulose-phosphate 3-epimerase, chloroplastic (Fragment) OS=Solanum tuberosum PE=1 SV=1	35623982;35624024;35714951;35612932;35705203;35714760;35705282;35714999;35647310;35637757;35637805;35637651;35637657;35637762
Male-sterility	fastlmm	Chr06	Capana06g002957	214341742	214349157	Unknown	CYB5_TOBAC Cytochrome b5 OS=Nicotiana tabacum PE=2 SV=1	214443037;214443090;214443102;214443346;214443356;214443358
Male-sterility	fastlmm	Chr06	Capana06g002958	214350369	214353921	At5g48800	Y5880_ARATH BTB/POZ domain-containing protein At5g48800 OS=Arabidopsis thaliana GN=At5g48800 PE=1 SV=1	214443037;214443090;214443102;214443346;214443356;214443358
Male-sterility	fastlmm	Chr06	Capana06g002959	214412526	214429417	CYP97B2	C97B2_SOYBN Cytochrome P450 97B2, chloroplastic OS=Glycine max GN=CYP97B2 PE=2 SV=1	214512490;214512774;214512679;214512426;214443037;214443090;214443102;214443346;214443356;214443358;214512793;214512494;214487149;214487352;214487359;214487375;214487058;214454925;214454931;214454953;214454976;214454977;214455006;214455008;214489390;214489432;214489441
Male-sterility	fastlmm	Chr06	Capana06g002960	214587870	214589291	GT4	URT1_FRAAN Putative UDP-rhamnose:rhamnosyltransferase 1 OS=Fragaria ananassa GN=GT4 PE=2 SV=1	214512490;214512774;214512679;214512426;214512793;214512494;214663733;214489390;214489432;214582437;214571074;214571128;214489441
Male-sterility	fastlmm	Chr06	Capana06g002962	214791005	214791707	NA	NA	214747537;214858144;214862916;214846912;214852667;214710183;214828980
Male-sterility	fastlmm	Chr06	Capana06g002963	214928883	214932088	ABHD6	ABHD6_BOVIN Monoacylglycerol lipase ABHD6 OS=Bos taurus GN=ABHD6 PE=2 SV=1	214858144;214862916;214846912;214852667;214828980
Male-sterility	fastlmm	Chr06	Capana06g002965	215102194	215102754	NA	NA	215196000;215196150;215196153;215196180;215196205;215195158;215194803;215120804;215194364
Male-sterility	fastlmm	Chr06	Capana06g002967	215172352	215173332	NA	NA	215261283;215196000;215196150;215196153;215196180;215196205;215195158;215203675;215194803;215120804;215194364
Male-sterility	fastlmm	Chr06	Capana06g002968	215328827	215334970	NA	NA	215261283;215411595;215411524;215411579;215305449;215304450;215304462;215304533;215315739;215412180;215315742;215297611;215388804;215304335;215366409;215297965;215434062;215434128;215298039;215304456;215304476;215304524;215304531;215304543;215434049;215434076;215305350;215305391;215305447;215315807;215394069;215394103;215394398;215394594;215316967;215315780;215394554
Male-sterility	fastlmm	Chr06	Capana06g002969	215340394	215341013	NA	NA	215261283;215411595;215411524;215411579;215305449;215304450;215304462;215304533;215315739;215412180;215315742;215297611;215388804;215304335;215366409;215297965;215434062;215434128;215298039;215304456;215304476;215304524;215304531;215304543;215434049;215434076;215305350;215305391;215305447;215315807;215394069;215394103;215394398;215394594;215316967;215315780;215394554
Male-sterility	fastlmm	Chr06	Capana06g003028	217273851	217275620	At1g62670	PPR91_ARATH Pentatricopeptide repeat-containing protein At1g62670, mitochondrial OS=Arabidopsis thaliana GN=At1g62670 PE=2 SV=2	217272609
Male-sterility	fastlmm	Chr06	Capana06g003029	217279968	217280700	GRH1	GRH1_ARATH GRR1-like protein 1 OS=Arabidopsis thaliana GN=GRH1 PE=1 SV=1	217272609
