# Supplementary material for: Genome-Wide Correlation of 36 Agronomic Traits in the 287 Pepper (Capsicum) Accessions Obtained from the SLAF-seq-Based GWAS
Source: Int J Mol Sci. 2019 Nov 13;20(22):5675. doi: 10.3390/ijms20225675 (PMC6888518; doi:10.3390/ijms20225675)
Supplement: Supplementary file 1 [file ijms-20-05675-s001.zip › ijms-611185-proofreading-si/supplementary material/Supplementary table 14 Value of correlation in pairwise traits..xls]

## Sheet: Sheet1
Supplementary table 14 Value of correlation in pariwise traits.
Trait A	Trait B	Coefficent
Plant type	Branching habit	-0.490753
Plant type	Main stem color	0.232372
Plant type	Main stem pubescence	-0.0133317
Plant type	Leaf shape	0.0930169
Plant type	Leaf color	0.0506531
Plant type	Leaf margin	-0.03842
Plant type	Leaf pubescence	-0.00106985
Plant type	Leaf surface characteristics	-0.0446724
Plant type	Corolla color	0.154252
Plant type	Style color	0.125798
Plant type	Anther color	0.0993985
Plant type	Flower pedicel growing state	0.0178351
Plant type	Anthocyanin on immature fruit	0.0643107
Plant type	Fruit surface furrow	-0.201665
Plant type	Fruit glossy	0.0245498
Plant type	Fruit surface characteristics	-0.0728043
Plant type	Fruit shoulder shape	-0.0637617
Plant type	Fruit apex shape	0.0131971
Plant type	Appendage at blossom-end	0.0168104
Plant type	Mature fruit color	0.0238909
Plant type	Spicy type	-0.0332258
Plant type	Male-sterility	-0.0371626
Plant type	First flower node	0.236508
Plant type	Numeber of flowers per axil	0.448863
Plant type	Numeber of locules	0.0106891
Plant type	Fruit pedicel length	0.0121764
Plant type	Placenta width	0.0124078
Plant type	Placenta length	0.012434
Plant type	Placenta size index	0.0135455
Plant type	Fruit width	0.0108257
Plant type	Fruit length	0.00726041
Plant type	Fruit shape index	0.0145177
Plant type	Weight per fruit	-0.0271894
Plant type	Dry matter content	0.0221942
Plant type	Thickness of flesh	0.00986963
Branching habit	Main stem color	-0.130021
Branching habit	Main stem pubescence	0.0880704
Branching habit	Leaf shape	-0.257942
Branching habit	Leaf color	-0.056129
Branching habit	Leaf margin	0.0647689
Branching habit	Leaf pubescence	0.0313821
Branching habit	Leaf surface characteristics	0.00291868
Branching habit	Corolla color	-0.143882
Branching habit	Style color	-0.0292167
Branching habit	Anther color	-0.0719572
Branching habit	Flower pedicel growing state	-0.102989
Branching habit	Anthocyanin on immature fruit	-0.0933111
Branching habit	Fruit surface furrow	0.295403
Branching habit	Fruit glossy	-0.0413863
Branching habit	Fruit surface characteristics	0.122734
Branching habit	Fruit shoulder shape	0.10749
Branching habit	Fruit apex shape	0.122112
Branching habit	Appendage at blossom-end	-0.0479376
Branching habit	Mature fruit color	-0.0409746
Branching habit	Spicy type	-0.00592924
Branching habit	Male-sterility	0.0373866
Branching habit	First flower node	-0.196491
Branching habit	Numeber of flowers per axil	-0.593847
Branching habit	Numeber of locules	-0.0180819
Branching habit	Fruit pedicel length	-0.0206728
Branching habit	Placenta width	-0.021102
Branching habit	Placenta length	-0.0205294
Branching habit	Placenta size index	-0.0227616
Branching habit	Fruit width	-0.0186606
Branching habit	Fruit length	-0.0117204
Branching habit	Fruit shape index	-0.022527
Branching habit	Weight per fruit	0.0443534
Branching habit	Dry matter content	-0.0392057
Branching habit	Thickness of flesh	-0.0169315
Main stem color	Main stem pubescence	0.254231
Main stem color	Leaf shape	0.0621731
Main stem color	Leaf color	0.199856
Main stem color	Leaf margin	0.0376288
Main stem color	Leaf pubescence	0.210247
Main stem color	Leaf surface characteristics	-0.174368
Main stem color	Corolla color	0.25603
Main stem color	Style color	0.0879394
Main stem color	Anther color	0.173136
Main stem color	Flower pedicel growing state	-0.199619
Main stem color	Anthocyanin on immature fruit	-0.0858781
Main stem color	Fruit surface furrow	-0.458215
Main stem color	Fruit glossy	0.0221142
Main stem color	Fruit surface characteristics	0.157585
Main stem color	Fruit shoulder shape	-0.375879
Main stem color	Fruit apex shape	-0.160186
Main stem color	Appendage at blossom-end	0.0132386
Main stem color	Mature fruit color	-0.016117
Main stem color	Spicy type	0.0192755
Main stem color	Male-sterility	-0.237054
Main stem color	First flower node	0.377904
Main stem color	Numeber of flowers per axil	0.235195
Main stem color	Numeber of locules	-0.0770538
Main stem color	Fruit pedicel length	-0.076715
Main stem color	Placenta width	-0.0781239
Main stem color	Placenta length	-0.0704755
Main stem color	Placenta size index	-0.0741699
Main stem color	Fruit width	-0.0846582
Main stem color	Fruit length	-0.080411
Main stem color	Fruit shape index	-0.0666116
Main stem color	Weight per fruit	-0.268245
Main stem color	Dry matter content	-0.0473591
Main stem color	Thickness of flesh	-0.0811483
Main stem pubescence	Leaf shape	0.256623
Main stem pubescence	Leaf color	0.0539323
Main stem pubescence	Leaf margin	-0.158007
Main stem pubescence	Leaf pubescence	0.519309
Main stem pubescence	Leaf surface characteristics	-0.336052
Main stem pubescence	Corolla color	-0.110822
Main stem pubescence	Style color	0.101705
Main stem pubescence	Anther color	0.117434
Main stem pubescence	Flower pedicel growing state	-0.405762
Main stem pubescence	Anthocyanin on immature fruit	-0.0791336
Main stem pubescence	Fruit surface furrow	-0.427078
Main stem pubescence	Fruit glossy	-0.176694
Main stem pubescence	Fruit surface characteristics	0.197959
Main stem pubescence	Fruit shoulder shape	-0.378871
Main stem pubescence	Fruit apex shape	-0.271463
Main stem pubescence	Appendage at blossom-end	0.142754
Main stem pubescence	Mature fruit color	0.0745338
Main stem pubescence	Spicy type	0.135361
Main stem pubescence	Male-sterility	-0.00141667
Main stem pubescence	First flower node	0.191938
Main stem pubescence	Numeber of flowers per axil	-0.111927
Main stem pubescence	Numeber of locules	-0.049293
Main stem pubescence	Fruit pedicel length	-0.0892856
Main stem pubescence	Placenta width	-0.091253
Main stem pubescence	Placenta length	-0.0814972
Main stem pubescence	Placenta size index	-0.0883178
Main stem pubescence	Fruit width	-0.0969983
Main stem pubescence	Fruit length	-0.0797555
Main stem pubescence	Fruit shape index	-0.0740319
Main stem pubescence	Weight per fruit	-0.15742
Main stem pubescence	Dry matter content	-0.119929
Main stem pubescence	Thickness of flesh	-0.0517849
Leaf shape	Leaf color	0.0796725
Leaf shape	Leaf margin	-0.0971065
Leaf shape	Leaf pubescence	0.138477
Leaf shape	Leaf surface characteristics	-0.282579
Leaf shape	Corolla color	-0.0892428
Leaf shape	Style color	0.167591
Leaf shape	Anther color	-0.0101843
Leaf shape	Flower pedicel growing state	-0.179236
Leaf shape	Anthocyanin on immature fruit	-0.0934843
Leaf shape	Fruit surface furrow	-0.290233
Leaf shape	Fruit glossy	-0.00139835
Leaf shape	Fruit surface characteristics	0.0892618
Leaf shape	Fruit shoulder shape	-0.304728
Leaf shape	Fruit apex shape	-0.204485
Leaf shape	Appendage at blossom-end	0.170549
Leaf shape	Mature fruit color	0.0524532
Leaf shape	Spicy type	0.0157913
Leaf shape	Male-sterility	-0.0937081
Leaf shape	First flower node	0.128245
Leaf shape	Numeber of flowers per axil	0.145529
Leaf shape	Numeber of locules	0.0771132
Leaf shape	Fruit pedicel length	-0.0669501
Leaf shape	Placenta width	-0.0685502
Leaf shape	Placenta length	-0.0645299
Leaf shape	Placenta size index	-0.0663174
Leaf shape	Fruit width	-0.0734157
Leaf shape	Fruit length	-0.062023
Leaf shape	Fruit shape index	-0.0588478
Leaf shape	Weight per fruit	-0.0507928
Leaf shape	Dry matter content	0.011774
Leaf shape	Thickness of flesh	0.0750655
Leaf color	Leaf margin	-0.0680486
Leaf color	Leaf pubescence	-0.0495117
Leaf color	Leaf surface characteristics	-0.0752422
Leaf color	Corolla color	0.121009
Leaf color	Style color	0.182655
Leaf color	Anther color	-0.0243874
Leaf color	Flower pedicel growing state	-0.0822735
Leaf color	Anthocyanin on immature fruit	0.0528413
Leaf color	Fruit surface furrow	-0.120779
Leaf color	Fruit glossy	-0.052734
Leaf color	Fruit surface characteristics	-0.00181512
Leaf color	Fruit shoulder shape	0.0273541
Leaf color	Fruit apex shape	0.0300949
Leaf color	Appendage at blossom-end	0.0485146
Leaf color	Mature fruit color	-0.0911506
Leaf color	Spicy type	-0.0333415
Leaf color	Male-sterility	-0.0646112
Leaf color	First flower node	-0.0259017
Leaf color	Numeber of flowers per axil	-0.0100618
Leaf color	Numeber of locules	0.151497
Leaf color	Fruit pedicel length	0.061235
Leaf color	Placenta width	0.0610583
Leaf color	Placenta length	0.0640861
Leaf color	Placenta size index	0.0610909
Leaf color	Fruit width	0.060559
Leaf color	Fruit length	0.0674816
Leaf color	Fruit shape index	0.0640918
Leaf color	Weight per fruit	0.058817
Leaf color	Dry matter content	-0.0130675
Leaf color	Thickness of flesh	0.151939
Leaf margin	Leaf pubescence	0.0460405
Leaf margin	Leaf surface characteristics	0.0981341
Leaf margin	Corolla color	0.124168
Leaf margin	Style color	-0.00783816
Leaf margin	Anther color	0.0408812
Leaf margin	Flower pedicel growing state	0.0726323
Leaf margin	Anthocyanin on immature fruit	0.0861124
Leaf margin	Fruit surface furrow	0.0568324
Leaf margin	Fruit glossy	-0.0194195
Leaf margin	Fruit surface characteristics	0.0752675
Leaf margin	Fruit shoulder shape	0.0158028
Leaf margin	Fruit apex shape	0.0199921
Leaf margin	Appendage at blossom-end	-0.0044105
Leaf margin	Mature fruit color	0.0741669
Leaf margin	Spicy type	0.0580502
Leaf margin	Male-sterility	0.0498215
Leaf margin	First flower node	0.0221217
Leaf margin	Numeber of flowers per axil	0.0517731
Leaf margin	Numeber of locules	-0.0601683
Leaf margin	Fruit pedicel length	-0.0429778
Leaf margin	Placenta width	-0.0426946
Leaf margin	Placenta length	-0.0447803
Leaf margin	Placenta size index	-0.0426665
Leaf margin	Fruit width	-0.0423726
Leaf margin	Fruit length	-0.0463594
Leaf margin	Fruit shape index	-0.0451234
Leaf margin	Weight per fruit	-0.112559
Leaf margin	Dry matter content	-0.0622769
Leaf margin	Thickness of flesh	-0.0611861
Leaf pubescence	Leaf surface characteristics	-0.153591
Leaf pubescence	Corolla color	0.122836
Leaf pubescence	Style color	0.198892
Leaf pubescence	Anther color	0.0527252
Leaf pubescence	Flower pedicel growing state	-0.0878405
Leaf pubescence	Anthocyanin on immature fruit	-0.0506399
Leaf pubescence	Fruit surface furrow	-0.275611
Leaf pubescence	Fruit glossy	-0.030537
Leaf pubescence	Fruit surface characteristics	0.0989984
Leaf pubescence	Fruit shoulder shape	-0.216369
Leaf pubescence	Fruit apex shape	-0.164924
Leaf pubescence	Appendage at blossom-end	0.055267
Leaf pubescence	Mature fruit color	0.0478912
Leaf pubescence	Spicy type	0.088036
Leaf pubescence	Male-sterility	-0.0717448
Leaf pubescence	First flower node	0.283485
Leaf pubescence	Numeber of flowers per axil	0.098407
Leaf pubescence	Numeber of locules	-0.120285
Leaf pubescence	Fruit pedicel length	-0.0229818
Leaf pubescence	Placenta width	-0.0237782
Leaf pubescence	Placenta length	-0.0215498
Leaf pubescence	Placenta size index	-0.021963
Leaf pubescence	Fruit width	-0.0270255
Leaf pubescence	Fruit length	-0.0248899
Leaf pubescence	Fruit shape index	-0.0190351
Leaf pubescence	Weight per fruit	-0.244456
Leaf pubescence	Dry matter content	-0.125396
Leaf pubescence	Thickness of flesh	-0.122431
Leaf surface characteristics	Corolla color	0.0497185
Leaf surface characteristics	Style color	-0.102529
Leaf surface characteristics	Anther color	-0.056021
Leaf surface characteristics	Flower pedicel growing state	0.398743
Leaf surface characteristics	Anthocyanin on immature fruit	0.0738937
Leaf surface characteristics	Fruit surface furrow	0.293034
Leaf surface characteristics	Fruit glossy	0.104574
Leaf surface characteristics	Fruit surface characteristics	-0.226626
Leaf surface characteristics	Fruit shoulder shape	0.269717
Leaf surface characteristics	Fruit apex shape	0.148934
Leaf surface characteristics	Appendage at blossom-end	-0.192248
Leaf surface characteristics	Mature fruit color	0.0495873
Leaf surface characteristics	Spicy type	0.00626201
Leaf surface characteristics	Male-sterility	0.0903961
Leaf surface characteristics	First flower node	0.016567
Leaf surface characteristics	Numeber of flowers per axil	0.00997591
Leaf surface characteristics	Numeber of locules	-0.0685546
Leaf surface characteristics	Fruit pedicel length	-0.0176491
Leaf surface characteristics	Placenta width	-0.0150246
Leaf surface characteristics	Placenta length	-0.0237857
Leaf surface characteristics	Placenta size index	-0.0178082
Leaf surface characteristics	Fruit width	-0.010256
Leaf surface characteristics	Fruit length	-0.0250748
Leaf surface characteristics	Fruit shape index	-0.0275918
Leaf surface characteristics	Weight per fruit	0.0210228
Leaf surface characteristics	Dry matter content	-0.132056
Leaf surface characteristics	Thickness of flesh	-0.0671423
Corolla color	Style color	0.222244
Corolla color	Anther color	0.0605037
Corolla color	Flower pedicel growing state	0.0865957
Corolla color	Anthocyanin on immature fruit	0.11656
Corolla color	Fruit surface furrow	-0.0797589
Corolla color	Fruit glossy	0.0347988
Corolla color	Fruit surface characteristics	0.0475839
Corolla color	Fruit shoulder shape	-0.054354
Corolla color	Fruit apex shape	0.0373807
Corolla color	Appendage at blossom-end	-0.0585662
Corolla color	Mature fruit color	0.0349126
Corolla color	Spicy type	0.0831089
Corolla color	Male-sterility	-0.127262
Corolla color	First flower node	0.19072
Corolla color	Numeber of flowers per axil	0.205905
Corolla color	Numeber of locules	-0.141094
Corolla color	Fruit pedicel length	0.0184182
Corolla color	Placenta width	0.0177801
Corolla color	Placenta length	0.0181692
Corolla color	Placenta size index	0.0191916
Corolla color	Fruit width	0.016458
Corolla color	Fruit length	0.00919266
Corolla color	Fruit shape index	0.0174859
Corolla color	Weight per fruit	-0.276873
Corolla color	Dry matter content	-0.0677928
Corolla color	Thickness of flesh	-0.142454
Style color	Anther color	0.0111875
Style color	Flower pedicel growing state	-0.0877614
Style color	Anthocyanin on immature fruit	0.0447821
Style color	Fruit surface furrow	-0.15948
Style color	Fruit glossy	-0.0127619
Style color	Fruit surface characteristics	0.0266678
Style color	Fruit shoulder shape	-0.0491194
Style color	Fruit apex shape	0.0050921
Style color	Appendage at blossom-end	-0.00588805
Style color	Mature fruit color	0.056764
Style color	Spicy type	0.134567
Style color	Male-sterility	-0.027827
Style color	First flower node	-0.00779394
Style color	Numeber of flowers per axil	0.0976064
Style color	Numeber of locules	0.0256611
Style color	Fruit pedicel length	0.0307864
Style color	Placenta width	0.029821
Style color	Placenta length	0.0336545
Style color	Placenta size index	0.0309086
Style color	Fruit width	0.0282218
Style color	Fruit length	0.030979
Style color	Fruit shape index	0.0336207
Style color	Weight per fruit	-0.0295692
Style color	Dry matter content	-0.130817
Style color	Thickness of flesh	0.0252732
Anther color	Flower pedicel growing state	-0.167595
Anther color	Anthocyanin on immature fruit	0.00970333
Anther color	Fruit surface furrow	-0.256925
Anther color	Fruit glossy	-0.0824918
Anther color	Fruit surface characteristics	-0.0815947
Anther color	Fruit shoulder shape	-0.10601
Anther color	Fruit apex shape	-0.0996793
Anther color	Appendage at blossom-end	0.00862037
Anther color	Mature fruit color	-0.0823477
Anther color	Spicy type	0.0860776
Anther color	Male-sterility	-0.0644476
Anther color	First flower node	0.154161
Anther color	Numeber of flowers per axil	0.101834
Anther color	Numeber of locules	-0.0394271
Anther color	Fruit pedicel length	-0.0460651
Anther color	Placenta width	-0.0461772
Anther color	Placenta length	-0.0427651
Anther color	Placenta size index	-0.0448158
Anther color	Fruit width	-0.0481897
Anther color	Fruit length	-0.051334
Anther color	Fruit shape index	-0.0404913
Anther color	Weight per fruit	-0.0960634
Anther color	Dry matter content	0.00431353
Anther color	Thickness of flesh	-0.0412403
Flower pedicel growing state	Anthocyanin on immature fruit	0.136496
Flower pedicel growing state	Fruit surface furrow	0.424614
Flower pedicel growing state	Fruit glossy	0.126297
Flower pedicel growing state	Fruit surface characteristics	-0.322995
Flower pedicel growing state	Fruit shoulder shape	0.350875
Flower pedicel growing state	Fruit apex shape	0.298651
Flower pedicel growing state	Appendage at blossom-end	-0.217862
Flower pedicel growing state	Mature fruit color	-0.0889555
Flower pedicel growing state	Spicy type	-0.0226868
Flower pedicel growing state	Male-sterility	0.126361
Flower pedicel growing state	First flower node	-0.110572
Flower pedicel growing state	Numeber of flowers per axil	0.148903
Flower pedicel growing state	Numeber of locules	-0.079354
Flower pedicel growing state	Fruit pedicel length	0.0193083
Flower pedicel growing state	Placenta width	0.0222703
Flower pedicel growing state	Placenta length	0.0072387
Flower pedicel growing state	Placenta size index	0.0189514
Flower pedicel growing state	Fruit width	0.028441
Flower pedicel growing state	Fruit length	0.00554575
Flower pedicel growing state	Fruit shape index	0.000390118
Flower pedicel growing state	Weight per fruit	0.0689215
Flower pedicel growing state	Dry matter content	-0.0325631
Flower pedicel growing state	Thickness of flesh	-0.0767275
Anthocyanin on immature fruit	Fruit surface furrow	0.121146
Anthocyanin on immature fruit	Fruit glossy	0.0488704
Anthocyanin on immature fruit	Fruit surface characteristics	-0.161735
Anthocyanin on immature fruit	Fruit shoulder shape	0.135416
Anthocyanin on immature fruit	Fruit apex shape	0.0918344
Anthocyanin on immature fruit	Appendage at blossom-end	-0.0308208
Anthocyanin on immature fruit	Mature fruit color	0.0489745
Anthocyanin on immature fruit	Spicy type	0.0351614
Anthocyanin on immature fruit	Male-sterility	0.0755086
Anthocyanin on immature fruit	First flower node	-0.142734
Anthocyanin on immature fruit	Numeber of flowers per axil	-0.00691302
Anthocyanin on immature fruit	Numeber of locules	0.0244178
Anthocyanin on immature fruit	Fruit pedicel length	0.0261561
Anthocyanin on immature fruit	Placenta width	0.0275845
Anthocyanin on immature fruit	Placenta length	0.0234138
Anthocyanin on immature fruit	Placenta size index	0.0265352
Anthocyanin on immature fruit	Fruit width	0.0308321
Anthocyanin on immature fruit	Fruit length	0.0219038
Anthocyanin on immature fruit	Fruit shape index	0.0225079
Anthocyanin on immature fruit	Weight per fruit	0.0613663
Anthocyanin on immature fruit	Dry matter content	-0.0154361
Anthocyanin on immature fruit	Thickness of flesh	0.0255364
Fruit surface furrow	Fruit glossy	0.0483207
Fruit surface furrow	Fruit surface characteristics	-0.0941898
Fruit surface furrow	Fruit shoulder shape	0.553118
Fruit surface furrow	Fruit apex shape	0.382208
Fruit surface furrow	Appendage at blossom-end	-0.137495
Fruit surface furrow	Mature fruit color	-0.0849174
Fruit surface furrow	Spicy type	-0.061048
Fruit surface furrow	Male-sterility	0.213948
Fruit surface furrow	First flower node	-0.4409
Fruit surface furrow	Numeber of flowers per axil	-0.324963
Fruit surface furrow	Numeber of locules	0.0230081
Fruit surface furrow	Fruit pedicel length	-0.0111512
Fruit surface furrow	Placenta width	-0.00890067
Fruit surface furrow	Placenta length	-0.0217684
Fruit surface furrow	Placenta size index	-0.0143969
Fruit surface furrow	Fruit width	0.000648107
Fruit surface furrow	Fruit length	-0.00913407
Fruit surface furrow	Fruit shape index	-0.0298969
Fruit surface furrow	Weight per fruit	0.276435
Fruit surface furrow	Dry matter content	0.00385506
Fruit surface furrow	Thickness of flesh	0.0268683
Fruit glossy	Fruit surface characteristics	-0.141687
Fruit glossy	Fruit shoulder shape	0.0854425
Fruit glossy	Fruit apex shape	-0.0597788
Fruit glossy	Appendage at blossom-end	-0.179392
Fruit glossy	Mature fruit color	-0.0475522
Fruit glossy	Spicy type	-0.0313367
Fruit glossy	Male-sterility	-0.0175411
Fruit glossy	First flower node	0.01325
Fruit glossy	Numeber of flowers per axil	0.0249475
Fruit glossy	Numeber of locules	-0.0217814
Fruit glossy	Fruit pedicel length	0.116575
Fruit glossy	Placenta width	0.117364
Fruit glossy	Placenta length	0.115521
Fruit glossy	Placenta size index	0.117013
Fruit glossy	Fruit width	0.118686
Fruit glossy	Fruit length	0.113262
Fruit glossy	Fruit shape index	0.113449
Fruit glossy	Weight per fruit	-0.00091463
Fruit glossy	Dry matter content	0.1666
Fruit glossy	Thickness of flesh	-0.0213758
Fruit surface characteristics	Fruit shoulder shape	-0.370735
Fruit surface characteristics	Fruit apex shape	-0.102144
Fruit surface characteristics	Appendage at blossom-end	0.126632
Fruit surface characteristics	Mature fruit color	-0.163427
Fruit surface characteristics	Spicy type	-0.117513
Fruit surface characteristics	Male-sterility	-0.112729
Fruit surface characteristics	First flower node	0.00459918
Fruit surface characteristics	Numeber of flowers per axil	-0.0547359
Fruit surface characteristics	Numeber of locules	0.0873586
Fruit surface characteristics	Fruit pedicel length	-0.00164098
Fruit surface characteristics	Placenta width	-0.00599078
Fruit surface characteristics	Placenta length	0.00512984
Fruit surface characteristics	Placenta size index	-0.00339134
Fruit surface characteristics	Fruit width	-0.0118061
Fruit surface characteristics	Fruit length	0.0268917
Fruit surface characteristics	Fruit shape index	0.013947
Fruit surface characteristics	Weight per fruit	-0.0279214
Fruit surface characteristics	Dry matter content	-0.0327964
Fruit surface characteristics	Thickness of flesh	0.0840681
Fruit shoulder shape	Fruit apex shape	0.231561
Fruit shoulder shape	Appendage at blossom-end	-0.0736624
Fruit shoulder shape	Mature fruit color	0.0276515
Fruit shoulder shape	Spicy type	0.11081
Fruit shoulder shape	Male-sterility	0.253206
Fruit shoulder shape	First flower node	-0.300322
Fruit shoulder shape	Numeber of flowers per axil	-0.14731
Fruit shoulder shape	Numeber of locules	-0.0143892
Fruit shoulder shape	Fruit pedicel length	0.00171044
Fruit shoulder shape	Placenta width	0.00555582
Fruit shoulder shape	Placenta length	-0.00787379
Fruit shoulder shape	Placenta size index	-0.000115618
Fruit shoulder shape	Fruit width	0.0168128
Fruit shoulder shape	Fruit length	-0.0123455
Fruit shoulder shape	Fruit shape index	-0.0176067
Fruit shoulder shape	Weight per fruit	0.245844
Fruit shoulder shape	Dry matter content	0.037847
Fruit shoulder shape	Thickness of flesh	-0.00992187
Fruit apex shape	Appendage at blossom-end	-0.228039
Fruit apex shape	Mature fruit color	0.0282429
Fruit apex shape	Spicy type	0.0260633
Fruit apex shape	Male-sterility	0.01678
Fruit apex shape	First flower node	-0.168906
Fruit apex shape	Numeber of flowers per axil	-0.0555408
Fruit apex shape	Numeber of locules	0.0204192
Fruit apex shape	Fruit pedicel length	0.0566089
Fruit apex shape	Placenta width	0.0576838
Fruit apex shape	Placenta length	0.0506099
Fruit apex shape	Placenta size index	0.0552765
Fruit apex shape	Fruit width	0.0619752
Fruit apex shape	Fruit length	0.055499
Fruit apex shape	Fruit shape index	0.045857
Fruit apex shape	Weight per fruit	0.105987
Fruit apex shape	Dry matter content	-0.0748804
Fruit apex shape	Thickness of flesh	0.0221517
Appendage at blossom-end	Mature fruit color	0.0284834
Appendage at blossom-end	Spicy type	0.0324242
Appendage at blossom-end	Male-sterility	0.0228272
Appendage at blossom-end	First flower node	-0.039733
Appendage at blossom-end	Numeber of flowers per axil	-0.0318313
Appendage at blossom-end	Numeber of locules	0.0367068
Appendage at blossom-end	Fruit pedicel length	-0.0481852
Appendage at blossom-end	Placenta width	-0.049049
Appendage at blossom-end	Placenta length	-0.0451757
Appendage at blossom-end	Placenta size index	-0.0483157
Appendage at blossom-end	Fruit width	-0.0506743
Appendage at blossom-end	Fruit length	-0.045368
Appendage at blossom-end	Fruit shape index	-0.0454436
Appendage at blossom-end	Weight per fruit	-0.0128804
Appendage at blossom-end	Dry matter content	-0.135148
Appendage at blossom-end	Thickness of flesh	0.0367894
Mature fruit color	Spicy type	0.378476
Mature fruit color	Male-sterility	0.183551
Mature fruit color	First flower node	0.107266
Mature fruit color	Numeber of flowers per axil	0.0655761
Mature fruit color	Numeber of locules	-0.0224205
Mature fruit color	Fruit pedicel length	0.115597
Mature fruit color	Placenta width	0.117002
Mature fruit color	Placenta length	0.117206
Mature fruit color	Placenta size index	0.117613
Mature fruit color	Fruit width	0.117065
Mature fruit color	Fruit length	0.100951
Mature fruit color	Fruit shape index	0.116203
Mature fruit color	Weight per fruit	-0.0540688
Mature fruit color	Dry matter content	-0.0326823
Mature fruit color	Thickness of flesh	-0.0218667
Spicy type	Male-sterility	0.483484
Spicy type	First flower node	0.137178
Spicy type	Numeber of flowers per axil	0.0741255
Spicy type	Numeber of locules	-0.0530936
Spicy type	Fruit pedicel length	0.00951802
Spicy type	Placenta width	0.0108114
Spicy type	Placenta length	0.0108939
Spicy type	Placenta size index	0.0110006
Spicy type	Fruit width	0.0111089
Spicy type	Fruit length	-0.000963571
Spicy type	Fruit shape index	0.0102083
Spicy type	Weight per fruit	-0.0807349
Spicy type	Dry matter content	-0.0842406
Spicy type	Thickness of flesh	-0.053714
Male-sterility	First flower node	-0.125461
Male-sterility	Numeber of flowers per axil	-0.105629
Male-sterility	Numeber of locules	-0.0327647
Male-sterility	Fruit pedicel length	-0.00053647
Male-sterility	Placenta width	0.000979984
Male-sterility	Placenta length	-0.00152238
Male-sterility	Placenta size index	-0.000506744
Male-sterility	Fruit width	0.00472027
Male-sterility	Fruit length	-0.00133359
Male-sterility	Fruit shape index	-0.00527281
Male-sterility	Weight per fruit	0.07801
Male-sterility	Dry matter content	-0.00313969
Male-sterility	Thickness of flesh	-0.0312684
First flower node	Numeber of flowers per axil	0.353545
First flower node	Numeber of locules	-0.0400757
First flower node	Fruit pedicel length	0.0334668
First flower node	Placenta width	0.0325253
First flower node	Placenta length	0.0366099
First flower node	Placenta size index	0.0356367
First flower node	Fruit width	0.026845
First flower node	Fruit length	0.0238552
First flower node	Fruit shape index	0.0398493
First flower node	Weight per fruit	-0.230231
First flower node	Dry matter content	-0.0913353
First flower node	Thickness of flesh	-0.0436301
Numeber of flowers per axil	Numeber of locules	-0.0125015
Numeber of flowers per axil	Fruit pedicel length	0.0336455
Numeber of flowers per axil	Placenta width	0.0338041
Numeber of flowers per axil	Placenta length	0.0332522
Numeber of flowers per axil	Placenta size index	0.0361563
Numeber of flowers per axil	Fruit width	0.0309424
Numeber of flowers per axil	Fruit length	0.0202856
Numeber of flowers per axil	Fruit shape index	0.0337895
Numeber of flowers per axil	Weight per fruit	-0.126405
Numeber of flowers per axil	Dry matter content	0.00756183
Numeber of flowers per axil	Thickness of flesh	-0.0143087
Numeber of locules	Fruit pedicel length	0.572689
Numeber of locules	Placenta width	0.57258
Numeber of locules	Placenta length	0.572475
Numeber of locules	Placenta size index	0.572231
Numeber of locules	Fruit width	0.573014
Numeber of locules	Fruit length	0.573383
Numeber of locules	Fruit shape index	0.571292
Numeber of locules	Weight per fruit	0.802172
Numeber of locules	Dry matter content	0.397329
Numeber of locules	Thickness of flesh	0.999949
Fruit pedicel length	Placenta width	0.999947
Fruit pedicel length	Placenta length	0.999648
Fruit pedicel length	Placenta size index	0.999951
Fruit pedicel length	Fruit width	0.999792
Fruit pedicel length	Fruit length	0.998792
Fruit pedicel length	Fruit shape index	0.999384
Fruit pedicel length	Weight per fruit	0.470106
Fruit pedicel length	Dry matter content	0.522591
Fruit pedicel length	Thickness of flesh	0.5732
Placenta width	Placenta length	0.999565
Placenta width	Placenta size index	0.999968
Placenta width	Fruit width	0.999895
Placenta width	Fruit length	0.998586
Placenta width	Fruit shape index	0.999258
Placenta width	Weight per fruit	0.470818
Placenta width	Dry matter content	0.521906
Placenta width	Thickness of flesh	0.573121
Placenta length	Placenta size index	0.999665
Placenta length	Fruit width	0.999241
Placenta length	Fruit length	0.998955
Placenta length	Fruit shape index	0.999585
Placenta length	Weight per fruit	0.466189
Placenta length	Dry matter content	0.52249
Placenta length	Thickness of flesh	0.572926
Placenta size index	Fruit width	0.999773
Placenta size index	Fruit length	0.998622
Placenta size index	Fruit shape index	0.999431
Placenta size index	Weight per fruit	0.467907
Placenta size index	Dry matter content	0.521655
Placenta size index	Thickness of flesh	0.572724
Fruit width	Fruit length	0.998263
Fruit width	Fruit shape index	0.998745
Fruit width	Weight per fruit	0.475958
Fruit width	Dry matter content	0.522212
Fruit width	Thickness of flesh	0.573644
Fruit length	Fruit shape index	0.999154
Fruit length	Weight per fruit	0.471142
Fruit length	Dry matter content	0.521069
Fruit length	Thickness of flesh	0.573859
Fruit shape index	Weight per fruit	0.461255
Fruit shape index	Dry matter content	0.521615
Fruit shape index	Thickness of flesh	0.571656
Weight per fruit	Dry matter content	0.495063
Weight per fruit	Thickness of flesh	0.80499
Dry matter content	Thickness of flesh	0.397423
