# Supplementary material for: Genome-Wide Correlation of 36 Agronomic Traits in the 287 Pepper (Capsicum) Accessions Obtained from the SLAF-seq-Based GWAS
Source: Int J Mol Sci. 2019 Nov 13;20(22):5675. doi: 10.3390/ijms20225675 (PMC6888518; doi:10.3390/ijms20225675)
Supplement: Supplementary file 1 [file ijms-20-05675-s001.zip › ijms-611185-proofreading-si/supplementary material/Supplementary table 15 Detail information of pleiotropic candidate genes in different traits..xls]

## Sheet: Sheet1
Supplementary table 15 Detail information of pleiotropic candidate genes in different traits.
Gene name	Chr ID	Gene_start	Gene_end	Traits	Gene symbol	Gene discription(or annotation)	Associated snp_location
Capana01g001865	Chr01	75913217	75914278	Lm; Cc	psbA	PSBA_TOBAC Photosystem Q(B) protein OS=Nicotiana tabacum GN=psbA PE=3 SV=2	75969620;75969649;75969846;75969892;75994826;
Capana01g001866	Chr01	75936616	75937029	Lm; Cc	psbD	PSBD_VITVI Photosystem II D2 protein OS=Vitis vinifera GN=psbD PE=3 SV=1
Capana01g001867	Chr01	75940329	75945066	Lm; Cc	psaA	PSAA_TOBAC Photosystem I P700 chlorophyll a apoprotein A1 OS=Nicotiana tabacum GN=psaA PE=3 SV=2
Capana01g001868	Chr01	75953245	75953550	Lm; Cc	ndhJ	NDHJ_TOBAC NAD(P)H-quinone oxidoreductase subunit J, chloroplastic OS=Nicotiana tabacum GN=ndhJ PE=3 SV=1
Capana01g001869	Chr01	75953656	75954081	Lm; Cc	ndhK	NDHK_ATRBE NAD(P)H-quinone oxidoreductase subunit K, chloroplastic OS=Atropa belladonna GN=ndhK PE=3 SV=2
Capana01g001870	Chr01	75957681	75958013	Lm; Cc	atpB	ATPB_COFAR ATP synthase subunit beta, chloroplastic OS=Coffea arabica GN=atpB PE=3 SV=1
Capana01g001871	Chr01	75970904	75971290	Lm; Cc	atpF	ATPF_ATRBE ATP synthase subunit b, chloroplastic OS=Atropa belladonna GN=atpF PE=3 SV=1
Capana01g001872	Chr01	75971447	75971830	Lm; Cc	atpA	ATPA_SOLTU ATP synthase subunit alpha, chloroplastic OS=Solanum tuberosum GN=atpA PE=3 SV=1
Capana01g001873	Chr01	75972101	75972715	Lm; Cc	atpA	ATPA_SOLTU ATP synthase subunit alpha, chloroplastic OS=Solanum tuberosum GN=atpA PE=3 SV=1
Capana01g001874	Chr01	75981382	75982251	Lm; Cc	atpA	ATPA_SOLTU ATP synthase subunit alpha, chloroplastic OS=Solanum tuberosum GN=atpA PE=3 SV=1
Capana01g001875	Chr01	75982264	75982905	Lm; Cc	atpA	ATPA_SOLTU ATP synthase subunit alpha, chloroplastic OS=Solanum tuberosum GN=atpA PE=3 SV=1
Capana01g001876	Chr01	75982957	75983445	Lm; Cc	atpF	ATPF_SOLTU ATP synthase subunit b, chloroplastic OS=Solanum tuberosum GN=atpF PE=3 SV=1
Capana01g001878	Chr01	75988441	75992268	Lm; Cc	rpoC2	RPOC2_ATRBE DNA-directed RNA polymerase subunit beta'' OS=Atropa belladonna GN=rpoC2 PE=3 SV=1
Capana01g001881	Chr01	75995486	75996235	Lm; Cc	rpoB	RPOB_ATRBE DNA-directed RNA polymerase subunit beta OS=Atropa belladonna GN=rpoB PE=3 SV=1
Capana01g001882	Chr01	75996343	75997002	Lm; Cc	rpoB	RPOB_TOBAC DNA-directed RNA polymerase subunit beta OS=Nicotiana tabacum GN=rpoB PE=3 SV=1
Capana01g001883	Chr01	75997126	75998433	Lm; Cc	rpoB	RPOB_TOBAC DNA-directed RNA polymerase subunit beta OS=Nicotiana tabacum GN=rpoB PE=3 SV=1
Capana01g001884	Chr01	76011497	76022195	Lm; Cc	AXR1	ULA1_ARATH NEDD8-activating enzyme E1 regulatory subunit OS=Arabidopsis thaliana GN=AXR1 PE=1 SV=1
Capana01g001885	Chr01	76053579	76053929	Lm; Cc	NA	NA
Capana01g004047	Chr01	279955811	279956406	Pt; Nfpa	NA	NA
Capana01g004048	Chr01	279991043	279994746	Pt; Nfpa	AAE	AAE_RAUSE Acetylajmalan esterase OS=Rauvolfia serpentina GN=AAE PE=1 SV=1
Capana01g004050	Chr01	280378759	280381366	Pt; Nfpa	SPCC550.15c	YJVF_SCHPO Zinc finger protein C550.15c OS=Schizosaccharomyces pombe (strain 972 / ATCC 24843) GN=SPCC550.15c PE=1 SV=1
Capana01g004051	Chr01	280391027	280398836	Pt; Nfpa	NA	NA
Capana01g004052	Chr01	280486919	280489838	Pt; Nfpa	Rnf13	RNF13_MOUSE E3 ubiquitin-protein ligase RNF13 OS=Mus musculus GN=Rnf13 PE=1 SV=2
Capana02g000090	Chr02	15369299	15371524	Bh; Sc	NA	NA
Capana02g000091	Chr02	15381531	15381917	Bh; Sc	NA	NA
Capana02g000092	Chr02	15382037	15413792	Bh; Sc	atad1a	ATD1A_DANRE ATPase family AAA domain-containing protein 1-A OS=Danio rerio GN=atad1a PE=2 SV=2
Capana02g000700	Chr02	85140380	85144310	Bh; Cc	AP2	AP2_ARATH Floral homeotic protein APETALA 2 OS=Arabidopsis thaliana GN=AP2 PE=1 SV=1
Capana02g000701	Chr02	85250862	85251422	Bh; Cc	NA	NA
Capana02g000702	Chr02	85391720	85398632	Bh; Cc	SEC10	EXOC5_ARATH Exocyst complex component 5 OS=Arabidopsis thaliana GN=SEC10 PE=2 SV=2
Capana02g000703	Chr02	85399096	85418782	Bh; Cc	SEC10	EXOC5_ARATH Exocyst complex component 5 OS=Arabidopsis thaliana GN=SEC10 PE=2 SV=2
Capana02g000704	Chr02	85428830	85429171	Bh; Cc	naa50	NAA50_XENLA N-alpha-acetyltransferase 50 OS=Xenopus laevis GN=naa50 PE=2 SV=1
Capana02g000705	Chr02	85454665	85457890	Bh; Cc	NA	NA
Capana02g000933	Chr02	103140677	103143615	Fw; Wpf	Unknown	VDAC1_SOLTU Mitochondrial outer membrane protein porin of 34 kDa OS=Solanum tuberosum PE=1 SV=2
Capana02g000934	Chr02	103144758	103147865	Fw; Wpf	HIR1	HIR1_ARATH Hypersensitive-induced response protein 1 OS=Arabidopsis thaliana GN=HIR1 PE=1 SV=1
Capana02g000935	Chr02	103152167	103160810	Fw; Wpf	ytfP	YTFP_BACSU Uncharacterized protein ytfP OS=Bacillus subtilis GN=ytfP PE=4 SV=2
Capana02g000936	Chr02	103167163	103167726	Fw; Wpf	NA	NA
Capana02g000937	Chr02	103169898	103171778	Fw; Wpf	NA	NA
Capana02g000938	Chr02	103186642	103189096	Fw; Wpf	NA	NA
Capana02g000939	Chr02	103193059	103198538	Fw; Wpf	NA	NA
Capana02g000952	Chr02	104250329	104251764	Bh; Cc	Unknown	GSTX1_TOBAC Probable glutathione S-transferase OS=Nicotiana tabacum PE=2 SV=1
Capana02g000954	Chr02	104351404	104351751	Bh; Cc	PURA1	PUR_ARATH Transcription factor Pur-alpha 1 OS=Arabidopsis thaliana GN=PURA1 PE=1 SV=2
Capana02g002003	Chr02	137702790	137703248	Lp; Sc	NA	NA
Capana02g002004	Chr02	137704920	137711043	Lp; Sc	SCAMP1	SCAM1_ORYSJ Secretory carrier-associated membrane protein 1 OS=Oryza sativa subsp. japonica GN=SCAMP1 PE=2 SV=1
Capana02g002005	Chr02	137726848	137728375	Lp; Sc	NA	NA
Capana02g002698	Chr02	149172945	149181833	Pt; Nfpa	Nol6	NOL6_MOUSE Nucleolar protein 6 OS=Mus musculus GN=Nol6 PE=2 SV=2
Capana02g002699	Chr02	149182013	149183881	Pt; Nfpa	NA	NA
Capana02g002700	Chr02	149187513	149187839	Pt; Nfpa	NA	NA
Capana02g002701	Chr02	149200284	149201381	Pt; Nfpa	At3g06240	FBK50_ARATH F-box/kelch-repeat protein At3g06240 OS=Arabidopsis thaliana GN=At3g06240 PE=2 SV=1
Capana02g002702	Chr02	149200981	149210274	Pt; Nfpa	nol6	NOL6_XENLA Nucleolar protein 6 OS=Xenopus laevis GN=nol6 PE=2 SV=2
Capana02g002703	Chr02	149213400	149218107	Pt; Nfpa	Vps39	VPS39_MOUSE Vam6/Vps39-like protein OS=Mus musculus GN=Vps39 PE=2 SV=1
Capana02g002704	Chr02	149218630	149219433	Pt; Nfpa	mettl21a	MT21A_DANRE Methyltransferase-like protein 21A OS=Danio rerio GN=mettl21a PE=2 SV=1
Capana02g002705	Chr02	149221593	149223230	Pt; Nfpa	TULP2	TLP2_ARATH Tubby-like F-box protein 2 OS=Arabidopsis thaliana GN=TULP2 PE=2 SV=1
Capana02g002706	Chr02	149234301	149235021	Pt; Nfpa	EREBP1	ERF1_ORYSJ Ethylene-responsive transcription factor 1 OS=Oryza sativa subsp. japonica GN=EREBP1 PE=1 SV=1
Capana02g002708	Chr02	149315407	149316518	Pt; Nfpa	GATA18	GAT18_ARATH GATA transcription factor 18 OS=Arabidopsis thaliana GN=GATA18 PE=2 SV=2
Capana02g002709	Chr02	149358099	149360966	Pt; Nfpa	EPHX4	EPHX4_HUMAN Epoxide hydrolase 4 OS=Homo sapiens GN=EPHX4 PE=2 SV=2
Capana02g002710	Chr02	149362079	149367873	Pt; Nfpa	At1g75220	ERDL6_ARATH Sugar transporter ERD6-like 6 OS=Arabidopsis thaliana GN=At1g75220 PE=1 SV=1
Capana02g002711	Chr02	149369435	149370764	Pt; Nfpa	mag1	MAG1_SCHPO DNA-3-methyladenine glycosylase 1 OS=Schizosaccharomyces pombe (strain 972 / ATCC 24843) GN=mag1 PE=1 SV=1
Capana03g000468	Chr03	6416865	6431483	Bh; Nfpa	TPL	TPL_ARATH Protein TOPLESS OS=Arabidopsis thaliana GN=TPL PE=1 SV=1
Capana03g000469	Chr03	6432939	6442673	Bh; Nfpa	CNGC8	CNGC8_ARATH Putative cyclic nucleotide-gated ion channel 8 OS=Arabidopsis thaliana GN=CNGC8 PE=2 SV=2
Capana03g000470	Chr03	6467523	6469530	Bh; Nfpa	NA	NA
Capana03g000471	Chr03	6485147	6487731	Bh; Nfpa	NA	NA
Capana03g000472	Chr03	6492750	6499821	Bh; Nfpa	guaA	GUAA_HELHP Probable GMP synthase [glutamine-hydrolyzing] OS=Helicobacter hepaticus (strain ATCC 51449 / 3B1) GN=guaA PE=3 SV=1
Capana03g000473	Chr03	6501568	6503375	Bh; Nfpa	WRKY40	WRK40_ARATH Probable WRKY transcription factor 40 OS=Arabidopsis thaliana GN=WRKY40 PE=1 SV=1
Capana03g000474	Chr03	6559515	6567077	Bh; Nfpa	NRAMP1	NRAM1_ARATH Metal transporter Nramp1 OS=Arabidopsis thaliana GN=NRAMP1 PE=1 SV=1
Capana03g000475	Chr03	6592026	6594789	Bh; Nfpa	A	DFRA_DIACA Dihydroflavonol-4-reductase OS=Dianthus caryophyllus GN=A PE=2 SV=1
Capana03g001806	Chr03	35886902	35887696	Bh; Cc; Sc	NA	NA
Capana03g001807	Chr03	35964353	35966106	Lp; Cc; Sc	COMT	COMT1_CAPCH Caffeic acid 3-O-methyltransferase OS=Capsicum chinense GN=COMT PE=2 SV=1
Capana03g001808	Chr03	36026768	36027596	Lp; Cc; Sc	Unknown	COMT1_COFCA Caffeic acid 3-O-methyltransferase OS=Coffea canephora PE=2 SV=1
Capana03g001810	Chr03	36035434	36037198	Lp; Cc; Sc	COMT	COMT1_CAPCH Caffeic acid 3-O-methyltransferase OS=Capsicum chinense GN=COMT PE=2 SV=1
Capana03g001811	Chr03	36051871	36054808	Lp; Cc; Sc	COMT	COMT1_CAPAN Caffeic acid 3-O-methyltransferase OS=Capsicum annuum GN=COMT PE=2 SV=2
Capana03g001812	Chr03	36062495	36069847	Lp; Cc; Sc	FHT	FL3H_PETCR Flavanone 3-dioxygenase OS=Petroselinum crispum GN=FHT PE=1 SV=1
Capana03g001926	Chr03	39229362	39230232	Sc; Dmc	ATHB-7	ATHB7_ARATH Homeobox-leucine zipper protein ATHB-7 OS=Arabidopsis thaliana GN=ATHB-7 PE=2 SV=2
Capana03g001927	Chr03	39242356	39249084	Sc; Dmc	At1g06690	Y1669_ARATH Uncharacterized oxidoreductase At1g06690, chloroplastic OS=Arabidopsis thaliana GN=At1g06690 PE=1 SV=1
Capana03g001928	Chr03	39342140	39342508	Sc; Dmc	NA	NA
Capana03g001931	Chr03	39386650	39389924	Sc; Dmc	EMB2024	6PGL5_ARATH Probable 6-phosphogluconolactonase 5, chloroplastic OS=Arabidopsis thaliana GN=EMB2024 PE=2 SV=1
Capana03g001932	Chr03	39391419	39391733	Sc; Dmc	Os08g0547100	6PGL3_ORYSJ Probable 6-phosphogluconolactonase 3, chloroplastic OS=Oryza sativa subsp. japonica GN=Os08g0547100 PE=2 SV=1
Capana03g001933	Chr03	39392709	39394629	Sc; Dmc	R1B-8	R1B8_SOLDE Putative late blight resistance protein homolog R1B-8 OS=Solanum demissum GN=R1B-8 PE=5 SV=1
Capana03g001934	Chr03	39394677	39395072	Sc; Dmc	RPP13L3	R13L3_ARATH Putative disease resistance RPP13-like protein 3 OS=Arabidopsis thaliana GN=RPP13L3 PE=2 SV=1
Capana03g001935	Chr03	39395077	39395400	Sc; Dmc	NA	NA
Capana03g001936	Chr03	39428921	39429319	Sc; Dmc	At4g20940	Y4294_ARATH Probable LRR receptor-like serine/threonine-protein kinase At4g20940 OS=Arabidopsis thaliana GN=At4g20940 PE=1 SV=1
Capana03g001937	Chr03	39429815	39430524	Sc; Dmc	RLP12	RLP12_ARATH Receptor-like protein 12 OS=Arabidopsis thaliana GN=RLP12 PE=2 SV=2
Capana03g002047	Chr03	43287940	43289828	Pt; Nfpa	otsB	OTSB_MYCTU Trehalose-phosphate phosphatase OS=Mycobacterium tuberculosis GN=otsB PE=1 SV=1
Capana03g002048	Chr03	43301290	43301739	Pt; Nfpa	PSKR2	PSKR2_ARATH Phytosulfokine receptor 2 OS=Arabidopsis thaliana GN=PSKR2 PE=2 SV=1
Capana03g002049	Chr03	43375778	43379072	Pt; Nfpa	PYL8	PYL8_ARATH Abscisic acid receptor PYL8 OS=Arabidopsis thaliana GN=PYL8 PE=1 SV=1
Capana03g002050	Chr03	43381508	43388059	Pt; Nfpa	PAP1	PPA1_ARATH Probable inactive purple acid phosphatase 1 OS=Arabidopsis thaliana GN=PAP1 PE=1 SV=1
Capana03g003087	Chr03	168257013	168263530	Lm; Sc	At5g05130	SM3L1_ARATH Putative SWI/SNF-related matrix-associated actin-dependent regulator of chromatin subfamily A member 3-like 1 OS=Arabidopsis thaliana GN=At5g05130 PE=2 SV=1
Capana03g003669	Chr03	233615606	233624602	Sc; Dmc	NA	NA
Capana03g003670	Chr03	233634471	233635971	Sc; Dmc	DI19-4	DI194_ARATH Protein DEHYDRATION-INDUCED 19 homolog 4 OS=Arabidopsis thaliana GN=DI19-4 PE=1 SV=1
Capana03g003671	Chr03	233665944	233668281	Sc; Dmc	NA	NA
Capana03g003672	Chr03	233670320	233675335	Sc; Dmc	SYP43	SYP43_ARATH Syntaxin-43 OS=Arabidopsis thaliana GN=SYP43 PE=2 SV=2
Capana03g003673	Chr03	233675401	233677982	Sc; Dmc	COBL7	COBL7_ARATH COBRA-like protein 7 OS=Arabidopsis thaliana GN=COBL7 PE=1 SV=2
Capana03g003674	Chr03	233683004	233687565	Sc; Dmc	CSLD5	CSLD5_ARATH Cellulose synthase-like protein D5 OS=Arabidopsis thaliana GN=CSLD5 PE=2 SV=1
Capana03g003675	Chr03	233705895	233706992	Sc; Dmc	GATL7	GATL7_ARATH Probable galacturonosyltransferase-like 7 OS=Arabidopsis thaliana GN=GATL7 PE=2 SV=1
Capana03g003676	Chr03	233782814	233783302	Sc; Dmc	NA	NA
Capana03g003677	Chr03	233806245	233806619	Sc; Dmc	NA	NA
Capana03g004380	Chr03	252520238	252520672	Pt; Bh; Wpf	C12RT1	FLRT_CITMA Flavanone 7-O-glucoside 2''-O-beta-L-rhamnosyltransferase OS=Citrus maxima GN=C12RT1 PE=1 SV=2
Capana03g004381	Chr03	252541979	252542386	Pt; Bh; Wpf	R1B-17	R1B17_SOLDE Putative late blight resistance protein homolog R1B-17 OS=Solanum demissum GN=R1B-17 PE=3 SV=1
Capana03g004382	Chr03	252542439	252544873	Pt; Bh; Wpf	R1A-6	R1A6_SOLDE Putative late blight resistance protein homolog R1A-6 OS=Solanum demissum GN=R1A-6 PE=3 SV=2
Capana03g004383	Chr03	252611756	252612309	Pt; Bh; Wpf	NA	NA
Capana03g004384	Chr03	252630196	252630603	Pt; Bh; Wpf	NA	NA
Capana04g000516	Chr04	8302268	8309077	Pw; Fw	NA	NA
Capana04g000517	Chr04	8310462	8314901	Pw; Fw	HO2	HMOX2_ARATH Probable inactive heme oxygenase 2, chloroplastic OS=Arabidopsis thaliana GN=HO2 PE=1 SV=2
Capana04g000518	Chr04	8321895	8337486	Pw; Fw	SERAC1	SRAC1_BOVIN Protein SERAC1 OS=Bos taurus GN=SERAC1 PE=2 SV=1
Capana04g000519	Chr04	8344660	8351472	Pw; Fw	samm50b	SAM5B_DANRE Sorting and assembly machinery component 50 homolog B OS=Danio rerio GN=samm50b PE=2 SV=1
Capana04g000520	Chr04	8356535	8358754	Pw; Fw	Unknown	PATA3_SOLTU Patatin group A-3 OS=Solanum tuberosum PE=2 SV=1
Capana04g000521	Chr04	8361872	8365445	Pw; Fw	Unknown	PATA3_SOLTU Patatin group A-3 OS=Solanum tuberosum PE=2 SV=1
Capana04g000522	Chr04	8369182	8371757	Pw; Fw	Unknown	PATA3_SOLTU Patatin group A-3 OS=Solanum tuberosum PE=2 SV=1
Capana04g000523	Chr04	8379190	8383669	Pw; Fw	Unknown	PATA3_SOLTU Patatin group A-3 OS=Solanum tuberosum PE=2 SV=1
Capana04g000524	Chr04	8393660	8399934	Pw; Fw	RPN11	PSDE_ARATH 26S proteasome non-ATPase regulatory subunit 14 OS=Arabidopsis thaliana GN=RPN11 PE=2 SV=1
Capana04g000525	Chr04	8402481	8404297	Pw; Fw	CXE2	CXE2_ARATH Probable carboxylesterase 2 OS=Arabidopsis thaliana GN=CXE2 PE=2 SV=1
Capana04g000526	Chr04	8430020	8434322	Pw; Fw	At1g47420	UMP6_ARATH Uncharacterized protein At1g47420, mitochondrial OS=Arabidopsis thaliana GN=At1g47420 PE=1 SV=1
Capana04g000527	Chr04	8435164	8435580	Pw; Fw	NA	NA
Capana04g000528	Chr04	8437569	8445599	Pw; Fw	NA	NA
Capana04g000530	Chr04	8447773	8449332	Pw; Fw	At1g73400	PP117_ARATH Pentatricopeptide repeat-containing protein At1g73400, mitochondrial OS=Arabidopsis thaliana GN=At1g73400 PE=2 SV=2
Capana04g000531	Chr04	8451275	8456464	Pw; Fw	NA	NA
Capana04g000812	Chr04	15352100	15358944	Lm; Fss	CIPK8	CIPK8_ARATH CBL-interacting serine/threonine-protein kinase 8 OS=Arabidopsis thaliana GN=CIPK8 PE=1 SV=1
Capana04g000813	Chr04	15471778	15473217	Lm; Fss	NA	NA
Capana04g001151	Chr04	33509254	33510157	Bh; Sc	NA	NA
Capana04g001480	Chr04	58543832	58545440	Lm; Nfpa	MYB44	MYB44_ARATH Transcription factor MYB44 OS=Arabidopsis thaliana GN=MYB44 PE=2 SV=1
Capana04g001481	Chr04	58643341	58644366	Lm; Nfpa	NA	NA
Capana04g002479	Chr04	204050613	204056276	Bh; Cc	NA	NA
Capana04g002480	Chr04	204057199	204063289	Bh; Cc	Slc25a3	MPCP_MOUSE Phosphate carrier protein, mitochondrial OS=Mus musculus GN=Slc25a3 PE=1 SV=1
Capana04g002482	Chr04	204097905	204101991	Bh; Cc	HMG3	HMDH3_SOLTU 3-hydroxy-3-methylglutaryl-coenzyme A reductase 3 OS=Solanum tuberosum GN=HMG3 PE=2 SV=1
Capana04g002812	Chr04	214538658	214559447	Lm; Cc	PI4KALPHA1	P4KA1_ARATH Phosphatidylinositol 4-kinase alpha OS=Arabidopsis thaliana GN=PI4KALPHA1 PE=1 SV=2
Capana04g002813	Chr04	214575358	214579237	Lm; Cc	CASD1	CASD1_HUMAN CAS1 domain-containing protein 1 OS=Homo sapiens GN=CASD1 PE=2 SV=1
Capana04g002814	Chr04	214594412	214595218	Pt; Lm; Cc	PUP9	PUP9_ARATH Probable purine permease 9 OS=Arabidopsis thaliana GN=PUP9 PE=2 SV=2
Capana04g002815	Chr04	214597295	214597825	Pt; Lm; Cc	PUP10	PUP10_ARATH Probable purine permease 10 OS=Arabidopsis thaliana GN=PUP10 PE=2 SV=2
Capana04g002816	Chr04	214599418	214602513	Pt; Lm; Cc	Alg14	ALG14_RAT UDP-N-acetylglucosamine transferase subunit ALG14 homolog OS=Rattus norvegicus GN=Alg14 PE=2 SV=1
Capana04g002817	Chr04	214603574	214604462	Pt; Lm; Cc	Ankrd27	ANR27_MOUSE Ankyrin repeat domain-containing protein 27 OS=Mus musculus GN=Ankrd27 PE=1 SV=2
Capana04g002818	Chr04	214608240	214612724	Pt; Lm; Cc	NA	NA
Capana04g002819	Chr04	214613777	214614580	Pt; Lm; Cc	CAB3C	CB2G_SOLLC Chlorophyll a-b binding protein 3C, chloroplastic OS=Solanum lycopersicum GN=CAB3C PE=3 SV=1
Capana04g002820	Chr04	214616223	214617026	Pt; Lm; Cc	CAB3C	CB2G_SOLLC Chlorophyll a-b binding protein 3C, chloroplastic OS=Solanum lycopersicum GN=CAB3C PE=3 SV=1
Capana04g002821	Chr04	214617964	214628093	Pt; Lm; Cc	NA	NA
Capana04g002823	Chr04	214701451	214711233	Pt; Lm; Cc	IIL1	LEUC_ARATH 3-isopropylmalate dehydratase OS=Arabidopsis thaliana GN=IIL1 PE=2 SV=1
Capana04g002824	Chr04	214713072	214715950	Pt; Lm; Cc	NA	NA
Capana04g002825	Chr04	214718108	214721524	Pt; Lm; Cc	NA	NA
Capana04g002826	Chr04	214723600	214725213	Pt; Lm; Cc	TOM22-2	TO222_ARATH Mitochondrial import receptor subunit TOM22 homolog 2 OS=Arabidopsis thaliana GN=TOM22-2 PE=1 SV=3
Capana04g002827	Chr04	214740254	214741576	Pt; Lm; Cc	PER40	PER40_ARATH Peroxidase 40 OS=Arabidopsis thaliana GN=PER40 PE=2 SV=2
Capana04g002828	Chr04	214744654	214748394	Pt; Cc	CRRSP3	CRR3_ARATH Cysteine-rich repeat secretory protein 3 OS=Arabidopsis thaliana GN=CRRSP3 PE=2 SV=1
Capana05g000979	Chr05	43834672	43836387	Bh; Cc	ZAT1	ZAT1_ARATH Zinc finger protein ZAT1 OS=Arabidopsis thaliana GN=ZAT1 PE=2 SV=1
Capana06g000389	Chr06	5649418	5656774	Pt; Nfpa	NA	NA
Capana06g000390	Chr06	5694600	5695244	Pt; Nfpa	At2g44920	TL15A_ARATH Thylakoid lumenal 15 kDa protein 1, chloroplastic OS=Arabidopsis thaliana GN=At2g44920 PE=1 SV=2
Capana06g000391	Chr06	5699786	5702170	Pt; Nfpa	NA	NA
Capana06g000393	Chr06	5737343	5738914	Pt; Nfpa	RAB2BV	RB2BV_BETVU Ras-related protein Rab2BV OS=Beta vulgaris GN=RAB2BV PE=2 SV=1
Capana06g000394	Chr06	5740234	5741415	Pt; Nfpa	MTPB	MTPB_ARATH Metal tolerance protein B OS=Arabidopsis thaliana GN=MTPB PE=2 SV=1
Capana06g000395	Chr06	5745089	5747283	Pt; Nfpa	NPP2	PP12_TOBAC Serine/threonine-protein phosphatase PP1 isozyme 2 OS=Nicotiana tabacum GN=NPP2 PE=2 SV=1
Capana06g000396	Chr06	5750180	5751736	Pt; Nfpa	HRGPNT3	EXTN_TOBAC Extensin OS=Nicotiana tabacum GN=HRGPNT3 PE=2 SV=1
Capana06g000397	Chr06	5761449	5764654	Pt; Nfpa	SMO2-2	SMO22_ARATH Methylsterol monooxygenase 2-2 OS=Arabidopsis thaliana GN=SMO2-2 PE=2 SV=1
Capana06g000398	Chr06	5766555	5768604	Pt; Nfpa	At2g29380	P2C24_ARATH Probable protein phosphatase 2C 24 OS=Arabidopsis thaliana GN=At2g29380 PE=2 SV=1
Capana06g000864	Chr06	13892230	13894823	Bh; Nfpa	NA	NA
Capana06g000865	Chr06	13903195	13905002	Bh; Nfpa	NA	NA
Capana06g000867	Chr06	13972541	13982371	Bh; Nfpa	atad1a	ATD1A_DANRE ATPase family AAA domain-containing protein 1-A OS=Danio rerio GN=atad1a PE=2 SV=2
Capana06g000868	Chr06	14009598	14017929	Bh; Nfpa	atad1a	ATD1A_DANRE ATPase family AAA domain-containing protein 1-A OS=Danio rerio GN=atad1a PE=2 SV=2
Capana06g000873	Chr06	14355195	14357628	Bh; Nfpa	atad1a	ATD1A_DANRE ATPase family AAA domain-containing protein 1-A OS=Danio rerio GN=atad1a PE=2 SV=2
Capana06g000875	Chr06	14467981	14482169	Bh; Nfpa	NA	NA
Capana06g000881	Chr06	14884850	14890797	Bh; Nfpa	MSP1	MSP1_YEAST Protein MSP1 OS=Saccharomyces cerevisiae (strain ATCC 204508 / S288c) GN=MSP1 PE=1 SV=2
Capana06g000882	Chr06	14957282	14961207	Bh; Nfpa	NA	NA
Capana06g000883	Chr06	14994913	15003507	Bh; Nfpa	NA	NA
Capana06g000884	Chr06	15011017	15014722	Bh; Nfpa	atad1a	ATD1A_DANRE ATPase family AAA domain-containing protein 1-A OS=Danio rerio GN=atad1a PE=2 SV=2
Capana06g000885	Chr06	15073736	15077560	Bh; Nfpa	NA	NA
Capana06g000886	Chr06	15078523	15081967	Bh; Nfpa	atad1a	ATD1A_DANRE ATPase family AAA domain-containing protein 1-A OS=Danio rerio GN=atad1a PE=2 SV=2
Capana06g001044	Chr06	18727679	18734437	Bh; Nfpa	NA	NA
Capana06g001045	Chr06	18739745	18741128	Bh; Nfpa	NA	NA
Capana06g001046	Chr06	18744930	18753888	Bh; Nfpa	DDB_G0272282	Y0701_DICDI Probable serine/threonine-protein kinase DDB_G0272282 OS=Dictyostelium discoideum GN=DDB_G0272282 PE=3 SV=1
Capana06g001047	Chr06	18766988	18771816	Bh; Nfpa	pkgA	PKGA_DICDI Probable serine/threonine-protein kinase pkgA OS=Dictyostelium discoideum GN=pkgA PE=3 SV=1
Capana06g001116	Chr06	20215971	20218186	Msc; Cc	RPL7C	RL73_ARATH 60S ribosomal protein L7-3 OS=Arabidopsis thaliana GN=RPL7C PE=2 SV=1
Capana06g001117	Chr06	20223353	20223973	Msc; Cc	ZFP3	ZFP3_ARATH Zinc finger protein 3 OS=Arabidopsis thaliana GN=ZFP3 PE=2 SV=1
Capana06g001118	Chr06	20237622	20239619	Msc; Cc	At4g17486	U326_ARATH UPF0326 protein At4g17486 OS=Arabidopsis thaliana GN=At4g17486 PE=2 SV=1
Capana06g001119	Chr06	20255617	20256236	Msc; Cc	ERF003	ERF03_ARATH Ethylene-responsive transcription factor ERF003 OS=Arabidopsis thaliana GN=ERF003 PE=2 SV=1
Capana06g001120	Chr06	20311128	20314735	Msc; Cc	At3g02645	Y3264_ARATH Putative UPF0481 protein At3g02645 OS=Arabidopsis thaliana GN=At3g02645 PE=3 SV=1
Capana06g002244	Chr06	120441462	120442713	Lm; Cc	APC1	APC1_ARATH Anaphase-promoting complex subunit 1 OS=Arabidopsis thaliana GN=APC1 PE=2 SV=1
Capana06g002245	Chr06	120472613	120498509	Lm; Cc	APC1	APC1_ARATH Anaphase-promoting complex subunit 1 OS=Arabidopsis thaliana GN=APC1 PE=2 SV=1
Capana06g003081	Chr06	219002187	219005226	Bh; Nfpa	NA	NA
Capana06g003082	Chr06	219109097	219110359	Bh; Nfpa	At3g22470	PP247_ARATH Pentatricopeptide repeat-containing protein At3g22470, mitochondrial OS=Arabidopsis thaliana GN=At3g22470 PE=2 SV=1
Capana06g003085	Chr06	219131998	219134513	Bh; Nfpa	TIR1	TIR1_ARATH Protein TRANSPORT INHIBITOR RESPONSE 1 OS=Arabidopsis thaliana GN=TIR1 PE=1 SV=2
Capana06g003087	Chr06	219195735	219196313	Bh; Nfpa	TIR1	TIR1_ARATH Protein TRANSPORT INHIBITOR RESPONSE 1 OS=Arabidopsis thaliana GN=TIR1 PE=1 SV=2
Capana07g000135	Chr07	6361976	6368566	Bh; Lm; Fg	NA	NA
Capana07g000136	Chr07	6440642	6441143	Bh; Lm; Fg	NA	NA
Capana07g000152	Chr07	7410047	7413322	Bh; Sc	NA	NA
Capana07g000153	Chr07	7418706	7423748	Bh; Sc	Unknown	SMKX_MOUSE Sperm motility kinase X OS=Mus musculus PE=2 SV=1
Capana07g000154	Chr07	7426365	7426727	Bh; Sc	Cbei_0202	Y202_CLOB8 Uncharacterized protein Cbei_0202 OS=Clostridium beijerinckii (strain ATCC 51743 / NCIMB 8052) GN=Cbei_0202 PE=4 SV=2
Capana07g000155	Chr07	7427351	7436119	Bh; Sc	Cbei_0202	Y202_CLOB8 Uncharacterized protein Cbei_0202 OS=Clostridium beijerinckii (strain ATCC 51743 / NCIMB 8052) GN=Cbei_0202 PE=4 SV=2
Capana07g001461	Chr07	184792227	184793929	Bh; Sc; Psi	NA	NA
Capana07g001462	Chr07	184937276	184939728	Sc; Psi	NA	NA
Capana07g001468	Chr07	185174844	185177612	Pt; Nfpa	R1A-6	R1A6_SOLDE Putative late blight resistance protein homolog R1A-6 OS=Solanum demissum GN=R1A-6 PE=3 SV=2
Capana07g001470	Chr07	185202175	185227935	Pt; Nfpa	UBP12	UBP12_ARATH Ubiquitin carboxyl-terminal hydrolase 12 OS=Arabidopsis thaliana GN=UBP12 PE=1 SV=2
Capana07g001472	Chr07	185294060	185296082	Pt; Nfpa	NA	NA
Capana07g001855	Chr07	205842218	205842838	Bh; Dmc	NA	NA
Capana07g001856	Chr07	205876882	205878435	Bh; Dmc	NSP2	NSP2_MEDTR Nodulation-signaling pathway 2 protein OS=Medicago truncatula GN=NSP2 PE=1 SV=1
Capana07g001857	Chr07	205927560	205928042	Bh; Dmc	At3g06240	FBK50_ARATH F-box/kelch-repeat protein At3g06240 OS=Arabidopsis thaliana GN=At3g06240 PE=2 SV=1
Capana07g002151	Chr07	215321517	215323652	Nfpa; Aif	NA	NA
Capana07g002152	Chr07	215347474	215349089	Nfpa; Aif	NA	NA
Capana07g002153	Chr07	215394679	215401058	Nfpa; Aif	At3g15140	Y3514_ARATH Uncharacterized exonuclease domain-containing protein At3g15140 OS=Arabidopsis thaliana GN=At3g15140 PE=2 SV=1
Capana08g001183	Chr08	126079432	126081842	Cc; Tf	WRI1	WRI1_ARATH Ethylene-responsive transcription factor WRI1 OS=Arabidopsis thaliana GN=WRI1 PE=2 SV=1
Capana08g001208	Chr08	126685531	126689568	Lm; Sc	NA	NA
Capana08g001209	Chr08	126693155	126695874	Lm; Sc	NA	NA
Capana08g001210	Chr08	126696058	126697785	Lm; Sc	NA	NA
Capana08g001211	Chr08	126698147	126700573	Lm; Sc	Fancd2	FACD2_MOUSE Fanconi anemia group D2 protein homolog OS=Mus musculus GN=Fancd2 PE=1 SV=2
Capana08g001212	Chr08	126705262	126708977	Lm; Sc	Fancd2	FACD2_MOUSE Fanconi anemia group D2 protein homolog OS=Mus musculus GN=Fancd2 PE=1 SV=2
Capana08g001213	Chr08	126719303	126723540	Lm; Sc	NA	NA
Capana08g001214	Chr08	126728918	126730903	Lm; Sc	At3g62470	PP293_ARATH Pentatricopeptide repeat-containing protein At3g62470, mitochondrial OS=Arabidopsis thaliana GN=At3g62470 PE=2 SV=1
Capana08g001482	Chr08	131400656	131402916	Lm; Aif	NA	NA
Capana08g001483	Chr08	131404689	131415174	Lm; Aif	SNF4	SNF4_ARATH Sucrose nonfermenting 4-like protein OS=Arabidopsis thaliana GN=SNF4 PE=1 SV=1
Capana08g001484	Chr08	131442395	131444513	Lm; Aif	NA	NA
Capana08g001485	Chr08	131460852	131466926	Lm; Aif	CYCH1-1	CCH11_ARATH Cyclin-H1-1 OS=Arabidopsis thaliana GN=CYCH1-1 PE=1 SV=1
Capana08g001486	Chr08	131476742	131477185	Lm; Aif	NFYB4	NFYB4_ARATH Nuclear transcription factor Y subunit B-4 OS=Arabidopsis thaliana GN=NFYB4 PE=1 SV=1
Capana08g001487	Chr08	131481187	131482551	Lm; Aif	NA	NA
Capana08g001488	Chr08	131491168	131494733	Lm; Aif	MGP	MGP_ARATH Zinc finger protein MAGPIE OS=Arabidopsis thaliana GN=MGP PE=1 SV=1
Capana08g001590	Chr08	133078819	133089229	Pw; Fw	ppx	PPX_PSEAE Exopolyphosphatase OS=Pseudomonas aeruginosa (strain ATCC 15692 / PAO1 / 1C / PRS 101 / LMG 12228) GN=ppx PE=3 SV=1
Capana08g001591	Chr08	133101885	133108247	Pw; Fw	EXD3	MUT7_HUMAN Probable exonuclease mut-7 homolog OS=Homo sapiens GN=EXD3 PE=1 SV=3
Capana08g001592	Chr08	133113357	133119389	Pw; Fw	RECQL1	RQL1_ARATH ATP-dependent DNA helicase Q-like 1 OS=Arabidopsis thaliana GN=RECQL1 PE=2 SV=1
Capana08g001593	Chr08	133132098	133137063	Pw; Fw	NA	NA
Capana08g001594	Chr08	133150727	133151887	Lm; Pw; Fw	NA	NA
Capana08g001595	Chr08	133158945	133164992	Lm; Pw; Fw	Unknown	PDIA6_MEDSA Probable protein disulfide-isomerase A6 OS=Medicago sativa PE=2 SV=1
Capana08g001596	Chr08	133214575	133220913	Lm; Pw; Fw	Zmat2	ZMAT2_MOUSE Zinc finger matrin-type protein 2 OS=Mus musculus GN=Zmat2 PE=2 SV=1
Capana08g001597	Chr08	133222766	133224107	Lm; Pw; Fw	PCMP-E70	PPR23_ARATH Pentatricopeptide repeat-containing protein At1g09190 OS=Arabidopsis thaliana GN=PCMP-E70 PE=2 SV=1
Capana08g001598	Chr08	133225647	133228613	Lm; Pw; Fw	SAR1A	SAR1A_ARATH GTP-binding protein SAR1A OS=Arabidopsis thaliana GN=SAR1A PE=2 SV=1
Capana08g001599	Chr08	133230600	133237835	Lm; Pw; Fw	lpdA	DLDH_SYNY3 Dihydrolipoyl dehydrogenase OS=Synechocystis sp. (strain PCC 6803 / Kazusa) GN=lpdA PE=1 SV=3
Capana08g001600	Chr08	133245923	133247298	Lm; Pw; Fw	NA	NA
Capana08g001601	Chr08	133257145	133258837	Lm; Pw; Fw	At3g01520	USPAL_ARATH Universal stress protein A-like protein OS=Arabidopsis thaliana GN=At3g01520 PE=1 SV=2
Capana08g001602	Chr08	133261412	133266379	Lm; Pw; Fw	CKI1	CKI1_ARATH Histidine kinase CKI1 OS=Arabidopsis thaliana GN=CKI1 PE=1 SV=1
Capana08g001603	Chr08	133267520	133270761	Lm; Pw; Fw	CAL1	CALR_NICPL Calreticulin OS=Nicotiana plumbaginifolia GN=CAL1 PE=2 SV=1
Capana08g001604	Chr08	133274658	133279488	Lm; Pw; Fw	AVP1	AVP1_ARATH Pyrophosphate-energized vacuolar membrane proton pump 1 OS=Arabidopsis thaliana GN=AVP1 PE=1 SV=1
Capana08g001605	Chr08	133282165	133285541	Lm; Pw; Fw	At1g56345	PUS1_ARATH RNA pseudourine synthase 1 OS=Arabidopsis thaliana GN=At1g56345 PE=2 SV=1
Capana08g001606	Chr08	133296140	133303429	Lm; Pw; Fw; Wpf; Tf	SPAC24H6.01c	YA71_SCHPO Putative membrane-bound O-acyltransferase C24H6.01c OS=Schizosaccharomyces pombe (strain 972 / ATCC 24843) GN=SPAC24H6.01c PE=2 SV=4
Capana08g001607	Chr08	133352682	133358050	Pw; Fw; Wpf; Tf	At5g03905	ISAM2_ARATH Iron-sulfur assembly protein IscA-like 2, mitochondrial OS=Arabidopsis thaliana GN=At5g03905 PE=2 SV=2
Capana08g001608	Chr08	133362947	133367507	Pw; Fw; Wpf; Tf	prfB	RF2_MAGSA Peptide chain release factor 2 OS=Magnetospirillum magneticum (strain AMB-1 / ATCC 700264) GN=prfB PE=3 SV=1
Capana08g001609	Chr08	133368832	133371476	Pw; Fw; Wpf; Tf	Dimt1	DIM1_MOUSE Probable dimethyladenosine transferase OS=Mus musculus GN=Dimt1 PE=2 SV=1
Capana08g001610	Chr08	133384970	133389119	Pw; Fw; Wpf; Tf	NA	NA
Capana08g001611	Chr08	133442364	133444035	Pw; Fw; Wpf; Tf	NA	NA
Capana08g001612	Chr08	133470933	133472282	Pw; Fw; Wpf; Tf	At1g09820	PPR27_ARATH Pentatricopeptide repeat-containing protein At1g09820 OS=Arabidopsis thaliana GN=At1g09820 PE=2 SV=1
Capana08g001614	Chr08	133480550	133480966	Pw; Fw; Wpf; Tf	OBF1	OCS1_MAIZE Ocs element-binding factor 1 OS=Zea mays GN=OBF1 PE=2 SV=2
Capana08g001615	Chr08	133491521	133498033	Pw; Fw; Wpf; Tf	NA	NA
Capana08g001616	Chr08	133510159	133511112	Pw; Fw; Wpf	CHLN	NAS_SOLLC Nicotianamine synthase OS=Solanum lycopersicum GN=CHLN PE=2 SV=1
Capana08g001617	Chr08	133518914	133522707	Pw; Fw; Wpf	Mfap1	MFAP1_MOUSE Microfibrillar-associated protein 1 OS=Mus musculus GN=Mfap1 PE=1 SV=1
Capana08g001752	Chr08	135788168	135789725	Pt; Cc; Nfpa	NA	NA
Capana08g001753	Chr08	135790157	135790843	Pt; Cc; Nfpa	NA	NA
Capana08g001755	Chr08	135971421	135972215	Pt; Lm; Cc; Nfpa	At5g39150	GL117_ARATH Germin-like protein subfamily 1 member 17 OS=Arabidopsis thaliana GN=At5g39150 PE=2 SV=1
Capana08g001756	Chr08	136009430	136010209	Pt; Lm; Cc; Nfpa	GLP5A	GL120_ARATH Germin-like protein subfamily 1 member 20 OS=Arabidopsis thaliana GN=GLP5A PE=1 SV=1
Capana08g001757	Chr08	136019689	136020514	Pt; Lm; Cc; Nfpa	At5g39150	GL117_ARATH Germin-like protein subfamily 1 member 17 OS=Arabidopsis thaliana GN=At5g39150 PE=2 SV=1
Capana08g001758	Chr08	136022432	136023226	Pt; Lm; Cc; Nfpa	GLP5A	GL120_ARATH Germin-like protein subfamily 1 member 20 OS=Arabidopsis thaliana GN=GLP5A PE=1 SV=1
Capana08g001759	Chr08	136058646	136059449	Lm; Cc; Nfpa	GLP6	GL113_ARATH Germin-like protein subfamily 1 member 13 OS=Arabidopsis thaliana GN=GLP6 PE=2 SV=2
Capana08g001760	Chr08	136071913	136072251	Lm; Nfpa	NA	NA
Capana08g001761	Chr08	136080266	136081069	Lm; Nfpa	GLP5A	GL120_ARATH Germin-like protein subfamily 1 member 20 OS=Arabidopsis thaliana GN=GLP5A PE=1 SV=1
Capana08g001762	Chr08	136115897	136124806	Lm; Nfpa	MMT1	MMT1_WOLBI Methionine S-methyltransferase OS=Wollastonia biflora GN=MMT1 PE=1 SV=1
Capana09g000340	Chr09	10937424	10941526	Bh; Nfpa	NA	NA
Capana09g000342	Chr09	10984948	10985629	Bh; Nfpa	Notum	NOTUM_MOUSE Protein notum homolog OS=Mus musculus GN=Notum PE=2 SV=2
Capana09g000343	Chr09	11041680	11042329	Bh; Nfpa	NA	NA
Capana09g000344	Chr09	11116396	11116911	Bh; Nfpa	NA	NA
Capana09g000683	Chr09	32977192	32982497	Pt; Bh	yqeG	YQEG_BACSU Uncharacterized protein yqeG OS=Bacillus subtilis GN=yqeG PE=4 SV=1
Capana09g000684	Chr09	32994517	32997091	Pt; Bh	NA	NA
Capana09g000754	Chr09	42683411	42684729	Pt; Bh	FTSH6	FTSH6_ARATH ATP-dependent zinc metalloprotease FTSH 6, chloroplastic OS=Arabidopsis thaliana GN=FTSH6 PE=2 SV=1
Capana09g000846	Chr09	58857245	58858345	Bh; Cc	At1g69420	ZDHC1_ARATH Probable S-acyltransferase At1g69420 OS=Arabidopsis thaliana GN=At1g69420 PE=2 SV=2
Capana09g000847	Chr09	58875872	58876665	Bh; Cc	NA	NA
Capana09g001177	Chr09	118202516	118204822	Pt; Nfpa	ENO1	ENO1_ARATH Enolase 1, chloroplastic OS=Arabidopsis thaliana GN=ENO1 PE=1 SV=1
Capana09g001185	Chr09	119169793	119171721	Pt; Nfpa	NA	NA
Capana09g001187	Chr09	119685938	119691044	Pt; Nfpa	LUG	LEUNG_ARATH Transcriptional corepressor LEUNIG OS=Arabidopsis thaliana GN=LUG PE=1 SV=2
Capana09g001188	Chr09	120567349	120567795	Bh; Cc	NA	NA
Capana09g001307	Chr09	136234665	136235126	Bh; Nfpa	NA	NA
Capana09g001309	Chr09	136279599	136280393	Bh; Nfpa	NA	NA
Capana09g001323	Chr09	138563277	138563648	Bh; Dmc	NA	NA
Capana09g001326	Chr09	138953307	138955015	Pt; Nfpa	At4g12770	AUXI2_ARATH Auxilin-related protein 2 OS=Arabidopsis thaliana GN=At4g12770 PE=1 SV=1
Capana09g001327	Chr09	138955368	138956183	Pt; Nfpa	At4g12770	AUXI2_ARATH Auxilin-related protein 2 OS=Arabidopsis thaliana GN=At4g12770 PE=1 SV=1
Capana09g001328	Chr09	138957268	138958418	Pt; Nfpa	At4g12780	AUXI1_ARATH Auxilin-related protein 1 OS=Arabidopsis thaliana GN=At4g12780 PE=1 SV=2
Capana09g001364	Chr09	148229668	148230278	Pt; Nfpa	NA	NA
Capana09g001416	Chr09	157370453	157370836	Pt; Bh; Cc; Nfpa	NA	NA
Capana09g001417	Chr09	157371132	157384028	Pt; Bh; Cc; Nfpa	NA	NA
Capana09g001418	Chr09	157391253	157396444	Pt; Bh; Cc; Nfpa	Ep400	EP400_MOUSE E1A-binding protein p400 OS=Mus musculus GN=Ep400 PE=1 SV=3
Capana09g001478	Chr09	169593496	169596593	Pt; Nfpa	TMK1	TMK1_ARATH Probable receptor protein kinase TMK1 OS=Arabidopsis thaliana GN=TMK1 PE=2 SV=1
Capana09g001479	Chr09	169596872	169601747	Pt; Nfpa	FKBP15-2	FK152_ARATH Peptidyl-prolyl cis-trans isomerase FKBP15-2 OS=Arabidopsis thaliana GN=FKBP15-2 PE=2 SV=2
Capana09g001485	Chr09	171044848	171046782	Pt; Nfpa	DDB2	DDB2_ARATH Protein DAMAGED DNA-BINDING 2 OS=Arabidopsis thaliana GN=DDB2 PE=1 SV=1
Capana09g001486	Chr09	171064415	171069438	Pt; Nfpa	DDB2	DDB2_ARATH Protein DAMAGED DNA-BINDING 2 OS=Arabidopsis thaliana GN=DDB2 PE=1 SV=1
Capana09g001640	Chr09	189647128	189647577	Bh; Cc	NA	NA
Capana09g001641	Chr09	189689673	189690632	Bh; Cc	NA	NA
Capana09g001642	Chr09	189762373	189770510	Bh; Cc	C3orf32	CC032_HUMAN Uncharacterized protein C3orf32 OS=Homo sapiens GN=C3orf32 PE=2 SV=1
Capana09g001724	Chr09	197906678	197911635	Bh; Cc	PRA1A3	PR1A3_ARATH PRA1 family protein A3 OS=Arabidopsis thaliana GN=PRA1A3 PE=2 SV=1
Capana09g001725	Chr09	197916507	197916893	Bh; Cc	NA	NA
Capana09g001726	Chr09	197947604	197957030	Bh; Cc	ATG1	ATG1_MAGO7 Serine/threonine-protein kinase ATG1 OS=Magnaporthe oryzae (strain 70-15 / ATCC MYA-4617 / FGSC 8958) GN=ATG1 PE=1 SV=1
Capana09g001727	Chr09	197992074	197994500	Bh; Cc	PK1	KPRO_MAIZE Putative receptor protein kinase ZmPK1 OS=Zea mays GN=PK1 PE=2 SV=2
Capana09g001728	Chr09	198040173	198045839	Bh; Cc	NA	NA
Capana09g001729	Chr09	198072316	198073104	Bh; Cc	NA	NA
Capana09g001743	Chr09	200260410	200261381	Bh; Cc	NA	NA
Capana09g001744	Chr09	200262024	200264301	Bh; Cc	NA	NA
Capana09g001745	Chr09	200297128	200299922	Bh; Cc	At3g01520	USPAL_ARATH Universal stress protein A-like protein OS=Arabidopsis thaliana GN=At3g01520 PE=1 SV=2
Capana09g001746	Chr09	200305055	200305848	Bh; Cc	NA	NA
Capana09g001749	Chr09	200347888	200352327	Bh; Cc	NA	NA
Capana09g001750	Chr09	200360823	200362253	Bh; Cc	At3g01520	USPAL_ARATH Universal stress protein A-like protein OS=Arabidopsis thaliana GN=At3g01520 PE=1 SV=2
Capana09g001751	Chr09	200524890	200525511	Bh; Cc; Dmc	NA	NA
Capana09g001752	Chr09	200526655	200528395	Bh; Cc; Dmc	NA	NA
Capana09g001753	Chr09	200548757	200551696	Bh; Cc; Dmc	PDR1	PDR1_TOBAC Pleiotropic drug resistance protein 1 OS=Nicotiana tabacum GN=PDR1 PE=2 SV=1
Capana09g001759	Chr09	201517569	201518256	Bh; Cc	NA	NA
Capana09g001764	Chr09	202383049	202384214	Bh; Cc	Unknown	GSTX1_TOBAC Probable glutathione S-transferase OS=Nicotiana tabacum PE=2 SV=1
Capana09g001982	Chr09	219869238	219877039	Bh; Cc	NA	NA
Capana09g001983	Chr09	219955379	219965840	Bh; Cc	CHX20	CHX20_ARATH Cation/H(+) antiporter 20 OS=Arabidopsis thaliana GN=CHX20 PE=2 SV=1
Capana09g002389	Chr09	237712195	237720946	Pt; Bh	At5g03610	GDL71_ARATH GDSL esterase/lipase At5g03610 OS=Arabidopsis thaliana GN=At5g03610 PE=2 SV=1
Capana09g002390	Chr09	237722402	237734841	Pt; Bh	GTF3C2	TF3C2_HUMAN General transcription factor 3C polypeptide 2 OS=Homo sapiens GN=GTF3C2 PE=1 SV=2
Capana09g002391	Chr09	237736367	237736867	Pt; Bh	UBC7	UBC7_ARATH Ubiquitin-conjugating enzyme E2 7 OS=Arabidopsis thaliana GN=UBC7 PE=2 SV=1
Capana09g002393	Chr09	237744574	237755050	Pt; Bh	Noc4l	NOC4L_MOUSE Nucleolar complex protein 4 homolog OS=Mus musculus GN=Noc4l PE=2 SV=1
Capana10g000981	Chr10	78940298	78963505	Bh; Aif	CAT9	CAAT9_ARATH Cationic amino acid transporter 9, chloroplastic OS=Arabidopsis thaliana GN=CAT9 PE=2 SV=1
Capana10g001230	Chr10	130160053	130160583	Aif; St	NA	NA
Capana10g001395	Chr10	150732757	150735356	Sc; Aif	NA	NA
Capana10g001396	Chr10	150813860	150823887	Sc; Aif	Unknown	TRNH_DATST Tropinone reductase homolog OS=Datura stramonium PE=2 SV=1
Capana10g001432	Chr10	155501319	155501642	Sc; Aif; Mfc	NA	NA
Capana10g001433	Chr10	155518613	155520091	Sc; Aif; Mfc	MYB113	MY113_ARATH Transcription factor MYB113 OS=Arabidopsis thaliana GN=MYB113 PE=1 SV=1
Capana10g001434	Chr10	155570734	155571231	Sc; Aif; Mfc	ACS10	1A110_ARATH Probable aminotransferase ACS10 OS=Arabidopsis thaliana GN=ACS10 PE=2 SV=1
Capana10g001453	Chr10	157393979	157394529	Sc; Mfc	MYB113	MY113_ARATH Transcription factor MYB113 OS=Arabidopsis thaliana GN=MYB113 PE=1 SV=1
Capana10g001454	Chr10	157394989	157395447	Sc; Mfc	MYB113	MY113_ARATH Transcription factor MYB113 OS=Arabidopsis thaliana GN=MYB113 PE=1 SV=1
Capana10g001455	Chr10	157424593	157425476	Sc; Mfc	NA	NA
Capana10g001520	Chr10	162166277	162167698	Lp; Sc	UGT73D1	U73D1_ARATH UDP-glycosyltransferase 73D1 OS=Arabidopsis thaliana GN=UGT73D1 PE=3 SV=1
Capana10g002383	Chr10	203374056	203377773	Sc; St	nse4	NSE4_SCHPO Non-structural maintenance of chromosome element 4 OS=Schizosaccharomyces pombe (strain 972 / ATCC 24843) GN=nse4 PE=1 SV=1
Capana10g002384	Chr10	203378713	203381827	Sc; St	Unknown	FABI_BRANA Enoyl-[acyl-carrier-protein] reductase [NADH], chloroplastic OS=Brassica napus PE=1 SV=2
Capana10g002385	Chr10	203389449	203394352	Sc; St	Os02g0194200	C3H14_ORYSJ Zinc finger CCCH domain-containing protein 14 OS=Oryza sativa subsp. japonica GN=Os02g0194200 PE=2 SV=1
Capana10g002386	Chr10	203395192	203395677	Sc; St	NA	NA
Capana10g002387	Chr10	203399058	203399366	Sc; St	GMPM1	PM1_SOYBN 18 kDa seed maturation protein OS=Glycine max GN=GMPM1 PE=2 SV=1
Capana10g002389	Chr10	203408200	203410485	Sc; St	GMPM1	PM1_SOYBN 18 kDa seed maturation protein OS=Glycine max GN=GMPM1 PE=2 SV=1
Capana10g002390	Chr10	203413897	203415825	Sc; St	NA	NA
Capana10g002391	Chr10	203420636	203424178	Sc; St	Os04g0584300	P2C43_ORYSJ Probable protein phosphatase 2C 43 OS=Oryza sativa subsp. japonica GN=Os04g0584300 PE=2 SV=2
Capana10g002392	Chr10	203431127	203431609	Sc; St	Os02g0491600	GL21_ORYSJ Putative germin-like protein 2-1 OS=Oryza sativa subsp. japonica GN=Os02g0491600 PE=3 SV=1
Capana10g002393	Chr10	203434691	203447006	Sc; St	viaf	VIAF1_DROME Viral IAP-associated factor homolog OS=Drosophila melanogaster GN=viaf PE=1 SV=1
Capana11g000485	Chr11	14529422	14529976	Lm; Nfpa	NA	NA
Capana11g000486	Chr11	14539890	14540501	Lm; Nfpa	NA	NA
Capana11g000488	Chr11	14542623	14543125	Lm; Nfpa	NA	NA
Capana11g000489	Chr11	14571028	14572941	Lm; Nfpa	Unknown	MY1R1_SOLTU Transcription factor MYB1R1 OS=Solanum tuberosum PE=2 SV=1
Capana11g000490	Chr11	14574028	14574833	Lm; Ffn; Nfpa	Unknown	MY1R1_SOLTU Transcription factor MYB1R1 OS=Solanum tuberosum PE=2 SV=1
Capana11g000491	Chr11	14580561	14581135	Lm; Ffn; Nfpa	NA	NA
Capana11g000493	Chr11	14714775	14715089	Ffn; Nfpa	NA	NA
Capana11g000685	Chr11	27522926	27529354	Msp; Sc	TKRP125	K125_TOBAC 125 kDa kinesin-related protein OS=Nicotiana tabacum GN=TKRP125 PE=1 SV=1
Capana11g000686	Chr11	27534860	27535420	Msp; Sc	NA	NA
Capana11g000688	Chr11	28204214	28204705	Cc; Sc	Unknown	CHIT2_TULBA Chitinase 2 OS=Tulipa bakeri PE=1 SV=1
Capana11g001128	Chr11	130612442	130612756	Cc; Nfpa	ycf2-A	YCF2_GUIAB Protein ycf2 OS=Guizotia abyssinica GN=ycf2-A PE=3 SV=1
Capana11g001129	Chr11	130637001	130637573	Cc; Nfpa	NA	NA
Capana11g001482	Chr11	175395768	175401565	Pt; Nfpa; Wpf	NA	NA
Capana11g001483	Chr11	175441563	175442321	Pt; Nfpa; Wpf	atpA	ATPA_SOLTU ATP synthase subunit alpha, chloroplastic OS=Solanum tuberosum GN=atpA PE=3 SV=1
Capana11g001484	Chr11	175510444	175514109	Pt; Nfpa; Wpf	TOR1	MAPT_ARATH Microtubule-associated protein TORTIFOLIA1 OS=Arabidopsis thaliana GN=TOR1 PE=1 SV=2
Capana11g001485	Chr11	175541817	175552334	Pt; Nfpa; Wpf	NA	NA
Capana11g002083	Chr11	209346394	209348445	Bh; Nfpa	PUB18	PUB18_ARATH U-box domain-containing protein 18 OS=Arabidopsis thaliana GN=PUB18 PE=2 SV=1
Capana11g002084	Chr11	209349066	209351231	Bh; Nfpa	At1g07550	Y1755_ARATH Probable LRR receptor-like serine/threonine-protein kinase At1g07550 OS=Arabidopsis thaliana GN=At1g07550 PE=2 SV=1
Capana11g002086	Chr11	209424902	209427046	Bh; Cc; Nfpa	VIT_19s0014g04930	TPSGD_VITVI (-)-germacrene D synthase OS=Vitis vinifera GN=VIT_19s0014g04930 PE=1 SV=1
Capana11g002087	Chr11	209515950	209516443	Bh; Cc; Nfpa	VIT_19s0014g04930	TPSGD_VITVI (-)-germacrene D synthase OS=Vitis vinifera GN=VIT_19s0014g04930 PE=1 SV=1
Capana11g002088	Chr11	209526836	209527279	Bh; Cc	NA	NA
Capana11g002122	Chr11	210936177	210938519	Nfpa; Fw	VIT_19s0014g04930	TPSGD_VITVI (-)-germacrene D synthase OS=Vitis vinifera GN=VIT_19s0014g04930 PE=1 SV=1
Capana12g000480	Chr12	9701874	9710579	Dmc; Tf	AL5	ALFL5_ARATH PHD finger protein ALFIN-LIKE 5 OS=Arabidopsis thaliana GN=AL5 PE=2 SV=1
Capana12g000482	Chr12	9714063	9715637	Dmc; Tf	SLC25A44	S2544_HUMAN Solute carrier family 25 member 44 OS=Homo sapiens GN=SLC25A44 PE=2 SV=1
Capana12g000483	Chr12	9735215	9738846	Lm; Dmc; Tf	HAB1	P2C16_ARATH Protein phosphatase 2C 16 OS=Arabidopsis thaliana GN=HAB1 PE=1 SV=1
Capana12g000484	Chr12	9740568	9746492	Lm; Dmc; Tf	PUB35	PUB35_ARATH U-box domain-containing protein 35 OS=Arabidopsis thaliana GN=PUB35 PE=1 SV=2
Capana12g000485	Chr12	9756750	9757061	Lm; Dmc; Tf	NA
Capana12g000487	Chr12	9758928	9759407	Lm; Dmc; Tf	TAR1-A	TAR1_KLULA Protein TAR1 OS=Kluyveromyces lactis (strain ATCC 8585 / CBS 2359 / DSM 70799 / NBRC 1267 / NRRL Y-1140 / WM37) GN=TAR1-A PE=4 SV=2
Capana12g000490	Chr12	9762977	9765127	Lm; Dmc; Tf	NA	NA
Capana12g000491	Chr12	9768858	9769241	Lm; Dmc; Tf	NA	NA
Capana12g000492	Chr12	9771990	9772481	Lm; Dmc; Tf	NA	NA
Capana12g000493	Chr12	9778558	9779442	Lm; Dmc; Tf	Unknown	IF4A2_NICPL Eukaryotic initiation factor 4A-2 OS=Nicotiana plumbaginifolia PE=2 SV=1
Capana12g000494	Chr12	9780379	9780726	Lm; Dmc; Tf	Os06g0701100	IF4A1_ORYSJ Eukaryotic initiation factor 4A-1 OS=Oryza sativa subsp. japonica GN=Os06g0701100 PE=2 SV=2
Capana12g000495	Chr12	9790169	9791947	Lm; Dmc; Tf	Unknown	IF4A7_TOBAC Eukaryotic initiation factor 4A-7 OS=Nicotiana tabacum PE=2 SV=1
Capana12g000496	Chr12	9792318	9792665	Lm; Dmc; Tf	Os06g0701100	IF4A1_ORYSJ Eukaryotic initiation factor 4A-1 OS=Oryza sativa subsp. japonica GN=Os06g0701100 PE=2 SV=2
Capana12g000497	Chr12	9795439	9812349	Lm; Dmc; Tf	Polr3c	RPC3_MOUSE DNA-directed RNA polymerase III subunit RPC3 OS=Mus musculus GN=Polr3c PE=2 SV=1
Capana12g000498	Chr12	9815378	9816411	Lm; Dmc; Tf	Unknown	IF4A2_NICPL Eukaryotic initiation factor 4A-2 OS=Nicotiana plumbaginifolia PE=2 SV=1
Capana12g000499	Chr12	9820076	9822475	Lm; Dmc; Tf	PYL2	PYL2_ARATH Abscisic acid receptor PYL2 OS=Arabidopsis thaliana GN=PYL2 PE=1 SV=1
Capana12g000500	Chr12	9865251	9865640	Lm; Dmc	NA	NA
Capana12g000555	Chr12	12283450	12287265	Lm; St	GAPB	G3PB_ARATH Glyceraldehyde-3-phosphate dehydrogenase B, chloroplastic OS=Arabidopsis thaliana GN=GAPB PE=1 SV=2
Capana12g000556	Chr12	12288695	12290861	Lm; St	NA	NA
Capana12g000557	Chr12	12298321	12298650	Lm; St	UPP	UPP_TOBAC Uracil phosphoribosyltransferase OS=Nicotiana tabacum GN=UPP PE=2 SV=1
Capana12g000559	Chr12	12436375	12440847	Lm; St	PUB15	PUB15_ARATH U-box domain-containing protein 15 OS=Arabidopsis thaliana GN=PUB15 PE=2 SV=2
Capana12g000560	Chr12	12445972	12458664	Lm; St	CYCB2-3	CCB23_ARATH Cyclin-B2-3 OS=Arabidopsis thaliana GN=CYCB2-3 PE=2 SV=2
Capana12g000625	Chr12	16979620	16988520	Cc; Sc	PAP15	PPA15_ARATH Purple acid phosphatase 15 OS=Arabidopsis thaliana GN=PAP15 PE=1 SV=1
Capana12g000626	Chr12	17144858	17148273	Cc; Sc	At4g17486	U326_ARATH UPF0326 protein At4g17486 OS=Arabidopsis thaliana GN=At4g17486 PE=2 SV=1
Capana12g000764	Chr12	22639119	22644240	Lp; Sc	DDB_G0290631	PX24D_DICDI PXMP2/4 family protein 4 OS=Dictyostelium discoideum GN=DDB_G0290631 PE=3 SV=1
Capana12g000766	Chr12	22670756	22671199	Lp; Sc	NA	NA
Capana12g000769	Chr12	22733195	22733716	Lp; Sc	NA	NA
Capana12g000770	Chr12	22733839	22734144	Lp; Sc	NA	NA
Capana12g000810	Chr12	26499331	26502280	Lm; Sc	PUB33	PUB33_ARATH U-box domain-containing protein 33 OS=Arabidopsis thaliana GN=PUB33 PE=2 SV=2
Capana12g000811	Chr12	26577160	26577630	Lm; Sc	NA	NA
Capana12g000873	Chr12	30068716	30070717	Pt; Lm	nep1	NEP1_NEPGR Aspartic proteinase nepenthesin-1 OS=Nepenthes gracilis GN=nep1 PE=1 SV=1
Capana12g000874	Chr12	30072946	30074370	Pt; Lm	NA	NA
Capana12g000875	Chr12	30076468	30077007	Pt; Lm	NA	NA
Capana12g001555	Chr12	121161513	121163573	Lm; Tf	SPBC25H2.15	TSR4_SCHPO Probable 20S rRNA accumulation protein 4 OS=Schizosaccharomyces pombe (strain 972 / ATCC 24843) GN=SPBC25H2.15 PE=2 SV=1
Capana12g001780	Chr12	163888020	163892138	Fss; TF	rps6	RS6_ASPOF 40S ribosomal protein S6 OS=Asparagus officinalis GN=rps6 PE=2 SV=1
Capana12g002147	Chr12	200719410	200722851	Wpf; Tf	NA	NA
Capana12g002148	Chr12	200763013	200763597	Wpf; Tf	PI206	DR206_PEA Disease resistance response protein 206 OS=Pisum sativum GN=PI206 PE=2 SV=2
Capana12g002156	Chr12	201593880	201600503	Fw; Wpf; Tf	NA	NA
Capana12g002171	Chr12	202562929	202568348	Fw; Wpf	CAT7	CAAT7_ARATH Cationic amino acid transporter 7, chloroplastic OS=Arabidopsis thaliana GN=CAT7 PE=3 SV=1
Capana12g002202	Chr12	205202846	205203148	Pw; Fw; Wpf	NFYC4	NFYC4_ARATH Nuclear transcription factor Y subunit C-4 OS=Arabidopsis thaliana GN=NFYC4 PE=2 SV=1
Capana12g002205	Chr12	206283058	206284684	Pw; Wpf; Tf	RNS2	RNS2_ARATH Ribonuclease 2 OS=Arabidopsis thaliana GN=RNS2 PE=2 SV=1
Capana12g002207	Chr12	206674802	206675416	Pw; Fw; Wpf; Tf	NFYC1	NFYC1_ARATH Nuclear transcription factor Y subunit C-1 OS=Arabidopsis thaliana GN=NFYC1 PE=1 SV=1
Capana12g002208	Chr12	206681205	206681852	Pw; Fw; Wpf; Tf	NA	NA
