# Supplementary material for: Genome-Wide Correlation of 36 Agronomic Traits in the 287 Pepper (Capsicum) Accessions Obtained from the SLAF-seq-Based GWAS
Source: Int J Mol Sci. 2019 Nov 13;20(22):5675. doi: 10.3390/ijms20225675 (PMC6888518; doi:10.3390/ijms20225675)
Supplement: Supplementary file 1 [file ijms-20-05675-s001.zip › ijms-611185-proofreading-si/supplementary material/Supplementary table 16 Details of polymerization regions for 23 agronomic traits in pepper..xlsx]

## Sheet: Sheet1
Supplementary table 16 Details of polymerization regions for 23 agronomic traits in pepper.
Polymerization region No.	Chr ID	Start position (Mbp)	End position (Mbp)	Region size (Mbp)	Contained traits	Total SNPs
1	Chr01	103.45	107.99	4.54	Lm; Pw; Fw; Wpf; Tf	22
2	Chr01	201.4	203.12	1.72	Pt; Fss; Ms	5
3	Chr01	246.81	249.48	2.67	Ac	17
4	Chr01	254.88	256.58	1.7	Bh; Lm; Sc	6
5	Chr01	275.53	280.42	4.89	Pt; Bh; Nfpa	77
6	Chr02	14.56	16.18	1.62	Bh; Cc; Sc; Nfpa;	9
7	Chr02	21.68	23.68	2	Bh; Sc	5
8	Chr02	78.97	85.43	6.46	Bh; Cc; Aif; Dmc	32
9	Chr03	35.81	45.47	9.66	Pt; Bh; Lp; Cc; Sc; Nfpa; Dmc	17
10	Chr03	201.78	208.97	7.19	Pt; Bh; Lm; Nfpa; Aif	7
11	Chr03	238.93	258.54	19.61	Pt; Bh; Lm; Sc; Wpf;	76
12	Chr04	57.77	59.22	1.45	Lm; Nfpa	10
13	Chr04	201.88	204.31	2.43	Bh; Cc	9
14	Chr05	83.63	84.8	1.17	Cc; Ac; Aif	5
15	Chr06	3.46	10.06	6.6	Pt; Bh; Cc; Nfpa; Mfc	32
16	Chr06	13.97	20.29	6.32	Bh; Msc; Cc; Nfpa	27
17	Chr06	36.44	41.86	5.42	Cc; Sc; Fss; Pw; St	16
18	Chr06	213.08	219.47	6.39	Bh; Lm; Nfpa; Ms	176
19	Chr07	1.58	9.2	7.62	Bh; Lm; Sc; Fg	68
20	Chr07	184.29	185.27	0.98	Pt; Bh; Cc; Sc; Nfpa	43
21	Chr07	203.92	209.22	5.3	Bh; Dmc; Tf	9
22	Chr08	112.96	114.43	1.47	Pt; Msc; Sc; Nfpa	18
23	Chr08	125.68	136.11	10.43	Pt; Bh; Nfpa; Lm; Cc; Sc; Aif; Fss; Pw; Fw; Wpf; Dmc; Tf	71
24	Chr09	5.67	12.51	6.84	Pt; Bh; Lm; Nfpa; Dmc	28
25	Chr09	104.82	108.47	3.65	Aif; Pt; Bh; Nfpa; Cc	14
26	Chr09	118.19	120.64	2.45	Pt; Nfpa; Bh; Cc	30
27	Chr09	126.29	143.45	17.16	Fss; Nfpa; Pt; Fg; Aif; Cc; Bh; Dmc	56
28	Chr09	201.47	221.44	19.97	Pt; Bh; Msc; Lm; Cc; Nfpa;	43
29	Chr10	49.38	60.74	11.36	Bh; Cc; Sc; Aif;	23
30	Chr10	78.98	92.52	13.54	Pt; Bh; Cc; Sc; Nfpa; Aif; Pw	28
31	Chr10	96.28	107.76	11.48	Bh; Cc; Nfpa; Aif	16
32	Chr10	146.18	157.65	11.47	Bh; Lp; Cc; Sc; Aif; Mfc	250
33	Chr11	27.13	37.62	10.49	Pt; Msp; Cc; Sc; Fss; Wpf	159
34	Chr11	107.02	108.02	1	Pt	46
35	Chr11	209.42	220.02	10.6	Pt; Bh; Lm; Cc; Sc;Nfpa; Fw	25
36	Chr12	26.48	38.07	11.59	Pt; Lm; Cc; Sc; Nfpa; Fpgs; St	83
37	Chr12	192.02	207.47	15.45	Pt; Bh; Cc; Nfpa; Fw; Pw; Wpf; Tf;	57
Total	-	-	-	264.69	-	1615
Pt, plant type; Bh, branching habit; Msc, main stem color; Msp, main stem pubescence; Ls, leaf shape; Lc, leaf color; Lm, leaf margin; Lp, leaf pubescence; Lsc, leaf surface characteristics; Cc, corolla color; Sc, style color; Ac, anther color; Ffn, first flower node; Nfpa, number of flowers per axil; Fpgs, flower pedicel growing state; Ms, Male-sterility; Aif, anthocyanin on immature fruit; Fsf,…
