# Supplementary material for: Genome-Wide Correlation of 36 Agronomic Traits in the 287 Pepper (Capsicum) Accessions Obtained from the SLAF-seq-Based GWAS
Source: Int J Mol Sci. 2019 Nov 13;20(22):5675. doi: 10.3390/ijms20225675 (PMC6888518; doi:10.3390/ijms20225675)
Supplement: Supplementary file 1 [file ijms-20-05675-s001.zip › ijms-611185-proofreading-si/supplementary material/Supplementary table 17 Number of polymerization regions for pairwise traits..xls]

## Sheet: Sheet1
Supplementary table 17 Number of polymerization regions for pairwise traits.
Code	Pt	Bh	Msc	Msp	Lm	Lp	Cc	Sc	Ac	Nfpa	Fpgs	Ms	Aif	Fg	Fss	Mfc	St	Pw	Fw	Wpf	Dmc	Tf
Pt	20	15	2	1	7	1	13	9	0	16	1	1	5	1	4	1	1	3	3	4	4	2
Bh		27	2	0	9	2	18	12	0	18	0	1	9	2	2	2	0	3	3	3	6	3
Msc			3	0	1	0	2	1	0	3	0	0	0	0	0	0	0	0	0	0	0	0
Msp				1	0	0	1	1	0	0	0	0	0	0	1	0	0	0	0	1	0	0
Lm					12	0	4	6	0	8	1	1	2	1	1	0	1	2	3	3	2	2
Lp						2	2	2	0	1	0	0	1	0	0	1	0	0	0	0	1	0
Cc							22	11	1	15	1	0	9	1	4	2	2	4	3	3	4	2
Sc								16	0	8	1	0	4	1	3	1	2	3	2	3	2	1
Ac									2	0	0	0	1	0	0	0	0	0	0	0	0	0
Nfpa										21	1	1	6	1	2	1	1	3	3	2	4	2
Fpgs											1	0	0	0	0	0	1	0	0	0	0	0
Ms												2	0	0	1	0	0	0	0	0	0	0
Aif													10	1	2	1	0	2	1	1	3	1
Fg														2	1	0	0	0	0	0	1	0
Fss															5	0	1	2	1	2	2	1
Mfc																2	0	0	0	0	0	0
St																	2	1	0	0	0	0
Pw																		5	3	3	1	3
Fw																			4	3	1	3
Wpf																				5	1	3
Dmc																					6	2
Tf																						4
