# Supplementary material for: Genome-Wide Correlation of 36 Agronomic Traits in the 287 Pepper (Capsicum) Accessions Obtained from the SLAF-seq-Based GWAS
Source: Int J Mol Sci. 2019 Nov 13;20(22):5675. doi: 10.3390/ijms20225675 (PMC6888518; doi:10.3390/ijms20225675)
Supplement: Supplementary file 1 [file ijms-20-05675-s001.zip › ijms-611185-proofreading-si/supplementary material/Supplementary table 18 Comparison of the gene mapping results of 36 agronomic traits with those in previous study..xlsx]

## Sheet: Sheet1
Supplementary table 18 comparison of the gene mapping results of 36 agronomic traits with those in previous study.
Traits	peaks of GWAS	Previous Study	References
Plant type	chr01.04.05.06.07.09.11	-	-
Branching habit	chr01.02.03.06.07.09	-	-
Main stem color	chr01.04.06.08.09.10.11	chr02 04 07 09 11 12	Koeun Han et al.,2016
Stem pubescence	chr10.11	chr10(ptl1) Main stem trichome	Hyun Jung Kim et al,.2010;
		chr02 10 11	Jareerat Chunthawodtiporn et al,.2018
Leaf shape	chr01.02.06.10.12	chr06 09 11 08(length and width)	Koeun Han et al.,2016
		chr01 02 03(length and length)	Jareerat Chunthawodtiporn et al,.2018
Leaf color	chr04.05.12	-	-
Leaf margin	chr01.04.06.08.12	-	-
Leaf pubescence	chr02.06.08.10.12	-	-
Leaf surface characteristics	chr06.09	-	-
Corolla color	chr02.04.06.07.08.09.11.12	-	-
Style color	chr01.02.03.08.10.11	-	-
Anther color	chr01.02.03.04.07.10	-	-
Flower pedicel growing state	chr02.04.05.12	chr01 04 12(fruit position)	Koeun Han et al.,2016
Male-sterility	chr02.06.07.11.12	Chr06
Anthocyanin on immature fruit	chr02.04.07.08.09.10.11	A(chr10)	Arnon Ben Chaim., 2003
		Chr10	Jareerat Chunthawodtiporn et al,.2018;
Fruit surface furrow	chr01.02.03.06.08.09.10.12	-	-
Fruit glossy	chr01.02.04.06.07.08.09.12	-	-
Fruit surface characteristics	chr01.02.03.10.12	-	-
Fruit shoulder shape	chr01.02.04.05.06.08.09.11	-	-
Fruit apex shape	chr01.02.05.10.11.12	chr02 12	Jareerat Chunthawodtiporn et al,.2018;
Appendage at blossom-end	chr01.03.04.08.10	-	-
Mature fruit color	chr02.06.08.10.11	-	-
Spicy type	chr02.03.04.05.06.08.09.10.11.12	chr2 (caps0.4cm)	Eyal Blum et al,.2002
		qcap3.1 and qcap6.1(LG)	Jundae Lee et al.,2016
First flower node	chr07.08.11	-	-
Number of flowers per axil	chr01.04.05.06.07.09.10.11.12	-	-
Fruit pedicel length	chr02.03.06.12	Chr01.02.03.04.06.07.08.09.10.11	Padma Nimmakayala et al,.2016a;
Placenta width	chr01.03.08.12	-	-
Placenta length	chr03.04.05.06.08.12	-	-
Placenta size index	chr02.05.07.08.09.12	-	-
Fruit width	chr01.04.08.09.12	chr01 02 03 11	Koeun Han et al.,2016
Fruit length	chr03.06.08	paufl2.1 and paufl2.2 (LG)	Konana Arjun et al.,2018
		chr03 08	Koeun Han et al.,2016
		chr3, 5, 11	Heung-Ryul Lee.,2011
Fruit size index	chr01.02.07.08.10.12	fs3.1 fs10.1	Arnon Ben Chaim., 2003
		chr03 08 11	Koeun Han et al.,2016
		chr02	Jareerat Chunthawodtiporn et al,.2018;
Weight per fruit	chr01.03.04.05.07.08.11.12	chr01 02 03 06	Koeun Han et al.,2016
		chr01.02.03.04.05.06.08.09.10.11.12	Padma Nimmakayala et al,.2016b
		chr08.09.10	Padma Nimmakayala et al,.2014;
Dry matter content	chr01.02.03.06.09.10.11.12	-	-
Thickness of flesh	chr01.03.05.08.11.12	-	-
Numeber of locules	chr01.02.03.07.08.10	-	-
