# Supplementary material for: Genome-Wide Correlation of 36 Agronomic Traits in the 287 Pepper (Capsicum) Accessions Obtained from the SLAF-seq-Based GWAS
Source: Int J Mol Sci. 2019 Nov 13;20(22):5675. doi: 10.3390/ijms20225675 (PMC6888518; doi:10.3390/ijms20225675)
Supplement: Supplementary file 1 [file ijms-20-05675-s001.zip › ijms-611185-proofreading-si/supplementary material/Supplementary table 2 The list and phenotypic data of 287 pepper accessions sampled in this study..xls]

## Sheet: phenotypic data
Supplementary table 2 The list and phenotypic data of 287 pepper accessions sampled in this study.
Code	Accession No.	scientific name	Type	Pt(2017-2019)	Bh(2017-2019)	Msc(2017-2019)	Msp(2017-2019)	Ls(2017-2019)	Lc(2017-2019)	Lm(2017-2019)	Lp(2017-2019)	Lsc(2017-2019)	Cc(2017-2019)	Sc(2017-2019)	Ac(2017-2019)	Fpgs(2017-2019)	Ms(2017-2019)	Aif(2017-2019)	Fsf(2017-2019)	Fg(2017-2019)	Fsc(2017-2019)	Fss(2017-2019)	Fas(2017-2019)	Ab(2017-2019)	Mfc(2017-2019)	St(2017-2019)	Ffn(2017)	Ffn(2018)	Ffn(2019)	Ffn(Mean)	Nfpa(2017)	Nfpa(2018)	Nfpa(2019)	Nfpa(Mean)	Fpl/cm(2017)	Fpl(2018)	Fpl/cm(2019)	Fpl/cm(Mean)	Pw/cm(2017)	Pw/cm(2018)	Pw/cm(2019)	Pw/cm(Mean)	Pl/cm(2017)	Pl/cm(2018)	Pl/cm(2019)	Pl/cm(Mean)	Psi(Mean)	Fw/cm(2017)	Fw/cm(2018)
1	17C603	C. annuum	Inbred line	Semi-erect	Indeterminate	Light green	None	Obvate	Green	Entire	None	Slightly wrinkling	White	White	Yellow	Erect	Absent	Purplish black	Deep	Present	Smooth	Sunken	Sunken	Absent	Dark red	Sweet	7	7	7	7	1	1	1	1	3.22233	3.034	2.97667	3.07767	3.019	3.439	3.287	3.24833	1.598	1.942	1.668	1.736	0.0660302	8.637	8.92
2	17C604	C. annuum	Inbred line	Semi-erect	Indeterminate	Light green	None	Obvate	Green	Undulate	None	Slightly wrinkling	White	White	Yellow	Erect	Absent	Purplish black	Deep	Present	Smooth	Sunken	Sunken	Absent	Dark red	Sweet	10	8	9	9	1	1	1	1	4.104	4.072	3.728	3.968	2.792	2.064	2.957	2.60433	1.2	1.326	1.209	1.245	0.0602757	8.226	8.822
3	17C605	C. annuum	Inbred line	Semi-erect	Indeterminate	Light green	None	Obvate	Light green	Undulate	None	Wrinkling	White	White	Yellow	Erect	Absent	Purplish black	Deep	Present	Smooth	Sunken	Sunken	Absent	Orange	Sweet	10	10	10	10	1	1	1	1	3.07	3.094	2.898	3.02067	2.334	1.853	1.695	1.96067	1.961	1.112	1.532	1.535	0.0709524	8.688	8.713
4	17C607	C. annuum	Inbred line	Semi-erect	Indeterminate	Light green	None	Long obvate	Dark green	Entire	None	Slightly wrinkling	White	White	Yellow	Erect	Absent	Purplish black	Deep	Present	Smooth	Sunken	Sunken	Absent	Dark red	Sweet	11	11	11	11	1	1	1	1	3.462	3.403	3.278	3.381	3.085	2.577	2.936	2.866	1.714	1.29	1.598	1.534	0.0878483	8.772	8.761
5	17C609	C. annuum	Inbred line	Semi-erect	Indeterminate	Light green	None	Long obvate	Green	Entire	None	Slightly wrinkling	White	White	Yellow	Erect	Absent	Absent	Deep	Present	Smooth	Deep Sunken	Sunken	Absent	Dark red	Sweet	10	10	10	10	1	1	1	1	4.407	3.814	3.37	3.86367	2.891	2.424	1.811	2.37533	1.54	1.899	1.642	1.69367	0.0829218	6.29	6.365
6	17C611	C. annuum	Inbred line	Semi-erect	Indeterminate	Light green	None	Obvate	Light green	Entire	None	Slightly wrinkling	White	White	Yellow	Erect	Absent	Absent	Deep	Present	Smooth	Sunken	Sunken	Absent	Orange	Sweet	7	6	7	7	1	1	1	1	NA	NA	NA	NA	NA	NA	NA	NA	NA	NA	NA	NA	NA	NA	NA
7	17C613	C. annuum	Inbred line	Semi-erect	Indeterminate	Light green	None	Obvate	Light green	Entire	None	Slightly wrinkling	White	White	Yellow	Erect	Absent	Absent	Deep	Present	Smooth	Sunken	Sunken	Absent	Tangerine	Sweet	10	10	10	10	1	1	1	1	4.255	4.264	4.403	4.30733	2.582	1.096	2.742	2.14	1.332	1.204	1.061	1.199	0.0467983	6.276	6.282
8	17C614	C. annuum	Inbred line	Semi-erect	Indeterminate	Green with purple stripe	None	Long obvate	Green	Entire	None	Slightly wrinkling	White	White	Yellow	Erect	NA	Absent	Deep	Present	Slightly wrinkling	None	Sunken	Absent	Bright red	Sweet	14	14	14	14	1	1	1	1	2.844	2.718	3.086	2.88267	0.661	0.509	0.827	0.665667	1.28	1.229	1.356	1.28833	0.0837634	1.589	1.493
9	17C616	C. annuum	Inbred line	Semi-erect	Indeterminate	Light green	None	Obvate	Light green	Entire	None	Slightly wrinkling	White	White	Yellow	Horizontal	NA	Absent	Deep	Present	Smooth	None	Sunken	Absent	Tangerine	Sweet	8	8	8	8	1	1	1	1	2.07	2.594	2.609	2.42433	1.032	1.005	1.328	1.12167	0.92	0.9	0.987	0.935667	0.0453084	4.026	3.157
10	17C627	C. annuum	Inbred line	Semi-erect	Indeterminate	Light green	None	Long obvate	Green	Entire	None	Slightly wrinkling	White	White	Yellow	Erect	Absent	Absent	Deep	Present	Smooth	None	Sunken	Absent	Dark red	Sweet	10	10	10	10	1	1	1	1	4.217	4.483	4.337	4.34567	1.283	1.619	1.711	1.53767	1.05	1.037	1.106	1.06433	0.0686972	3.893	4.26
11	17C628	C. annuum	Inbred line	Semi-erect	Indeterminate	Light green	None	Long obvate	Green	Entire	None	Slightly wrinkling	White	White	Yellow	Horizontal	NA	Absent	Shallow	Present	Smooth	None	Sunken	Absent	Bright red	NA	9	9	9	9	1	1	1	1	3.12	3.066	3.648	3.278	1.261	1.234	1.239	1.24467	2.505	2.156	2.034	2.23167	0.264146	2.977	2.713
12	17C629	C. annuum	Inbred line	Semi-erect	Indeterminate	Light green	None	Lanceolate	Green	Entire	None	Slightly wrinkling	White	White	Yellow	Horizontal	NA	Absent	Intermediate	Present	Smooth	None	Sunken	Present	Bright red	NA	12	14	13	13	1	1	1	1	4.222	4.653	4.106	4.327	1.459	1.426	1.123	1.336	1.283	1.376	1.038	1.23233	0.0684185	4.11	4.164
13	17C630	C. annuum	Inbred line	Semi-erect	Indeterminate	Light green	None	Lanceolate	Green	Entire	None	Slightly wrinkling	White	White	Yellow	Horizontal	Absent	Absent	Intermediate	Present	Smooth	None	Sunken	Present	Dark red	Sweet	9	8	9	9	1	1	1	1	2.317	2.605	2.262	2.39467	2.108	2.145	1.886	2.04633	0.94	0.89	1.023	0.951	0.238541	3.881	3.87
14	17C632	C. annuum	Inbred line	Semi-erect	Indeterminate	Light green	None	Long obvate	Green	Entire	None	Slightly wrinkling	White	White	White	Horizontal	NA	Absent	Deep	Present	Smooth	Sunken	Sunken	Absent	Bright red	NA	6	6	6	6	1	1	1	1	4.031	4.299	4.486	4.272	3.415	2.413	2.337	2.72167	1.435	0.94	1.197	1.19067	0.102425	7.986	8.01
15	17C634	C. annuum	Inbred line	Semi-erect	Indeterminate	Light green	None	Long obvate	Green	Undulate	None	Slightly wrinkling	White	White	Yellow	Erect	Absent	Absent	Deep	Present	Smooth	Sunken	Sunken	Absent	Bright red	Sweet	8	8	8	8	1	1	1	1	6.43	5.977	5.604	6.00367	3.281	2.97	2.323	2.858	1.899	1.826	1.347	1.69067	0.0695105	5.845	6.797
16	17C638	C. annuum	Inbred line	Semi-erect	Indeterminate	Light green	None	Lanceolate	Green	Entire	None	Slightly wrinkling	White	White	Yellow	Horizontal	NA	Absent	Shallow	Present	Slightly wrinkling	None	Sunken	Absent	Bright red	NA	13	12	11	12	1	1	1	1	3.272	3.59	3.748	3.53667	1.369	1.902	1.265	1.512	3.57	3.66	3.424	3.55133	0.160399	3.229	3.292
17	17C642	C. annuum	Inbred line	Semi-erect	Indeterminate	Light green	None	Lanceolate	Green	Entire	None	Slightly wrinkling	White	White	Yellow	Erect	Absent	Absent	Deep	Present	Smooth	None	Sunken	Absent	Dark red	Sweet	5	4	3	4	1	1	1	1	6.314	6.036	6.64	6.33	2.462	2.656	2.19	2.436	2.07	1.828	1.862	1.92	0.0990557	6.553	5.507
18	17C648	C. annuum	Inbred line	Semi-erect	Indeterminate	Light green	None	Lanceolate	Green	Entire	None	Slightly wrinkling	White	White	Yellow	Erect	Absent	Absent	Deep	Present	Smooth	Deep Sunken	Sunken	Present	Orange	Sweet	9	8	9	9	1	1	1	1	3.131	3.286	3.095	3.17067	1.533	1.522	1.608	1.55433	1.066	1.076	0.961	1.03433	0.0430309	6.668	5.999
19	17C650	C. annuum	Inbred line	Semi-erect	Indeterminate	Light green	None	Long obvate	Light green	Entire	None	Wrinkling	White	White	Yellow	Erect	Absent	Absent	Deep	Present	Smooth	None	Sunken	Absent	Bright red	Sweet	13	13	13	13	1	1	1	1	3.795	3.722	3.554	3.69033	2.785	2.325	1.385	2.165	1.426	1.395	1.249	1.35667	0.0584343	6.21	7.541
20	17C653	C. annuum	Inbred line	Semi-erect	Indeterminate	Light green	None	Long obvate	Light green	Entire	None	Wrinkling	White	White	Yellow	Erect	Absent	Absent	Deep	Present	Slightly wrinkling	Nearly Flat	Sunken	Absent	Bright red	Sweet	10	10	10	10	1	1	1	1	4.508	4.288	4.775	4.52367	1.918	2.392	2.615	2.30833	1.312	1.438	1.16	1.30333	0.0385417	7.484	8.196
21	17C658	C. annuum	Inbred line	Semi-erect	Indeterminate	Green	None	Long obvate	Light green	Undulate	None	Slightly wrinkling	White	White	Yellow	Erect	Absent	Absent	Deep	Present	Smooth	Sunken	Sunken	Absent	Orange	Sweet	10	10	10	10	1	1	1	1	4.681	4.437	4.276	4.46467	3.442	2.127	2.318	2.629	1.677	1.868	1.566	1.70367	0.074803	7.809	7.594
22	17C664	C. annuum	Inbred line	Semi-erect	Indeterminate	Light green	None	Long obvate	Green	Entire	None	Slightly wrinkling	White	White	Yellow	Erect	NA	Absent	Deep	Present	Smooth	Deep Sunken	Sunken	Absent	Bright red	Sweet	8	7	8	8	1	1	1	1	3.279	3.568	3.706	3.51767	1.641	2.371	1.543	1.85167	1.338	1.904	1.315	1.519	0.0711469	5.796	6.205
23	17C668	C. annuum	Inbred line	Semi-erect	Indeterminate	Light green	None	Long obvate	Green	Entire	None	Slightly wrinkling	White	White	Yellow	Erect	Absent	Absent	Deep	Present	Slightly wrinkling	Sunken	Sunken	Absent	Bright red	Sweet	13	13	13	13	1	1	1	1	4.687	4.222	4.005	4.30467	3.676	2.579	2.509	2.92133	1.42	1.223	1.366	1.33633	0.0626638	7.732	7.876
23	17C671	C. annuum	Inbred line	Semi-erect	Indeterminate	Light green	None	Obvate	Green	Undulate	None	Wrinkling	White	White	Yellow	Erect	Absent	Absent	Deep	Present	Slightly wrinkling	Sunken	Sunken	Absent	Dark red	Sweet	10	10	10	10	1	1	1	1	4.248	4.394	4.773	4.47167	2.13	1.913	1.876	1.973	1.48	1.26	1.362	1.36733	0.0339652	7.895	8.499
24	17C666	C. annuum	Inbred line	Semi-erect	Indeterminate	Light green	None	Lanceolate	Green	Undulate	None	Slightly wrinkling	White	White	Yellow	Erect	Absent	Absent	Deep	Present	Smooth	Sunken	Sunken	Present	Dark red	Sweet	11	11	11	11	1	1	1	1	4.264	4.098	4.511	4.291	2.11	2.946	1.804	2.28667	1.8	1.981	1.668	1.81633	0.109829	4.915	5.033
25	17C667	C. annuum	Inbred line	Semi-erect	Indeterminate	Light green	None	Long obvate	Green	Entire	None	Slightly wrinkling	White	White	Yellow	Erect	Absent	Absent	Deep	Present	Slightly wrinkling	Nearly Flat	Sunken	Absent	Orange	Sweet	13	12	11	12	1	1	1	1	4.039	4.659	4.862	4.52	2.499	2.691	3.055	2.74833	1.565	1.374	1.752	1.56367	0.0793237	6.517	5.182
27	17C675	C. annuum	Inbred line	Semi-erect	Indeterminate	Light green	None	Long obvate	Green	Undulate	None	Slightly wrinkling	White	White	Yellow	Erect	Absent	Absent	Deep	Present	Smooth	Nearly Flat	Sunken	Absent	Bright red	Sweet	13	13	13	13	1	1	1	1	3.824	3.735	4.614	4.05767	2.945	1.854	2.616	2.47167	1.75	1.711	1.782	1.74767	0.0842241	6.535	6.691
28	17C678	C. annuum	Inbred line	Semi-erect	Indeterminate	Light green	None	Long obvate	Green	Entire	None	Slightly wrinkling	White	White	Yellow	Erect	Absent	Absent	Deep	Present	Smooth	None	Sunken	Absent	Dark red	Sweet	15	15	15	15	1	1	1	1	3.421	3.323	3.942	3.562	1.637	1.567	2.196	1.8	1.14	0.983	1.226	1.11633	0.0467488	5.682	7.132
29	17C682	C. annuum	Inbred line	Semi-erect	Indeterminate	Light green	None	Long obvate	Green	Undulate	None	Slightly wrinkling	White	White	Yellow	Erect	Absent	Absent	Deep	Present	Smooth	Deep Sunken	Sunken	Absent	Orange	Sweet	12	12	12	12	1	1	1	1	5.767	6.345	6.038	6.05	2.536	2.297	1.516	2.11633	1.876	1.907	1.654	1.81233	0.0592011	7.562	7.568
30	17C689	C. annuum	Inbred line	Semi-erect	Indeterminate	Light green	None	Lanceolate	Green	Entire	None	Slightly wrinkling	White	White	Yellow	Erect	NA	Absent	Deep	Present	Smooth	None	Sunken	Absent	Orange	NA	11	11	11	11	1	1	1	1	4.382	4.81	4.776	4.656	1.642	1.299	1.175	1.372	2.464	2.359	2.279	2.36733	0.0909831	3.034	2.992
31	17C690	C. annuum	Inbred line	Semi-erect	Indeterminate	Light green	None	Obvate	Green	Entire	None	Slightly wrinkling	White	White	Yellow	Erect	Absent	Absent	Deep	Present	Smooth	Sunken	Sunken	Absent	Orange	Sweet	9	8	9	9	1	1	1	1	2.814	2.958	3.022	2.93133	1.702	1.877	1.552	1.71033	1.535	1.211	1.064	1.27	0.0349213	6.83	8.783
32	17C691	C. annuum	Inbred line	Semi-erect	Indeterminate	Light green	None	Long obvate	Green	Entire	None	Slightly wrinkling	White	White	Yellow	Erect	NA	Absent	Deep	Present	Smooth	Sunken	Sunken	Absent	Orange	Sweet	11	11	11	11	1	1	1	1	2.835	3.078	2.825	2.91267	2.199	2.203	2.265	2.22233	1.78	1.89	1.775	1.815	0.0808102	6.336	6.213
33	17C694	C. annuum	Inbred line	Semi-erect	Indeterminate	Light green	None	Long obvate	Green	Entire	None	Slightly wrinkling	White	White	Yellow	Erect	Absent	Absent	Deep	Present	Smooth	Deep Sunken	Sunken	Absent	Bright red	Sweet	10	10	10	10	1	1	1	1	5.529	4.999	4.463	4.997	2.138	2.243	3.134	2.505	1.432	1.61	1.983	1.675	0.0743634	7.29	7.189
34	17C695	C. annuum	Inbred line	Semi-erect	Indeterminate	Light green	None	Obvate	Green	Entire	None	Slightly wrinkling	White	White	Yellow	Erect	Absent	Present	Deep	Present	Smooth	Sunken	Sunken	Absent	Orange	Sweet	9	8	9	9	1	1	1	1	4.036	3.898	3.942	3.95867	3.762	2.148	2.031	2.647	2.068	1.744	1.448	1.75333	0.0749365	8.773	9.241
35	17C697	C. annuum	Inbred line	Semi-erect	Indeterminate	Light green	None	Long obvate	Green	Entire	None	Slightly wrinkling	White	White	Yellow	Erect	Absent	Absent	Deep	Present	Smooth	Nearly Flat	Sunken	Absent	Bright red	Sweet	9	10	11	10	1	1	1	1	3.722	3.662	3.617	3.667	2.382	2.568	2.611	2.52033	2.37	2.15	2.08	2.2	0.151492	6.928	6.888
36	17C698	C. annuum	Inbred line	Semi-erect	Indeterminate	Light green	None	Obvate	Green	Entire	None	Wrinkling	White	White	Yellow	Erect	NA	Absent	Deep	Present	Smooth	Sunken	Sunken	Absent	Dark red	Sweet	12	12	12	12	1	1	1	1	7.248	7.056	6.13	6.81133	2.583	2.242	2.941	2.58867	1.83	1.86	1.767	1.819	0.0669964	8.153	8.61
37	17C702	C. annuum	Inbred line	Semi-erect	Indeterminate	Light green	None	Obvate	Green	Entire	None	Wrinkling	White	White	Yellow	Erect	Absent	Absent	Deep	Present	Smooth	Sunken	Sunken	Absent	Orange	Sweet	10	10	10	10	1	1	1	1	4.584	5.164	6.796	5.51467	1.595	2.091	4.232	2.63933	0.905	1.029	1.495	1.143	0.0610619	7.342	8.754
38	17C706	C. annuum	Inbred line	Semi-erect	Indeterminate	Light green	None	Long obvate	Green	Entire	None	Wrinkling	White	White	Yellow	Erect	NA	Absent	Deep	Present	Smooth	Sunken	Sunken	Absent	Tangerine	Sweet	11	11	11	11	1	1	1	1	5.015	4.612	5.126	4.91767	1.56	8.431	7.223	5.738	5.704	5.796	5.933	5.811	0.539509	7.343	8.127
39	17C710	C. annuum	Inbred line	Semi-erect	Indeterminate	Light green	None	Long obvate	Green	Entire	None	Wrinkling	White	White	White	Erect	NA	Absent	Deep	Present	Smooth	None	Sunken	Absent	Orange	Sweet	15	15	15	15	1	1	1	1	6.484	6.064	5.071	5.873	3.31	3.98	3.854	3.71467	1.98	1.86	2.143	1.99433	0.0911861	6.497	7.957
40	17C711	C. annuum	Inbred line	Semi-erect	Indeterminate	Light green	None	Long obvate	Green	Entire	None	Wrinkling	White	White	Yellow	Erect	Present	Absent	Deep	Present	Smooth	Nearly Flat	Sunken	Absent	Bright red	Sweet	10	10	10	10	1	1	1	1	4.189	4.034	4.07	4.09767	1.567	1.798	1.323	1.56267	0.901	1.056	0.575	0.844	0.0418658	5.331	5.389
41	17C713	C. annuum	Inbred line	Semi-erect	Indeterminate	Light green	None	Long obvate	Green	Undulate	None	Wrinkling	White	White	Yellow	Erect	NA	Absent	Deep	Present	Slightly wrinkling	Nearly Flat	Sunken	Absent	Dark red	Sweet	9	8	9	9	1	1	1	1	5.251	4.983	5.713	5.31567	4.55	2.144	2.58	3.09133	2.05	1.99	2.026	2.022	0.0970685	7.617	7.167
42	17C714	C. annuum	Inbred line	Semi-erect	Indeterminate	Green	None	Long obvate	Green	Entire	None	Slightly wrinkling	White	White	Yellow	Erect	NA	Absent	Deep	Present	Slightly wrinkling	Sunken	Sunken	Absent	Bright red	Sweet	11	11	11	11	1	1	1	1	3.671	3.342	3.527	3.51333	4.561	3.529	2.475	3.52167	2.535	2.65	2.313	2.49933	0.160584	8.711	8.188
43	17C715	C. annuum	Inbred line	Semi-erect	Indeterminate	Green	None	Long obvate	Green	Entire	None	Slightly wrinkling	White	White	Yellow	Erect	NA	Absent	Deep	Present	Smooth	Nearly Flat	Sunken	Absent	Bright red	Sweet	12	10	11	11	1	1	1	1	3.721	4.032	3.556	3.76967	1.856	1.877	3.267	2.33333	1.79	1.813	1.753	1.78533	0.0817261	7.655	6.489
44	17C718	C. annuum	Inbred line	Semi-erect	Indeterminate	Light green	None	Long obvate	Green	Entire	None	Wrinkling	White	White	Yellow	Erect	Absent	Absent	Deep	Present	Smooth	Sunken	Sunken	Absent	Dark red	Sweet	15	17	16	16	1	1	1	1	5.725	5.233	5.755	5.571	4.177	2.793	4.225	3.73167	1.87	1.902	1.736	1.836	0.086628	9.803	8.134
45	17C720	C. annuum	Inbred line	Semi-erect	Indeterminate	Light green	None	Long obvate	Green	Entire	None	Wrinkling	White	White	Yellow	Erect	Absent	Absent	Deep	Present	Slightly wrinkling	Sunken	Sunken	Absent	Bright red	Sweet	9	8	9	9	1	1	1	1	5.161	5.441	5.147	5.24967	2.643	2.643	2.466	2.584	2.126	1.69	2.283	2.033	0.0772556	7.234	8.323
46	17C723	C. annuum	Inbred line	Semi-erect	Indeterminate	Light green	None	Long obvate	Green	Entire	None	Wrinkling	White	White	Yellow	Erect	Absent	Absent	Deep	Present	Slightly wrinkling	Sunken	Sunken	Absent	Dark red	Sweet	15	15	15	15	1	1	1	1	6.645	6.405	6.337	6.46233	3.264	2.498	3.521	3.09433	2.669	2.307	2.235	2.40367	0.0699276	7.812	6.878
47	17C726	C. annuum	Inbred line	Semi-erect	Indeterminate	Light green	Sparse	Long obvate	Green	Entire	None	Slightly wrinkling	White	White	Yellow	Erect	Absent	Absent	Deep	Present	Slightly wrinkling	Sunken	Sunken	Absent	Bright red	Sweet	12	12	12	12	1	1	1	1	7.188	8.674	8.284	8.04867	4.361	2.628	2.657	3.21533	2.404	2.604	2.667	2.55833	0.102854	8.299	7.949
48	17C734	C. annuum	Inbred line	Semi-erect	Indeterminate	Light green	None	Long obvate	Green	Entire	None	Slightly wrinkling	White	White	Yellow	Erect	Absent	Absent	Deep	Present	Smooth	Sunken	Sunken	Absent	Orange	Sweet	12	12	12	12	1	1	1	1	5.486	5.19	5.393	5.35633	3.322	2.057	2.92	2.76633	1.712	1.642	1.813	1.72233	0.053463	12.203	7.385
49	17C733	C. annuum	Inbred line	Semi-erect	Indeterminate	Light green	None	Long obvate	Green	Entire	None	Slightly wrinkling	White	White	Yellow	Erect	NA	Absent	Deep	Present	Slightly wrinkling	Sunken	Sunken	Absent	Dark red	NA	11	11	11	11	1	1	1	1	7.761	7.144	7.889	7.598	3.614	2.773	2.186	2.85767	1.645	1.781	1.961	1.79567	0.0733984	8.836	8.427
50	17C737	C. annuum	Inbred line	Semi-erect	Indeterminate	Light green	None	Obvate	Green	Entire	None	Slightly wrinkling	White	White	Yellow	Erect	Absent	Absent	Deep	Present	Smooth	Nearly Flat	Sunken	Absent	Tangerine	Sweet	10	10	10	10	1	1	1	1	3.917	4.169	4.293	4.12633	1.558	2.806	2.627	2.33033	1.234	1.859	1.804	1.63233	0.0469232	7.58	9.028
51	17C739	C. annuum	Inbred line	Semi-erect	Indeterminate	Light green	None	Obvate	Green	Entire	None	Wrinkling	White	White	Yellow	Erect	NA	Absent	Deep	Present	Smooth	Deep Sunken	Sunken	Absent	Orange	Sweet	8	7	8	8	1	1	1	1	4.091	4.081	3.994	4.05533	3.598	3.841	2.584	3.341	2.076	2.17	1.941	2.06233	0.0916544	9.864	9.205
52	17C740	C. annuum	Inbred line	Semi-erect	Indeterminate	Light green	None	Long obvate	Green	Entire	None	Slightly wrinkling	White	White	Yellow	Erect	Absent	Absent	Deep	Present	Slightly wrinkling	Sunken	Sunken	Absent	Orange	Sweet	8	7	8	8	1	1	1	1	5.15	4.97	5.099	5.073	2.669	3.001	2.892	2.854	1.95	1.84	1.968	1.91933	0.054694	7.944	8.414
53	17C741	C. annuum	Inbred line	Semi-erect	Indeterminate	Light green	None	Long obvate	Green	Entire	None	Slightly wrinkling	White	White	Yellow	Erect	Absent	Absent	Deep	Present	Slightly wrinkling	Deep Sunken	Sunken	Absent	Orange	Sweet	13	13	13	13	1	1	1	1	6.686	5.768	5.939	6.131	2.269	2.644	2.096	2.33633	1.757	1.867	1.935	1.853	0.0770934	7.878	7.646
54	17C743	C. annuum	Inbred line	Semi-erect	Indeterminate	Light green	None	Long obvate	Green	Entire	None	Slightly wrinkling	White	White	Yellow	Erect	Absent	Absent	Deep	Present	Slightly wrinkling	Sunken	Sunken	Absent	Dark red	Sweet	14	14	14	14	1	1	1	1	3.777	3.998	4.277	4.01733	2.95	4.109	3.26	3.43967	2.11	2.132	2.157	2.133	0.0696284	7.954	9.381
55	17C742	C. annuum	Inbred line	Semi-erect	Indeterminate	Light green	None	Long obvate	Green	Entire	None	Slightly wrinkling	White	White	Yellow	Erect	Absent	Absent	Deep	Present	Smooth	Sunken	Sunken	Absent	Dark red	Sweet	13	13	13	13	1	1	1	1	6.21	5.523	5.918	5.88367	1.614	1.429	2.465	1.836	1.091	1.301	1.368	1.25333	0.040735	7.322	7.849
56	17C751	C. annuum	Inbred line	Semi-erect	Indeterminate	Light green	None	Obvate	Green	Entire	None	Slightly wrinkling	White	White	Yellow	Erect	NA	Absent	Deep	Present	Smooth	Sunken	Sunken	Absent	Orange	NA	11	11	11	11	1	1	1	1	5.076	5.064	4.555	4.89833	3.994	4.198	3.972	4.05467	2.391	2.587	2.269	2.41567	0.146338	9.565	9.586
57	17C744	C. annuum	Inbred line	Semi-erect	Indeterminate	Light green	None	Long obvate	Green	Entire	None	Slightly wrinkling	White	White	Yellow	Erect	Absent	Absent	Deep	Present	Smooth	Sunken	Sunken	Absent	Orange	Sweet	7	6	7	7	1	1	1	1	5.533	5.842	5.236	5.537	4.529	2.885	2.626	3.34667	2.21	2.043	2.021	2.09133	0.0981322	7.423	8.613
58	17C745	C. annuum	Inbred line	Semi-erect	Indeterminate	Light green	None	Long obvate	Green	Entire	None	Slightly wrinkling	White	White	Yellow	Erect	NA	Absent	Deep	Present	Smooth	Deep Sunken	Sunken	Absent	Orange	NA	11	11	11	11	1	1	1	1	5.073	5.26	5.11	5.14767	4.63	3.792	2.932	3.78467	2.538	2.13	2.271	2.313	0.104386	9.76	9.727
59	17C746	C. annuum	Inbred line	Semi-erect	Indeterminate	Light green	None	Obvate	Green	Entire	None	Slightly wrinkling	White	White	Yellow	Erect	Absent	Absent	Deep	Present	Smooth	Sunken	Sunken	Absent	Orange	Sweet	9	7	8	8	1	1	1	1	5.607	5.365	5.564	5.512	3.733	3.762	1.679	3.058	1.642	1.772	1.328	1.58067	0.0758805	8.999	7.317
60	17C749	C. annuum	Inbred line	Semi-erect	Indeterminate	Light green	None	Long obvate	Green	Entire	None	Slightly wrinkling	White	White	Yellow	Erect	Absent	Absent	Deep	Present	Smooth	Sunken	Sunken	Absent	Dark red	Sweet	12	12	12	12	1	1	1	1	2.907	3.191	3.145	3.081	1.826	1.491	1.405	1.574	1.621	1.157	1.156	1.31133	0.075636	5.284	4.858
61	17C752	C. annuum	Inbred line	Semi-erect	Indeterminate	Light green	None	Long obvate	Green	Entire	None	Slightly wrinkling	White	White	Yellow	Erect	Absent	Present	Deep	Present	Smooth	Sunken	Sunken	Absent	Dark red	Sweet	13	13	13	13	1	1	1	1	5.017	5.02	4.748	4.92833	3.75	3.7	2.575	3.34167	0.99	1.086	1.168	1.08133	0.0700845	8.241	7.126
62	17C754	C. annuum	Inbred line	Semi-erect	Indeterminate	Light green	None	Long obvate	Green	Entire	None	Slightly wrinkling	White	White	Yellow	Erect	NA	Absent	Deep	Present	Smooth	Sunken	Sunken	Absent	Bright red	Sweet	12	12	12	12	1	1	1	1	6.134	6.818	6.621	6.52433	2.708	3.017	3.112	2.94567	2.125	2.011	2.28	2.13867	0.0574889	7.546	7.822
63	17C756	C. annuum	Inbred line	Semi-erect	Indeterminate	Light green	None	Long obvate	Green	Entire	None	Slightly wrinkling	White	White	Yellow	Erect	Absent	Absent	Deep	Absent	Smooth	Sunken	Sunken	Present	Bright red	Sweet	14	14	14	14	1	1	1	1	10.241	9.44	9.092	9.591	2.725	2.891	2.41	2.67533	1.718	1.812	1.354	1.628	0.063851	7.694	6.498
64	17C760	C. annuum	Inbred line	Semi-erect	Indeterminate	Light green	None	Long obvate	Green	Entire	None	Wrinkling	White	White	White	Erect	Absent	Absent	Deep	Present	Smooth	Sunken	Sunken	Absent	Dark red	Sweet	14	14	14	14	1	1	1	1	6.009	5.876	5.565	5.81667	2.718	3.198	1.935	2.617	1.98	1.946	1.73	1.88533	0.0602867	8.205	7.537
65	17C761	C. annuum	Inbred line	Semi-erect	Indeterminate	Light green	None	Obvate	Green	Entire	None	Slightly wrinkling	White	White	White	Erect	Absent	Absent	Deep	Present	Smooth	Sunken	Sunken	Absent	Orange	Sweet	13	13	13	13	1	1	1	1	3.211	3.111	3.857	3.393	2.475	2.902	2.4	2.59233	1.79	1.767	1.93	1.829	0.108736	7.924	8.606
66	17C762	C. annuum	Inbred line	Semi-erect	Indeterminate	Light green	None	Long obvate	Green	Entire	None	Wrinkling	White	White	White	Erect	Absent	Absent	Deep	Present	Smooth	Deep Sunken	Sunken	Absent	Orange	Sweet	12	12	12	12	1	1	1	1	3.274	3.223	3.534	3.34367	3.89	3.003	4.167	3.68667	2.983	2.088	2.255	2.442	0.109562	9.977	8.503
67	17C763	C. annuum	Inbred line	Semi-erect	Indeterminate	Light green	None	Long obvate	Green	Entire	None	Wrinkling	White	White	White	Erect	Absent	Absent	Deep	Present	Smooth	Nearly Flat	Sunken	Absent	Bright red	Sweet	10	10	10	10	1	1	1	1	4.178	4.271	4.672	4.37367	2.313	2.813	2.695	2.607	1.683	1.86	2.241	1.928	0.0974599	6.944	7.347
68	17C764	C. annuum	Inbred line	Semi-erect	Indeterminate	Light green	None	Obvate	Green	Entire	None	Wrinkling	White	White	Yellow	Erect	NA	Absent	Deep	Present	Slightly wrinkling	Nearly Flat	Sunken	Absent	Bright red	NA	10	10	10	10	1	1	1	1	5.434	5.865	4.837	5.37867	3.422	3.567	3.645	3.54467	2.01	1.88	2.294	2.06133	0.120638	8.431	8.44
69	17C773	C. annuum	Inbred line	Semi-erect	Indeterminate	Light green	None	Long obvate	Green	Entire	None	Slightly wrinkling	White	White	White	Erect	NA	Absent	Deep	Present	Smooth	Nearly Flat	Sunken	Absent	Dark red	Pungent	6	6	6	6	1	1	1	1	4.118	3.415	3.419	3.65067	1.632	2.831	2.129	2.19733	1.114	1.329	1.011	1.15133	0.16486	4.538	5.251
70	17C774	C. annuum	Inbred line	Semi-erect	Indeterminate	Light green	None	Long obvate	Green	Entire	None	Smooth	White	Purple	White	Horizontal	Present	Absent	Deep	Present	Slightly wrinkling	Deep Sunken	Sunken	Absent	Dark red	Pungent	10	10	10	10	1	1	1	1	5.61	5.114	5.392	5.372	1.473	1.15	1.604	1.409	1.55	1.764	1.657	1.657	0.124828	3.34	3.195
71	17C776	C. annuum	Inbred line	Semi-erect	Indeterminate	Light green	None	Long obvate	Green	Entire	None	Slightly wrinkling	White	White	White	Horizontal	Absent	Absent	Deep	Present	Smooth	Nearly Flat	Sunken	Absent	Orange	Pungent	8	7	6	7	1	1	1	1	3.705	4.257	4.103	4.02167	2.391	2.031	2.455	2.29233	1.486	1.09	1.046	1.20733	0.0535568	5.327	6.064
72	17C777	C. annuum	Inbred line	Spreading	Indeterminate	Light green	Intermediate	Lanceolate	Green	Entire	None	Smooth	White	White	White	Horizontal	NA	Present	Deep	Present	Slightly wrinkling	None	Sunken	Absent	Dark red	Pungent	8	7	8	8	1	1	1	1	4.839	4.915	4.693	4.81567	0.805	0.996	0.851	0.884	0.674	0.854	0.494	0.674	0.0439323	2.615	3.506
73	17C778	C. annuum	Inbred line	Semi-erect	Indeterminate	Light green	None	Long obvate	Green	Entire	None	Wrinkling	White	White	White	Erect	Present	Absent	Deep	Present	Slightly wrinkling	Sunken	Sunken	Present	Dark red	Pungent	7	7	7	7	1	1	1	1	4.9671	4.9179	4.664	4.84967	2.696	2.514	3.227	2.81233	1.994	2.173	1.939	2.03533	0.144791	5.857	5.942
74	17C779	C. annuum	Inbred line	Semi-erect	Indeterminate	Light green	None	Long obvate	Green	Entire	None	Slightly wrinkling	White	Purple	White	Horizontal	Absent	Absent	Deep	Present	Wrinkling	Deep Sunken	Sunken	Absent	Dark red	Pungent	8	7	8	8	1	1	1	1	4.453	NA	NA	4.453	1.449	NA	NA	1.449	2.781	NA	NA	2.781	0.0549855	5.258	NA
75	17C780	C. annuum	Inbred line	Semi-erect	Indeterminate	Light green	None	Long obvate	Green	Entire	None	Slightly wrinkling	White	White	White	Horizontal	Absent	Absent	Deep	Present	Wrinkling	Deep Sunken	Sunken	Absent	Dark red	Pungent	8	7	8	8	1	1	1	1	2.831	NA	NA	2.831	1.78	NA	NA	1.78	1.216	NA	NA	1.216	0.0390311	5.588	NA
76	17C781	C. annuum	Inbred line	Semi-erect	Indeterminate	Light green	None	Long obvate	Light green	Entire	None	Wrinkling	White	White	Yellow	Erect	Absent	Absent	Deep	Present	Slightly wrinkling	Nearly Flat	Sunken	Absent	Dark red	Pungent	9	8	9	9	1	1	1	1	4.069	5.239	4.768	4.692	1.485	2.166	1.803	1.818	1.083	1.549	0.868	1.16667	0.08657	3.997	3.515
77	17C122	C. annuum	Inbred line	Semi-erect	Indeterminate	Light green	None	Long obvate	Dark green	Entire	None	Smooth	White	White	White	Erect	Absent	Absent	Deep	Present	Smooth	Sunken	Sunken	Absent	Orange	Pungent	9	8	9	9	1	1	1	1	5.234	4.042	3.624	4.3	2.798	2.009	0.853	1.88667	1.354	1.218	1.173	1.24833	0.0745338	5.678	6.166
78	17C782	C. annuum	Inbred line	Semi-erect	Indeterminate	Light green	None	Long obvate	Green	Entire	None	Wrinkling	White	White	White	Erect	Absent	Absent	Deep	Present	Slightly wrinkling	Nearly Flat	Sunken	Absent	Dark red	Sweet	15	15	15	15	1	1	1	1	5.797	5.394	4.655	5.282	1.783	1.826	1.877	1.82867	3.063	3.833	3.895	3.597	0.0693295	4.561	4.298
79	17C783	C. annuum	Inbred line	Semi-erect	Indeterminate	Light green	None	Obvate	Dark green	Entire	None	Wrinkling	White	White	White	Erect	Absent	Absent	Deep	Present	Slightly wrinkling	Nearly Flat	Sunken	Absent	Dark red	NA	13	13	13	13	1	1	1	1	5.472	3.819	6.156	5.149	2.143	1.309	1.837	1.763	3.351	2.994	3.713	3.35267	0.0636283	4.553	4.212
80	17C788	C. annuum	Inbred line	Semi-erect	Indeterminate	Light green	None	Long obvate	Light green	Entire	None	Slightly wrinkling	White	White	Yellow	Erect	Absent	Absent	Deep	Present	Slightly wrinkling	None	Sunken	Absent	Dark red	Sweet	11	11	11	11	1	1	1	1	5.831	7.021	4.103	5.65167	1.888	3.127	1.645	2.22	2.529	2.092	2.385	2.33533	0.0512365	5.24	5.782
81	17C785	C. annuum	Inbred line	Semi-erect	Indeterminate	Light green	None	Long obvate	Light green	Entire	None	Wrinkling	White	White	White	Erect	NA	Absent	Deep	Present	Slightly wrinkling	None	Sunken	Absent	Bright red	NA	15	15	15	15	1	1	1	1	6.786	6.265	6.625	6.55867	2.044	1.527	1.794	1.78833	3.274	3.558	2.493	3.10833	0.0813455	5.18	4.095
82	17C798	C. annuum	Inbred line	Semi-erect	Indeterminate	Light green	None	Obvate	Green	Undulate	None	Wrinkling	White	White	White	Erect	Absent	Absent	Deep	Present	Slightly wrinkling	None	Sunken	Absent	Bright red	NA	15	15	15	15	1	1	1	1	5.651	4.988	5.177	5.272	2.383	1.718	2.341	2.14733	4.969	3.742	4.546	4.419	0.114131	3.927	4.606
83	17C810	C. annuum	Inbred line	Semi-erect	Indeterminate	Green	None	Obvate	Green	Entire	None	Slightly wrinkling	White	White	Yellow	Erect	Absent	Absent	Deep	Present	Slightly wrinkling	None	Sunken	Absent	Bright red	Sweet	11	9	10	10	1	1	1	1	5.805	5.8	4.429	5.34467	2.058	2.109	2.225	2.13067	2.123	2.29	2.584	2.33233	0.0731126	5.521	4.349
84	17C812	C. annuum	Inbred line	Semi-erect	Indeterminate	Light green	None	Long obvate	Light green	Entire	None	Smooth	White	White	Yellow	Erect	Absent	Absent	Deep	Present	Slightly wrinkling	None	Sunken	Absent	Dark red	Pungent	8	7	8	8	1	1	1	1	6.356	4.891	5.067	5.438	1.806	1.413	1.262	1.49367	1.448	1.054	1.514	1.33867	0.0506583	3.907	4.287
85	17C818	C. annuum	Inbred line	Semi-erect	Indeterminate	Light green	None	Long obvate	Light green	Entire	None	Wrinkling	White	White	Yellow	Erect	Present	Absent	Deep	Present	Wrinkling	None	Sunken	Absent	Bright red	Pungent	12	12	12	12	1	1	1	1	5.868	5.794	2.955	4.87233	1.42	1.157	1.195	1.25733	1.671	2.799	1.395	1.955	0.0623937	2.665	3.306
86	17C827	C. annuum	Inbred line	Semi-erect	Indeterminate	Green	None	Lanceolate	Green	Entire	None	Wrinkling	White	White	Yellow	Erect	Absent	Present	Deep	Present	Slightly wrinkling	None	Sunken	Absent	Bright red	Pungent	11	9	10	10	1	1	1	1	3.817	4.334	3.983	4.04467	1.213	1.787	1.462	1.48733	1.16	1.01	1.237	1.13567	0.0425484	3.222	3.075
87	17C909	C. annuum	Inbred line	Semi-erect	Indeterminate	Light green	None	Long obvate	Green	Undulate	None	Smooth	White	White	White	Erect	Present	Absent	Deep	Present	Wrinkling	None	Sunken	Absent	Dark red	Pungent	11	9	10	10	1	1	1	1	6.44	5.49	5.036	5.65533	1.259	1.473	0.765	1.16567	2.765	1.95	2.037	2.25067	0.0628752	3.046	2.766
88	17C917	C. annuum	Inbred line	Semi-erect	Indeterminate	Light green	Sparse	Long obvate	Green	Entire	None	Slightly wrinkling	White	White	Yellow	Pendant	Absent	Absent	Intermediate	Present	Slightly wrinkling	None	Sunken	Absent	Dark red	Pungent	15	15	15	15	1	1	1	1	4.261	3.74	4.276	4.09233	1.849	1.645	1.814	1.76933	2.624	2.844	2.524	2.664	0.0581996	3.428	4.169
89	17C951	C. annuum	Inbred line	Semi-erect	Indeterminate	Green	Sparse	Long obvate	Dark green	Entire	None	Slightly wrinkling	White	Purple	Yellow	Erect	Absent	Absent	Deep	Present	Wrinkling	None	Sunken	Absent	Bright red	Pungent	11	9	10	10	1	1	1	1	4.417	4.473	4.476	4.45533	0.929	1.545	0.9	1.12467	0.902	1.732	0.638	1.09067	0.0160848	4.709	4.514
90	17C958	C. annuum	Inbred line	Semi-erect	Indeterminate	Light green	None	Long obvate	Green	Entire	None	Wrinkling	White	White	Yellow	Erect	NA	Absent	Deep	Present	Wrinkling	None	Sunken	Absent	Dark red	NA	13	13	13	13	1	1	1	1	4.064	4.571	4.127	4.254	1.027	0.971	0.863	0.953667	3.023	3.411	3.161	3.19833	0.0900475	1.422	1.878
91	17C962	C. annuum	Inbred line	Semi-erect	Indeterminate	Light green	None	Long obvate	Dark green	Entire	None	Slightly wrinkling	White	White	Yellow	Erect	NA	Absent	Shallow	Present	Wrinkling	None	Sunken	Absent	Dark red	NA	11	11	11	11	1	1	1	1	4.594	5.749	4.091	4.81133	1.78	1.768	1.658	1.73533	3.557	3.629	3.289	3.49167	0.0904792	3.367	4.144
92	17C965	C. annuum	Inbred line	Semi-erect	Indeterminate	Light green	None	Long obvate	Green	Entire	None	Slightly wrinkling	White	White	Yellow	Horizontal	Absent	Absent	Shallow	Present	Slightly wrinkling	None	Sunken	Absent	Dark red	Pungent	12	12	12	12	1	1	1	1	4.454	4.562	4.568	4.528	1.735	1.321	1.452	1.50267	2.288	2.137	2.118	2.181	0.0657259	2.638	2.497
93	17C967	C. annuum	Inbred line	Semi-erect	Indeterminate	Light green	Sparse	Obvate	Green	Entire	None	Wrinkling	White	White	Yellow	Erect	Absent	Absent	Deep	Present	Slightly wrinkling	None	Sunken	Absent	Dark red	Pungent	20	21	22	21	1	1	1	1	2.107	NA	NA	2.107	1.703	NA	NA	1.703	3.571	NA	NA	3.571	0.129169	2.965	NA
94	17C969	C. annuum	Inbred line	Semi-erect	Indeterminate	Light green	None	Long obvate	Green	Entire	None	Wrinkling	White	White	Yellow	Erect	Absent	Absent	Deep	Present	Wrinkling	Nearly Flat	Sunken	Absent	NA	Pungent	13	15	14	14	1	1	1	1	6.58	6.526	6.576	6.56067	2.143	2.287	2.273	2.23433	2.29	2.842	2.874	2.66867	0.0445985	5.16	4.953
95	17C970	C. annuum	Inbred line	Semi-erect	Indeterminate	Light green	None	Long obvate	Green	Undulate	None	Smooth	White	White	Yellow	Erect	Present	Absent	Deep	Present	Wrinkling	None	Sunken	Absent	Bright red	Pungent	8	7	8	8	1	1	1	1	5.249	5.197	5.465	5.30367	1.184	1.118	1.368	1.22333	3.429	3.316	3.6	3.44833	0.0629452	2.691	2.182
96	17C977	C. annuum	Inbred line	Semi-erect	Indeterminate	Light green	Sparse	Long obvate	Green	Entire	None	Slightly wrinkling	White	White	Yellow	Horizontal	Present	Absent	Intermediate	Absent	Wrinkling	None	Sunken	Absent	Bright red	Pungent	11	11	11	11	1	1	1	1	7.168	6.407	4.664	6.07967	1.808	1.737	1.913	1.81933	5.992	6.279	6.197	6.156	0.163452	3.573	3.597
97	17C980	C. annuum	Inbred line	Semi-erect	Indeterminate	Green	None	Long obvate	Dark green	Entire	None	Smooth	White	White	Yellow	Horizontal	Present	Absent	Deep	Present	Wrinkling	Nearly Flat	Sunken	Present	Dark red	Pungent	8	7	8	8	1	1	1	1	3.909	3.833	3.867	3.86967	1.601	1.462	1.691	1.58467	4.58	4.375	4.613	4.52267	0.11372	3.348	3.113
98	17C981	C. annuum	Inbred line	Semi-erect	Indeterminate	Light green	None	Lanceolate	Green	Entire	None	Slightly wrinkling	White	White	Yellow	Erect	Present	Present	Deep	Present	Slightly wrinkling	None	Sunken	Absent	Bright red	Pungent	8	9	9	9	1	1	1	1	5.52	4.131	5.348	4.99967	1.16	1.083	1.405	1.216	2.953	2.324	2.89	2.72233	0.0702545	2.96	3.29
99	17C983	C. annuum	Inbred line	Semi-erect	Indeterminate	Light green	Sparse	Lanceolate	Green	Entire	None	Slightly wrinkling	White	White	Yellow	Erect	Present	Absent	Deep	Present	Wrinkling	None	Sunken	Absent	Tangerine	Pungent	13	13	13	13	1	1	1	1	5.187	5.357	4.367	4.97033	1.756	1.403	1.115	1.42467	2.38	2.28	2.196	2.28533	0.0412284	5.196	2.988
100	17C982	C. annuum	Inbred line	Semi-erect	Indeterminate	Light green	Sparse	Lanceolate	Green	Entire	None	Slightly wrinkling	White	White	White	Erect	Present	Absent	Deep	Present	Slightly wrinkling	None	Sunken	Absent	Bright red	Pungent	13	13	13	13	1	1	1	1	4.882	5.239	5.247	5.12267	1.442	1.283	1.457	1.394	1.293	1.164	2.929	1.79533	0.0274088	4.289	4.131
101	17C984	C. annuum	Inbred line	Semi-erect	Indeterminate	Green	None	Long obvate	Green	Entire	None	Slightly wrinkling	White	White	White	Erect	NA	Absent	Deep	Present	Wrinkling	None	Sunken	Absent	Tangerine	NA	12	11	10	11	1	1	1	1	6.522	6.963	6.92	6.80167	1.391	1.824	1.302	1.50567	6.03	6.15	5.935	6.03833	0.121072	3.61	3.369
102	17C985	C. annuum	Inbred line	Semi-erect	Indeterminate	Green	None	Long obvate	Green	Entire	None	Slightly wrinkling	White	White	White	Erect	NA	Present	Deep	Present	Slightly wrinkling	None	Sunken	Absent	Bright red	NA	9	9	9	9	1	1	1	1	5.791	5.933	5.872	5.86533	2.097	2.05	1.964	2.037	3.203	3.435	3.414	3.35067	0.0915945	3.852	4.497
103	17C986	C. annuum	Inbred line	Semi-erect	Indeterminate	Light green	None	Lanceolate	Light green	Entire	None	Smooth	White	White	White	Erect	NA	Absent	Deep	Present	Slightly wrinkling	None	Sunken	Absent	Tangerine	NA	9	9	9	9	1	1	1	1	4.879	6.949	4.968	5.59867	0.874	1.392	1.354	1.20667	2.482	2.671	3.069	2.74067	0.0432911	5.129	3.75
104	17C987	C. annuum	Inbred line	Semi-erect	Indeterminate	Green	None	Long obvate	Green	Entire	None	Slightly wrinkling	White	White	White	Erect	NA	Absent	Deep	Present	Slightly wrinkling	None	Sunken	Absent	Dark red	NA	12	12	12	12	1	1	1	1	4.423	4.903	5.646	4.99067	1.519	1.681	1.656	1.61867	2.046	2.168	2.639	2.28433	0.0489573	3.045	4.054
105	17C988	C. annuum	Inbred line	Semi-erect	Indeterminate	Light green	None	Lanceolate	Green	Entire	None	Slightly wrinkling	White	White	White	Erect	NA	Absent	Deep	Present	Wrinkling	None	Sunken	Absent	Bright red	Pungent	11	11	11	11	1	1	1	1	5.694	5.669	5.556	5.63967	1.226	1.642	1.649	1.50567	3.92	3.85	4.061	3.94367	0.0802562	3.142	3.391
106	17C992	C. annuum	Inbred line	Semi-erect	Indeterminate	Light green	None	Lanceolate	Green	Undulate	None	Slightly wrinkling	White	White	White	Erect	NA	Absent	Deep	Present	Wrinkling	None	Sunken	Absent	Tangerine	Pungent	8	7	8	8	1	1	1	1	4.561	3.386	5.14	4.36233	1.219	1.139	1.345	1.23433	3.41	3.581	3.348	3.44633	0.0511518	2.998	3.014
107	17C998	C. annuum	Inbred line	Semi-erect	Indeterminate	Yelloish green	None	Lanceolate	Light green	Entire	None	Slightly wrinkling	White	White	White	Erect	NA	Absent	Deep	Present	Wrinkling	None	Sunken	Absent	Dark red	Pungent	15	15	15	15	1	1	1	1	5.254	6.895	3.559	5.236	0.825	1.398	1.005	1.076	1.172	1.865	1.387	1.47467	0.0445806	2.055	2.47
108	17C1002	C. annuum	Inbred line	Semi-erect	Indeterminate	Light green	Sparse	Lanceolate	Green	Entire	None	Slightly wrinkling	White	White	Yellow	Erect	NA	Absent	Deep	Present	Wrinkling	None	Sunken	Absent	Bright red	Pungent	12	12	12	12	1	1	1	1	3.611	3.698	3.668	3.659	2.015	1.822	1.649	1.82867	1.827	1.855	1.874	1.852	0.0516673	4.679	4.191
109	17C1008	C. annuum	Inbred line	Semi-erect	Indeterminate	Green	None	Lanceolate	Green	Entire	None	Smooth	White	White	White	Erect	NA	Absent	Shallow	Present	Wrinkling	None	Blunt	Present	Bright red	NA	11	9	10	10	1	1	1	1	6.85	6.042	6.95	6.614	0.987	0.564	0.923	0.824667	1.694	1.756	1.576	1.67533	0.0252675	3.202	3.497
110	17C1014	C. annuum	Inbred line	Semi-erect	Indeterminate	Light green	None	Long obvate	Green	Entire	None	Wrinkling	White	White	Yellow	Erect	NA	Absent	Intermediate	Present	Slightly wrinkling	None	Sunken	Absent	Dark red	NA	11	11	11	11	1	1	1	1	6.921	2.963	6.649	5.511	1.199	0.769	1.175	1.04767	2.57	2.32	2.405	2.43167	0.0355689	3.364	3.254
111	17C1022	C. annuum	Inbred line	Semi-erect	Indeterminate	Green	Intermediate	Lanceolate	Green	Entire	None	Slightly wrinkling	White	White	Yellow	Pendant	Absent	Absent	Deep	Present	Slightly wrinkling	None	Blunt	Absent	Bright red	Pungent	11	11	11	11	1	1	1	1	5.351	5.765	5.291	5.469	0.854	1.563	1.505	1.30733	4.351	4.64	4.266	4.419	0.0664304	3.287	3.908
112	17C1028	C. annuum	Inbred line	Semi-erect	Indeterminate	Light green	Dense	Lanceolate	Light green	Entire	Sparse	Smooth	White	White	Yellow	Pendant	Absent	Absent	Shallow	Present	Wrinkling	None	Pointed	Present	Bright red	Pungent	11	9	10	10	1	1	1	1	4.575	5.529	3.975	4.693	0.603	0.875	0.541	0.673	3.98	3.68	3.967	3.87567	0.0651755	2.738	2.38
113	17C1032	C. annuum	Inbred line	Semi-erect	Indeterminate	Green	Sparse	Lanceolate	Green	Entire	None	Smooth	White	White	White	Horizontal	Absent	Absent	Shallow	Present	Wrinkling	None	Sunken	Absent	Bright red	Pungent	10	8	9	9	1	1	1	1	2.792	3.473	3.183	3.14933	0.837	0.649	0.869	0.785	2.041	2.39	2.366	2.26567	0.0688437	2.485	2.004
114	17C1036	C. annuum	Inbred line	Semi-erect	Indeterminate	Dark green	Dense	Long obvate	Dark green	Entire	Sparse	Smooth	White	White	White	Erect	Present	Absent	Shallow	Present	Wrinkling	None	Sunken	Absent	Bright red	Pungent	13	15	14	14	1	1	1	1	4.808	4.403	4.763	4.658	1.301	1.528	1.662	1.497	4.748	5.226	5.018	4.99733	0.113825	3.473	2.794
115	17C1037	C. annuum	Inbred line	Semi-erect	Indeterminate	Light green	Sparse	Lanceolate	Green	Entire	None	Smooth	White	White	Yellow	Pendant	Absent	Absent	Shallow	Present	Wrinkling	None	Sunken	Present	Bright red	Pungent	14	13	12	13	2	2	1	2	5.693	4.335	4.592	4.87333	1.249	1.293	0.965	1.169	2.95	2.84	3.156	2.982	0.0567869	3.282	3.231
116	17C1039	C. annuum	Inbred line	Semi-erect	Indeterminate	Green	Intermediate	Lanceolate	Green	Entire	Sparse	Slightly wrinkling	White	White	White	Erect	Present	Present	Intermediate	Present	Slightly wrinkling	None	Sunken	Absent	Bright red	Pungent	15	17	16	16	1	1	1	1	4.323	3.503	4.428	4.08467	0.921	1.395	0.889	1.06833	3.69	3.599	3.602	3.63033	0.0918239	2.804	3.022
117	17C1041	C. annuum	Inbred line	Semi-erect	Indeterminate	Green	None	Lanceolate	Green	Entire	None	Smooth	White	White	White	Pendant	NA	Absent	Shallow	Present	Wrinkling	None	Pointed	Present	Bright red	NA	15	15	15	15	1	1	1	1	4.663	4.528	5.012	4.73433	1.34	1.333	1.693	1.45533	5.202	6.391	5.525	5.706	0.156052	2.915	2.63
118	17C1061	C. annuum	Inbred line	Semi-erect	Indeterminate	Green	None	Lanceolate	Green	Entire	None	Slightly wrinkling	White	White	Yellow	Horizontal	Absent	Absent	Shallow	Present	Wrinkling	None	Sunken	Present	Bright red	Pungent	12	12	12	12	1	1	1	1	5.544	NA	NA	5.544	1.622	NA	NA	1.622	6.933	NA	NA	6.933	0.229611	2.521	NA
119	17C1107	C. annuum	Inbred line	Semi-erect	Indeterminate	Green	Sparse	Obvate	Green	Entire	Sparse	Slightly wrinkling	White	White	White	Erect	NA	Absent	Shallow	Present	Slightly wrinkling	None	Sunken	Absent	Bright red	NA	8	7	8	8	1	1	1	1	3.035	NA	NA	3.035	0.704	NA	NA	0.704	1.506	NA	NA	1.506	0.0486319	2.15	NA
120	17C1109	C. annuum	Inbred line	Semi-erect	Indeterminate	Green	Intermediate	Lanceolate	Green	Entire	Sparse	Slightly wrinkling	White	Purple	Yellow	Horizontal	NA	Absent	Shallow	Absent	Wrinkling	None	Sunken	Present	Bright red	Pungent	13	15	14	14	1	1	1	1	3.614	3.552	6.327	4.49767	1.383	0.953	1.086	1.14067	3.586	3.009	3.264	3.28633	0.126857	3.049	2.299
121	17C1110	C. annuum	Inbred line	Semi-erect	Indeterminate	Light green	Sparse	Long obvate	Green	Entire	Sparse	Slightly wrinkling	White	White	White	Horizontal	Present	Absent	Intermediate	Present	Wrinkling	None	Sunken	Present	Bright red	Pungent	18	17	16	17	1	1	1	1	3.773	4.107	2.17	3.35	0.647	1.069	0.874	0.863333	1.044	1.452	1.254	1.25	0.0272838	2.803	3.532
122	17C1111	C. annuum	Inbred line	Semi-erect	Indeterminate	Green	Intermediate	Lanceolate	Green	Undulate	None	Slightly wrinkling	White	White	Yellow	Pendant	NA	Absent	Intermediate	Absent	Wrinkling	None	Sunken	Present	Bright red	Pungent	12	12	12	12	1	1	1	1	NA	NA	NA	NA	NA	NA	NA	NA	NA	NA	NA	NA	NA	NA	NA
123	17C1118	C. annuum	Inbred line	Semi-erect	Indeterminate	Yelloish green	None	Long obvate	Light green	Entire	None	Smooth	White	White	Yellow	Erect	NA	Absent	Deep	Present	Slightly wrinkling	None	Sunken	Absent	Dark red	NA	9	9	9	9	1	1	1	1	5.08	NA	NA	5.08	1.941	NA	NA	1.941	8.268	NA	NA	8.268	0.251586	3.989	NA
124	17C1113	C. annuum	Inbred line	Semi-erect	Indeterminate	Green	Sparse	Long obvate	Green	Entire	Sparse	Slightly wrinkling	White	White	Yellow	Horizontal	Absent	Absent	Deep	Present	Slightly wrinkling	None	Sunken	Absent	Bright red	Pungent	12	12	12	12	1	1	1	1	4.419	NA	NA	4.419	1.158	NA	NA	1.158	10.171	NA	NA	10.171	0.255452	2.777	NA
125	17C1114	C. annuum	Inbred line	Semi-erect	Indeterminate	Light green	None	Long obvate	Green	Entire	None	Slightly wrinkling	White	White	Yellow	Erect	Absent	Absent	Intermediate	Present	Slightly wrinkling	None	Sunken	Present	Bright red	Pungent	10	10	10	10	1	1	1	1	2.901	NA	NA	2.901	0.988	NA	NA	0.988	12.217	NA	NA	12.217	0.324738	2.116	NA
126	17C1115	C. annuum	Inbred line	Semi-erect	Indeterminate	Light green	None	Long obvate	Green	Entire	None	Wrinkling	White	White	Yellow	Horizontal	NA	Present	Intermediate	Present	Slightly wrinkling	None	Sunken	Absent	Bright red	NA	9	9	9	9	1	1	1	1	4.745	5.284	5.606	5.21167	0.51	0.902	0.784	0.732	0.401	0.62	0.396	0.472333	0.00682759	2.903	3.521
127	17C1116	C. annuum	Inbred line	Semi-erect	Indeterminate	Green	Dense	Long obvate	Green	Entire	Sparse	Smooth	White	White	Yellow	Erect	NA	Present	Deep	Present	Smooth	None	Sunken	Present	Dark red	Pungent	12	12	12	12	1	1	1	1	6.619	6.378	5.632	6.20967	1.069	0.73	0.654	0.817667	1.89	1.98	2.14	2.00333	0.0421747	3.077	2.786
128	17C1117	C. annuum	Inbred line	Semi-erect	Indeterminate	Green	Intermediate	Lanceolate	Dark green	Entire	Sparse	Slightly wrinkling	White	White	Yellow	Pendant	NA	Absent	Intermediate	Present	Slightly wrinkling	None	Sunken	Absent	Bright red	NA	6	4	5	5	1	1	1	1	2.975	2.873	2.458	2.76867	1.286	0.789	0.576	0.883667	1.24	1.149	1.357	1.24867	0.0245023	4.153	4.34
129	17C1119	C. annuum	Inbred line	Semi-erect	Indeterminate	Green	Intermediate	Long obvate	Green	Entire	None	Smooth	White	White	Yellow	Pendant	NA	Absent	Shallow	Present	Slightly wrinkling	None	Sunken	Absent	Bright red	NA	11	11	11	11	1	1	1	1	3.829	6.449	6.059	5.44567	1.321	1.314	1.311	1.31533	3.14	3.358	2.759	3.08567	0.0570949	4.162	4.032
130	17C1120	C. annuum	Inbred line	Semi-erect	Indeterminate	Light green	Sparse	Long obvate	Green	Entire	None	Wrinkling	White	White	Yellow	Horizontal	NA	Absent	Deep	Present	Slightly wrinkling	None	Sunken	Absent	Bright red	NA	12	12	12	12	1	1	1	1	3.093	4.021	4.879	3.99767	2.616	2.222	2.16	2.33267	2.959	3.108	3.157	3.07467	0.115202	4.405	3.972
131	17C1125	C. annuum	Inbred line	Semi-erect	Indeterminate	Light green	None	Long obvate	Green	Entire	None	Slightly wrinkling	White	White	Yellow	Horizontal	NA	Absent	Deep	Present	Wrinkling	Nearly Flat	Sunken	Absent	Bright red	NA	11	11	11	11	1	1	1	1	4.585	6.374	5.31	5.423	1.697	1.997	1.998	1.89733	4.351	4.808	4.2	4.453	0.0838024	3.86	3.724
132	17C1127	C. annuum	Inbred line	Semi-erect	Indeterminate	Green	Intermediate	Lanceolate	Green	Entire	Sparse	Smooth	White	White	Yellow	Erect	Absent	Absent	Deep	Present	Wrinkling	None	Sunken	Absent	Dark red	Pungent	14	13	12	13	1	1	1	1	4.174	4.506	5.24	4.64	0.915	0.981	0.89	0.928667	2.88	3.57	2.365	2.93833	0.0574011	2.321	1.643
133	17C1133	C. annuum	Inbred line	Semi-erect	Indeterminate	Green	Intermediate	Long obvate	Green	Entire	None	Smooth	White	White	Yellow	Erect	Absent	Absent	Shallow	Absent	Wrinkling	None	Sunken	Present	Dark red	Pungent	11	9	10	10	1	1	1	1	4.529	4.513	2.528	3.85667	0.903	0.763	0.567	0.744333	5.092	5.11	4.96	5.054	0.0940841	1.929	1.941
134	17C1140	C. annuum	Inbred line	Semi-erect	Indeterminate	Light green	None	Long obvate	Green	Undulate	None	Slightly wrinkling	White	White	Yellow	Pendant	Absent	Absent	Intermediate	Present	Wrinkling	Nearly Flat	Sunken	Present	Dark red	Pungent	9	9	9	9	1	1	1	1	4.186	4.734	3.571	4.16367	1.402	1.641	1.759	1.60067	2.782	2.84	3.011	2.87767	0.115685	2.364	2.38
135	17C1144	C. annuum	Inbred line	Semi-erect	Indeterminate	Light green	Sparse	Long obvate	Green	Entire	None	Slightly wrinkling	White	White	Yellow	Horizontal	Absent	Absent	Shallow	Absent	Wrinkling	None	Sunken	Absent	Dark red	Pungent	9	7	8	8	1	1	1	1	2.643	4.962	2.492	3.36567	1.156	1.033	1.044	1.07767	1.74	1.508	1.656	1.63467	0.0589259	1.856	1.946
136	17C1148	C. annuum	Inbred line	Semi-erect	Indeterminate	Green	None	Long obvate	Green	Undulate	None	Slightly wrinkling	White	White	Yellow	Erect	NA	Absent	Deep	Present	Wrinkling	Nearly Flat	Sunken	Absent	Bright red	Pungent	10	10	10	10	1	1	1	1	3.772	5.178	3.881	4.277	1.285	1.886	1.565	1.57867	2.76	2.86	2.903	2.841	0.0838888	2.46	4.09
137	17C1151	C. annuum	Inbred line	Semi-erect	Indeterminate	Green	None	Long obvate	Green	Undulate	None	Slightly wrinkling	White	White	Yellow	Erect	Absent	Present	Shallow	Present	Wrinkling	None	Sunken	Absent	Bright red	Pungent	11	9	10	10	1	1	1	1	7.394	8.471	7.44	7.76833	1.296	0.819	0.745	0.953333	3.872	4.015	3.358	3.74833	0.0632976	2.288	2.219
138	17C1154	C. annuum	Inbred line	Semi-erect	Indeterminate	Green	Intermediate	Lanceolate	Green	Entire	None	Smooth	White	White	Yellow	Pendant	Absent	Absent	Deep	Present	Wrinkling	None	Sunken	Absent	Bright red	Pungent	10	8	9	9	1	1	1	1	4.32	4.37	4.732	4.474	0.941	1.172	0.78	0.964333	4.03	3.788	3.684	3.834	0.10965	1.645	1.663
139	17C1155	C. annuum	Inbred line	Semi-erect	Indeterminate	Green	None	Lanceolate	Green	Entire	None	Smooth	White	White	Yellow	Horizontal	Absent	Absent	Deep	Present	Wrinkling	None	Sunken	Absent	Bright red	Pungent	11	9	10	10	1	1	1	1	5.407	4.639	5.79	5.27867	0.763	0.728	0.775	0.755333	1.92	2.357	2.208	2.16167	0.0421377	1.993	1.713
140	17C1161	C. annuum	Inbred line	Semi-erect	Indeterminate	Green	Sparse	Long obvate	Green	Entire	None	Slightly wrinkling	White	White	White	Erect	Absent	Absent	Intermediate	Present	Wrinkling	None	Sunken	Absent	Bright red	Pungent	10	10	10	10	2	2	2	2	4.494	NA	NA	4.494	1.418	NA	NA	1.418	9.748	NA	NA	9.748	0.366911	1.983	NA
141	17C1166	C. annuum	Inbred line	Semi-erect	Indeterminate	Green	None	Lanceolate	Green	Undulate	None	Slightly wrinkling	White	White	Yellow	Horizontal	NA	Absent	Intermediate	Absent	Wrinkling	None	Sunken	Absent	Bright red	NA	9	7	8	8	1	2	2	2	3.566	NA	NA	3.566	0.841	NA	NA	0.841	7.992	NA	NA	7.992	0.208027	1.88	NA
142	17C1171	C. annuum	Inbred line	Semi-erect	Indeterminate	Green	None	Long obvate	Green	Entire	None	Slightly wrinkling	White	White	White	Erect	Absent	Absent	Deep	Present	Wrinkling	None	Sunken	Absent	Bright red	Pungent	11	11	11	11	1	1	1	1	3.579	NA	NA	3.579	1.432	NA	NA	1.432	14.544	NA	NA	14.544	0.411007	2.531	NA
143	17C1175	C. annuum	Inbred line	Semi-erect	Indeterminate	Green	None	Long obvate	Green	Entire	None	Wrinkling	White	White	Yellow	Erect	NA	Present	Deep	Present	Wrinkling	None	Sunken	Absent	Bright red	NA	10	10	10	10	1	1	1	1	4.898	NA	NA	4.898	1.377	NA	NA	1.377	5.844	NA	NA	5.844	0.24524	2.283	NA
144	17C1176	C. annuum	Inbred line	Semi-erect	Indeterminate	Green	None	Long obvate	Dark green	Entire	None	Slightly wrinkling	White	White	Yellow	Erect	NA	Absent	Deep	Present	Smooth	Sunken	Sunken	Absent	Bright red	NA	12	12	12	12	1	1	1	1	3.395	NA	NA	3.395	1.347	NA	NA	1.347	9.109	NA	NA	9.109	0.272058	3.275	NA
145	17C1178	C. annuum	Inbred line	Semi-erect	Indeterminate	Green	Sparse	Long obvate	Green	Entire	None	Slightly wrinkling	White	White	Yellow	Erect	NA	Absent	Deep	Present	Wrinkling	Nearly Flat	Sunken	Absent	Bright red	Pungent	8	8	8	8	1	1	1	1	3.193	3.889	3.536	3.53933	0.997	1.484	1.161	1.214	1.648	1.267	1.344	1.41967	0.0676367	2.313	2.889
146	17C1182	C. annuum	Inbred line	Semi-erect	Indeterminate	Green	None	Long obvate	Green	Entire	None	Smooth	White	White	Yellow	Erect	NA	Absent	Intermediate	Present	Wrinkling	None	Sunken	Absent	Bright red	Pungent	11	11	11	11	1	1	1	1	4.004	NA	NA	4.004	1.06	NA	NA	1.06	11.868	NA	NA	11.868	0.323861	2.217	NA
147	17C1183	C. annuum	Inbred line	Semi-erect	Indeterminate	Green with purple stripe	Dense	Lanceolate	Green	Entire	Sparse	Wrinkling	White	White	Yellow	Erect	Absent	Absent	Shallow	Present	Smooth	None	Sunken	Absent	Tangerine	Pungent	15	17	16	16	1	1	1	1	NA	NA	NA	NA	NA	NA	NA	NA	NA	NA	NA	NA	NA	NA	NA
148	17C1187	C. annuum	Inbred line	Semi-erect	Indeterminate	Green	Dense	Long obvate	Light green	Entire	Sparse	Smooth	White	White	Yellow	Pendant	Present	Absent	Intermediate	Present	Wrinkling	None	Sunken	Absent	Bright red	Pungent	14	13	12	13	1	1	1	1	4.081	6.522	5.852	5.485	0.943	0.395	0.685	0.674333	3.29	3.474	3.273	3.34567	0.12272	1.468	1.131
149	17C1265	C. annuum	Inbred line	Semi-erect	Indeterminate	Light green	Sparse	Lanceolate	Dark green	Entire	None	Smooth	White	Purple	Yellow	Pendant	NA	Absent	Shallow	Present	Wrinkling	None	Pointed	Present	Bright red	Pungent	8	8	8	8	1	1	1	1	6.14	NA	NA	6.14	0.735	NA	NA	0.735	8.761	NA	NA	8.761	0.275771	1.334	NA
150	17C1275	C. annuum	Inbred line	Semi-erect	Indeterminate	Green	Intermediate	Lanceolate	Green	Entire	Sparse	Smooth	White	White	Yellow	Pendant	NA	Absent	None	Present	Wrinkling	None	Pointed	Absent	Orange	NA	10	10	10	10	1	1	1	1	6.278	NA	NA	6.278	0.878	NA	NA	0.878	13.421	NA	NA	13.421	0.230599	2.117	NA
151	17C1212	C. annuum	Inbred line	Semi-erect	Indeterminate	Light green	Sparse	Long obvate	Green	Entire	None	Slightly wrinkling	White	White	Yellow	Pendant	NA	Absent	None	Present	Wrinkling	None	Sunken	Absent	Dark red	Pungent	15	17	16	16	1	1	1	1	6.434	NA	NA	6.434	1.1	NA	NA	1.1	16.213	NA	NA	16.213	0.364072	1.778	NA
152	17C1209	C. annuum	Inbred line	Semi-erect	Indeterminate	Light green	Intermediate	Lanceolate	Light green	Entire	Sparse	Slightly wrinkling	White	White	Yellow	Horizontal	Present	Absent	Shallow	Present	Slightly wrinkling	None	Pointed	Absent	Dark red	Pungent	17	19	18	18	1	1	1	1	2.95	NA	NA	2.95	0.583	NA	NA	0.583	6.683	NA	NA	6.683	0.285335	1.2	NA
153	17C1190	C. annuum	Inbred line	Semi-erect	Indeterminate	Green	Sparse	Lanceolate	Dark green	Undulate	None	Slightly wrinkling	White	White	Yellow	Horizontal	Absent	Absent	Shallow	Present	Slightly wrinkling	None	Pointed	Absent	Bright red	Pungent	17	19	18	18	1	1	1	1	3.183	NA	NA	3.183	1.4	NA	NA	1.4	6.195	NA	NA	6.195	0.254732	2.535	NA
154	17C1192	C. annuum	Inbred line	Semi-erect	Indeterminate	Green with purple stripe	Sparse	Long obvate	Dark green	Entire	None	Slightly wrinkling	White	White	Yellow	Pendant	NA	Absent	Shallow	Present	Wrinkling	None	Sunken	Absent	Bright red	Pungent	18	17	16	17	1	1	1	1	4.502	NA	NA	4.502	0.901	NA	NA	0.901	12.317	NA	NA	12.317	0.332143	1.545	NA
155	17C1193	C. annuum	Inbred line	Semi-erect	Indeterminate	Green	Sparse	Long obvate	Dark green	Undulate	None	Slightly wrinkling	White	White	Yellow	Horizontal	NA	Absent	None	Present	Smooth	None	Sunken	Absent	Bright red	Pungent	14	13	12	13	1	1	1	1	2.794	3.173	3.51	3.159	0.928	0.807	1.292	1.009	1.07	1.253	1.013	1.112	0.116219	1.623	1.56
156	17C1194	C. annuum	Inbred line	Semi-erect	Indeterminate	Green	Sparse	Long obvate	Green	Undulate	None	Slightly wrinkling	White	White	Yellow	Horizontal	NA	Absent	None	Present	Smooth	None	Sunken	Absent	Bright red	Pungent	12	12	12	12	1	1	1	1	3.063	2.851	3.563	3.159	1.024	0.889	1.56	1.15767	1.309	1.681	1.437	1.47567	0.146829	2.108	1.902
157	17C1195	C. annuum	Inbred line	Semi-erect	Indeterminate	Green	Dense	Lanceolate	Green	Entire	Dense	Smooth	White	Purple	Yellow	Horizontal	NA	Absent	Shallow	Present	Slightly wrinkling	None	Sunken	Absent	Bright red	Pungent	11	11	11	11	1	1	1	1	5.931	NA	NA	5.931	2.453	NA	NA	2.453	6.0084	NA	NA	6.0084	0.186467	3.572	NA
158	17C1196	C. annuum	Inbred line	Semi-erect	Indeterminate	Green	Dense	Lanceolate	Green	Entire	Dense	Smooth	White	Purple	Yellow	Horizontal	Present	Absent	None	Present	Smooth	None	Blunt	Absent	Dark red	Pungent	17	19	18	18	1	1	1	1	2.613	NA	NA	2.613	0.462	NA	NA	0.462	2.444	NA	NA	2.444	0.173915	1.093	NA
159	17C1197	C. chinensevs	Inbred line	Semi-erect	Indeterminate	Green	None	Lanceolate	Green	Serrate	None	Slightly wrinkling	White	Purple	Yellow	Horizontal	Absent	Absent	Shallow	Present	Slightly wrinkling	None	Sunken	Absent	Dark red	Pungent	9	9	9	9	1	1	1	1	3.689	NA	NA	3.689	0.936	NA	NA	0.936	3.922	NA	NA	3.922	0.162433	2.421	NA
160	17C1198	C. frutescens	Inbred line	Semi-erect	Indeterminate	Green	None	Obvate	Light green	Undulate	Sparse	Slightly wrinkling	Light green	White	Yellow	Erect	NA	Absent	Shallow	Present	Slightly wrinkling	None	Blunt	Absent	Bright red	Pungent	18	20	19	19	2	2	2	2	2.794	NA	NA	2.794	0.26	NA	NA	0.26	2.062	NA	NA	2.062	0.137727	0.745	NA
161	17C1199	C. frutescens	Inbred line	Semi-erect	Indeterminate	Dark green	None	Obvate	Light green	Undulate	Sparse	Slightly wrinkling	Light green	White	Yellow	Erect	NA	Absent	Shallow	Present	Wrinkling	None	Sunken	Absent	Bright red	Pungent	22	23	24	23	2	1	2	2	2.807	3.248	2.897	2.984	0.463	0.384	0.407	0.418	1.66	1.61	1.433	1.56767	0.147714	1.078	1.201
162	17C1200	C. frutescens	Inbred line	Semi-erect	Indeterminate	Dark green	None	Long obvate	Dark green	Undulate	Sparse	Wrinkling	Light green	White	Yellow	Erect	NA	Absent	Shallow	Present	Slightly wrinkling	None	Sunken	Absent	Bright red	Pungent	22	23	24	23	2	2	2	2	3.279	NA	NA	3.279	0.484	NA	NA	0.484	2.563	NA	NA	2.563	0.157899	1.188	NA
163	17C1201	C. frutescens	Inbred line	Semi-erect	Indeterminate	Dark green	None	Obvate	Light green	Undulate	Sparse	Wrinkling	Light green	White	Yellow	Erect	NA	Absent	Intermediate	Present	Wrinkling	None	Sunken	Absent	Bright red	Pungent	20	21	22	21	2	2	2	2	3.309	3.583	4.876	3.92267	0.159	0.385	0.451	0.331667	0.358	0.561	0.988	0.635667	0.0879314	0.832	0.866
164	17C1202	C. chinensevs	Inbred line	Semi-erect	Indeterminate	Dark green	None	Obvate	Light green	Entire	None	Wrinkling	Light green	White	Yellow	Erect	Absent	Absent	Deep	Present	Wrinkling	Nearly Flat	Sunken	Absent	Chocolate yellow	Pungent	19	21	20	20	3	2	3	3	3.992	2.929	3.487	3.46933	0.765	0.458	0.368	0.530333	1.12	1.02	0.947	1.029	0.0473686	2.56	2.526
165	17C1203	C. chinensevs	Inbred line	Semi-erect	Indeterminate	Dark green	None	Long obvate	Green	Entire	Sparse	Slightly wrinkling	Light green	White	Yellow	Erect	NA	Absent	Deep	Present	Wrinkling	Nearly Flat	Sunken	Absent	Orange	Pungent	18	20	19	19	4	4	4	4	2.94	5.461	2.9	3.767	0.472	0.457	0.726	0.551667	0.839	0.638	0.523	0.666667	0.030397	3.802	3.813
166	17C1204	C. chinensevs	Inbred line	Semi-erect	Indeterminate	Green with purple stripe	None	Obvate	Green	Serrate	Sparse	Slightly wrinkling	White	White	Yellow	Erect	Absent	Absent	Deep	Present	Wrinkling	None	Sunken	Absent	Bright red	Pungent	18	20	19	19	3	4	4	4	3.799	4.934	3.95	4.22767	0.717	0.599	0.667	0.661	1.338	1.051	1.552	1.31367	0.182676	1.549	1.192
167	17C1205	Capsicum baccatum	Inbred line	Semi-erect	Indeterminate	Green	None	Obvate	Light green	Serrate	Sparse	Slightly wrinkling	White	White	Yellow	Erect	NA	Absent	Intermediate	Present	Wrinkling	None	Sunken	Absent	Tangerine	NA	11	11	11	11	1	2	2	2	2.771	4.273	6.144	4.396	0.683	1.262	0.82	0.921667	1.334	1.171	1.303	1.26933	0.0922338	4.116	3.742
168	17C1216	C. annuum	Inbred line	Semi-erect	Indeterminate	Light green	Intermediate	Lanceolate	Green	Entire	None	Smooth	White	White	Yellow	Erect	NA	Absent	Shallow	Present	Smooth	None	Sunken	Present	Dark red	Pungent	14	13	12	13	2	2	2	2	3.34	NA	NA	3.34	0.687	NA	NA	0.687	3.858	NA	NA	3.858	0.249775	1.319	NA
169	17C1217	C. annuum	Inbred line	Semi-erect	Indeterminate	Green	Intermediate	Lanceolate	Green	Entire	None	Smooth	White	Purple	Yellow	Erect	NA	Absent	None	Present	Smooth	None	Sunken	Absent	Dark red	Pungent	14	13	12	13	2	2	2	2	2.365	2.308	3.057	2.57667	1.572	0.895	1.176	1.21433	2.287	2.4	2.513	2.4	0.259364	2.413	2.609
170	17C1220	C. annuum	Inbred line	Semi-erect	Indeterminate	Light green	None	Long obvate	Green	Entire	None	Smooth	White	White	Yellow	Erect	NA	Absent	Deep	Absent	Smooth	None	Sunken	Absent	Tangerine	Pungent	12	12	12	12	1	1	1	1	4.928	3.756	6.075	4.91967	0.813	2.016	2.897	1.90867	1.5	1.37	1.057	1.309	0.439509	1.788	1.858
171	17C1223	C. annuum	Inbred line	Semi-erect	Indeterminate	Light green	Sparse	Long obvate	Green	Entire	None	Smooth	White	White	Yellow	Pendant	Present	Absent	Deep	Present	Wrinkling	None	Sunken	Absent	Bright red	Pungent	15	15	15	15	1	1	1	1	3.632	NA	NA	3.632	0.931	NA	NA	0.931	9.324	NA	NA	9.324	0.233244	2.478	NA
172	17C1224	C. annuum	Inbred line	Semi-erect	Indeterminate	Green	Dense	Long obvate	Green	Entire	Sparse	Smooth	White	White	Yellow	Horizontal	Absent	Absent	Shallow	Absent	Slightly wrinkling	None	Sunken	Present	Bright red	Pungent	18	20	19	19	1	1	1	1	4.51	NA	NA	4.51	0.977	NA	NA	0.977	7.849	NA	NA	7.849	0.171273	3.236	NA
173	17C1225	C. annuum	Inbred line	Semi-erect	Indeterminate	Green	Sparse	Long obvate	Green	Entire	None	Smooth	White	White	Yellow	Pendant	Present	Absent	Shallow	Present	Slightly wrinkling	None	Blunt	Present	Bright red	Pungent	15	17	16	16	1	1	1	1	3.002	NA	NA	3.002	1.747	NA	NA	1.747	6.668	NA	NA	6.668	0.772577	1.31	NA
174	17C1226	C. annuum	Inbred line	Semi-erect	Indeterminate	Green	Sparse	Long obvate	Green	Entire	None	Smooth	White	White	Yellow	Horizontal	NA	Absent	Shallow	Present	Slightly wrinkling	None	Blunt	Absent	Dark red	Pungent	15	15	15	15	1	1	1	1	6.025	NA	NA	6.025	1.027	NA	NA	1.027	8.236	NA	NA	8.236	0.194513	2.719	NA
175	17C1227	C. annuum	Inbred line	Semi-erect	Indeterminate	Green	None	Long obvate	Green	Entire	None	Smooth	White	White	Yellow	Pendant	Absent	Absent	Deep	Present	Slightly wrinkling	None	Sunken	Absent	Dark red	Pungent	15	15	15	15	1	1	1	1	4.947	NA	NA	4.947	1.123	NA	NA	1.123	8.799	NA	NA	8.799	0.20727	2.89	NA
176	17C1228	C. annuum	Inbred line	Semi-erect	Indeterminate	Green	Sparse	Lanceolate	Green	Entire	None	Slightly wrinkling	White	Purple	Yellow	Horizontal	Absent	Absent	Shallow	Present	Slightly wrinkling	None	Sunken	Absent	Bright red	Pungent	18	17	16	17	1	1	1	1	5.404	NA	NA	5.404	1.058	NA	NA	1.058	12.869	NA	NA	12.869	0.327433	2.131	NA
177	17C1230	C. annuum	Inbred line	Semi-erect	Indeterminate	Green	Sparse	Long obvate	Green	Entire	Sparse	Smooth	White	White	Yellow	Horizontal	NA	Absent	Shallow	Present	Slightly wrinkling	None	Sunken	Present	Dark red	Pungent	14	13	12	13	1	1	1	1	4.012	3.262	3.969	3.74767	2.094	2.132	2.505	2.24367	1.269	1.735	1.76	1.588	0.330162	1.421	1.607
178	17C1231	C. annuum	Inbred line	Semi-erect	Indeterminate	Green	Intermediate	Lanceolate	Light green	Entire	Sparse	Smooth	White	White	Yellow	Horizontal	Present	Absent	None	Present	Slightly wrinkling	None	Sunken	Absent	Bright red	Pungent	15	17	16	16	1	1	1	1	3.083	NA	NA	3.083	0.677	NA	NA	0.677	8.687	NA	NA	8.687	0.25283	1.79	NA
179	17C1232	C. annuum	Inbred line	Semi-erect	Indeterminate	Green	Sparse	Obvate	Green	Entire	None	Smooth	White	White	Yellow	Pendant	NA	Absent	Shallow	Present	Slightly wrinkling	None	Sunken	Absent	Bright red	Pungent	17	19	18	18	1	1	1	1	4.928	NA	NA	4.928	0.534	NA	NA	0.534	7.676	NA	NA	7.676	0.217238	1.584	NA
180	17C1792	C. annuum	Inbred line	Semi-erect	Indeterminate	Light green	None	Lanceolate	Green	Undulate	None	Slightly wrinkling	White	White	Yellow	Erect	NA	Absent	Deep	Present	Slightly wrinkling	None	Sunken	Absent	Bright red	NA	15	17	16	16	1	1	1	1	3.684	3.613	3.806	3.701	0.989	0.846	0.859	0.898	3.005	3.009	2.258	2.75733	0.249651	1.259	0.957
181	17C1234	C. annuum	Inbred line	Semi-erect	Indeterminate	Green	None	Obvate	Green	Entire	None	Smooth	White	White	Yellow	Pendant	Present	Absent	Shallow	Absent	Slightly wrinkling	None	Sunken	Absent	Dark red	Pungent	13	11	9	11	2	1	2	2	3.124	NA	NA	3.124	0.703	NA	NA	0.703	6.262	NA	NA	6.262	0.269976	1.617	NA
182	17C1235	C. annuum	Inbred line	Semi-erect	Indeterminate	Light green	None	Lanceolate	Light green	Entire	None	Smooth	White	White	Yellow	Horizontal	Present	Absent	Shallow	Present	Slightly wrinkling	None	Sunken	Absent	Bright red	Pungent	11	11	11	11	1	1	1	1	3.589	NA	NA	3.589	0.894	NA	NA	0.894	7.683	NA	NA	7.683	0.317915	1.709	NA
183	17C1236	C. annuum	Inbred line	Semi-erect	Indeterminate	Green	None	Long obvate	Green	Entire	None	Slightly wrinkling	White	Purple	Yellow	Pendant	NA	Absent	Shallow	Present	Slightly wrinkling	None	Sunken	Absent	Bright red	Pungent	15	17	16	16	1	1	1	1	6.151	NA	NA	6.151	0.442	NA	NA	0.442	8.98	NA	NA	8.98	0.163498	1.394	NA
184	17C1237	C. annuum	Inbred line	Semi-erect	Indeterminate	Light green	Sparse	Long obvate	Green	Entire	None	Smooth	White	White	Yellow	Pendant	NA	Absent	Shallow	Absent	Slightly wrinkling	None	Blunt	Absent	Bright red	NA	14	13	12	13	1	1	1	1	3.183	3.264	4.332	3.593	1.221	1.199	1.257	1.22567	1.375	1.439	1.03	1.28133	0.0633668	1.39	0.852
185	17C1238	C. annuum	Inbred line	Semi-erect	Indeterminate	Green	None	Lanceolate	Green	Undulate	None	Slightly wrinkling	White	White	Yellow	Pendant	NA	Absent	None	Present	Slightly wrinkling	None	Sunken	Absent	Dark red	Pungent	19	21	20	20	1	1	1	1	3.925	4.254	3.015	3.73133	0.533	0.737	0.521	0.597	2.71	2.851	2.355	2.63867	0.0681617	1.742	1.404
186	17C1239	C. annuum	Inbred line	Semi-erect	Indeterminate	Green	Intermediate	Lanceolate	Green	Entire	Sparse	Smooth	White	White	Yellow	Pendant	NA	Absent	Shallow	Present	Slightly wrinkling	None	Sunken	Absent	Bright red	Pungent	21	20	22	21	1	1	1	1	5.71	6.979	7.029	6.57267	0.501	0.65	0.815	0.655333	7.931	7.707	7.43	7.68933	0.479454	1.376	1.381
187	17C1240	C. annuum	Inbred line	Semi-erect	Indeterminate	Green	Sparse	Lanceolate	Green	Entire	Sparse	Slightly wrinkling	White	White	Yellow	Horizontal	Present	Absent	Shallow	Present	Smooth	None	Blunt	Absent	Bright red	Pungent	10	10	10	10	1	1	1	1	4.154	4.122	4.687	4.321	0.596	0.887	0.908	0.797	7.201	7.521	7.284	7.33533	0.435691	1.274	1.131
188	17C1241	C. annuum	Inbred line	Semi-erect	Indeterminate	Green	Sparse	Lanceolate	Green	Entire	None	Smooth	White	White	Yellow	Horizontal	NA	Absent	Shallow	Present	Slightly wrinkling	None	Sunken	Absent	Dark red	Pungent	15	17	16	16	1	1	1	1	4.144	3.377	3.032	3.51767	0.729	0.577	0.668	0.658	3.44	3.961	3.64	3.68033	0.219068	1.19	1.249
189	17C1242	C. annuum	Inbred line	Semi-erect	Indeterminate	Green	Intermediate	Lanceolate	Green	Entire	Sparse	Slightly wrinkling	White	White	Yellow	Erect	NA	Absent	Shallow	Present	Slightly wrinkling	None	Sunken	Present	Dark red	Pungent	18	17	16	17	1	1	1	1	5.077	4.655	3.4	4.37733	0.741	0.446	0.466	0.551	3.146	4.033	3.377	3.51867	0.228317	1.616	1.634
190	17C1243	C. annuum	Inbred line	Semi-erect	Indeterminate	Green	Intermediate	Long obvate	Green	Entire	None	Slightly wrinkling	White	White	Yellow	Horizontal	NA	Absent	Intermediate	Present	Slightly wrinkling	None	Sunken	Absent	Dark red	NA	14	13	12	13	1	1	1	1	3.857	NA	NA	3.857	0.955	NA	NA	0.955	3.443	NA	NA	3.443	0.123681	1.985	NA
191	17C1244	C. annuum	Inbred line	Semi-erect	Indeterminate	Green	Sparse	Lanceolate	Green	Undulate	None	Smooth	White	White	Yellow	Pendant	Present	Absent	Shallow	Present	Slightly wrinkling	None	Pointed	Absent	Bright red	Pungent	12	12	12	12	1	1	1	1	3.836	4.262	4.246	4.11467	0.785	0.58	0.592	0.652333	2.939	2.573	2.556	2.68933	0.17303	1.166	1.349
192	17C1245	C. annuum	Inbred line	Semi-erect	Indeterminate	Green	Sparse	Long obvate	Green	Entire	None	Slightly wrinkling	White	White	Yellow	Horizontal	Present	Absent	Shallow	Present	Slightly wrinkling	None	Sunken	Absent	Bright red	Pungent	13	15	14	14	1	1	1	1	3.794	4.12	3.451	3.78833	0.745	0.871	0.886	0.834	1.08	0.903	1.198	1.06033	0.0496879	1.222	1.582
193	17C1246	C. annuum	Inbred line	Semi-erect	Indeterminate	Green	None	Long obvate	Green	Entire	None	Slightly wrinkling	White	White	Yellow	Horizontal	NA	Absent	Shallow	Present	Slightly wrinkling	None	Sunken	Absent	Bright red	NA	11	11	11	11	1	1	1	1	2.888	2.896	2.978	2.92067	0.539	0.553	0.356	0.482667	2.17	2.375	2.307	2.284	0.0732293	1.513	1.783
194	17C1247	C. annuum	Inbred line	Semi-erect	Indeterminate	Green	Sparse	Long obvate	Green	Entire	None	Slightly wrinkling	White	White	Yellow	Horizontal	Present	Absent	Shallow	Present	Slightly wrinkling	None	Sunken	Absent	Bright red	Pungent	12	12	12	12	1	1	1	1	2.49	4.198	3.107	3.265	0.586	0.564	0.638	0.596	5.511	4.652	6.138	5.43367	0.230356	1.801	1.284
195	17C1248	C. annuum	Inbred line	Semi-erect	Indeterminate	Green	Intermediate	Long obvate	Green	Entire	None	Slightly wrinkling	White	White	Yellow	Pendant	Present	Absent	Intermediate	Absent	Wrinkling	None	Sunken	Absent	Bright red	Pungent	15	15	15	15	1	1	1	1	5.566	NA	NA	5.566	0.728	NA	NA	0.728	6.533	NA	NA	6.533	0.232896	1.55	NA
196	17C1249	C. annuum	Inbred line	Erect	Indeterminate	Green	Intermediate	Lanceolate	Green	Entire	None	Smooth	White	White	Yellow	Pendant	Absent	Absent	Shallow	Present	Slightly wrinkling	None	Blunt	Absent	Bright red	Pungent	19	21	20	20	1	1	1	1	4.58	4.311	5.054	4.64833	0.761	0.566	0.761	0.696	2.666	2.799	3.214	2.893	0.1608	1.02	0.941
197	17C1251	C. annuum	Inbred line	Semi-erect	Indeterminate	Green	Intermediate	Lanceolate	Dark green	Entire	None	Slightly wrinkling	White	White	Yellow	Pendant	Present	Absent	Shallow	Present	Slightly wrinkling	None	Blunt	Absent	Bright red	Pungent	17	18	16	17	1	1	1	1	2.802	4.361	3.195	3.45267	0.676	0.616	0.651	0.647667	3.403	3.093	3.142	3.21267	0.239594	0.806	0.767
198	17C1252	C. annuum	Inbred line	Semi-erect	Indeterminate	Green	Sparse	Long obvate	Green	Entire	None	Slightly wrinkling	White	White	Yellow	Pendant	Present	Absent	None	Present	Wrinkling	None	Sunken	Absent	Bright red	Pungent	9	7	8	8	1	1	1	1	5.775	NA	NA	5.775	0.56	NA	NA	0.56	8.445	NA	NA	8.445	0.210735	1.217	NA
199	17C1254	C. annuum	Inbred line	Semi-erect	Indeterminate	Green	Dense	Long obvate	Green	Entire	Sparse	Smooth	White	White	Yellow	Horizontal	Present	Absent	None	Present	Wrinkling	None	Blunt	Absent	Bright red	Pungent	11	11	11	11	1	1	1	1	4.494	NA	NA	4.494	1.13	NA	NA	1.13	7.068	NA	NA	7.068	0.338374	1.638	NA
200	17C1255	C. annuum	Inbred line	Semi-erect	Indeterminate	Green	Intermediate	Long obvate	Green	Entire	None	Slightly wrinkling	White	White	Yellow	Horizontal	Absent	Absent	Shallow	Present	Wrinkling	None	Sunken	Absent	Dark red	Pungent	12	12	12	12	1	1	1	1	4.061	NA	NA	4.061	0.617	NA	NA	0.617	11.384	NA	NA	11.384	0.239628	1.289	NA
201	17C1256	C. annuum	Inbred line	Semi-erect	Indeterminate	Green	Intermediate	Long obvate	Green	Entire	None	Slightly wrinkling	White	White	Yellow	Pendant	Present	Absent	Intermediate	Present	Slightly wrinkling	None	Sunken	Absent	Bright red	Pungent	8	9	9	9	1	1	1	1	5.244	NA	NA	5.244	0.704	NA	NA	0.704	13.151	NA	NA	13.151	0.262495	1.751	NA
202	17C1257	C. annuum	Inbred line	Semi-erect	Indeterminate	Green	Dense	Long obvate	Green	Entire	Sparse	Smooth	White	White	Yellow	Pendant	Absent	Absent	None	Present	Slightly wrinkling	None	Sunken	Absent	Dark red	Pungent	15	15	15	15	1	1	1	1	4.675	5.259	4.577	4.837	0.596	0.459	0.606	0.553667	3.48	3.53	4.156	3.722	0.127394	1.798	1.512
203	17C1258	C. annuum	Inbred line	Semi-erect	Indeterminate	Green	Sparse	Long obvate	Green	Undulate	None	Slightly wrinkling	White	White	Yellow	Pendant	Absent	Absent	Shallow	Present	Slightly wrinkling	None	Pointed	Present	Bright red	Pungent	14	13	12	13	1	1	1	1	4.293	NA	NA	4.293	0.625	NA	NA	0.625	18.183	NA	NA	18.183	0.283608	1.614	NA
204	17C1259	C. annuum	Inbred line	Semi-erect	Indeterminate	Green	Sparse	Obvate	Green	Entire	None	Slightly wrinkling	White	White	Yellow	Pendant	Present	Absent	Shallow	Present	Slightly wrinkling	None	Pointed	Present	Dark red	Pungent	10	10	10	10	1	1	1	1	4.545	NA	NA	4.545	0.715	NA	NA	0.715	11.867	NA	NA	11.867	0.292767	1.589	NA
205	17C1260	C. annuum	Inbred line	Semi-erect	Indeterminate	Light green	Sparse	Obvate	Dark green	Entire	None	Slightly wrinkling	White	White	Yellow	Horizontal	Present	Absent	Shallow	Present	Slightly wrinkling	None	Sunken	Absent	Bright red	Pungent	9	10	11	10	1	1	1	1	4.381	NA	NA	4.381	0.656	NA	NA	0.656	10.361	NA	NA	10.361	0.195963	1.845	NA
206	17C1262	C. annuum	Inbred line	Semi-erect	Indeterminate	Green	Intermediate	Long obvate	Green	Entire	None	Slightly wrinkling	White	White	Yellow	Pendant	NA	Absent	None	Present	Slightly wrinkling	None	Sunken	Absent	Bright red	NA	9	7	8	8	1	1	1	1	5.753	NA	NA	5.753	0.606	NA	NA	0.606	11.245	NA	NA	11.245	0.292325	1.25	NA
207	17C1263	C. annuum	Inbred line	Semi-erect	Indeterminate	Yelloish green	Intermediate	Lanceolate	Green	Entire	Sparse	Slightly wrinkling	White	White	Yellow	Pendant	NA	Absent	Shallow	Present	Slightly wrinkling	None	Blunt	Absent	Dark red	Pungent	18	17	16	17	1	1	1	1	4.976	3.386	3.519	3.96033	0.481	0.448	0.401	0.443333	4.381	4.729	4.332	4.48067	0.167372	0.927	0.972
208	17C1264	C. annuum	Inbred line	Semi-erect	Indeterminate	Green with purple stripe	None	Long obvate	Green	Entire	None	Slightly wrinkling	White	White	Yellow	Horizontal	NA	Absent	Shallow	Present	Slightly wrinkling	None	Sunken	Absent	Bright red	Pungent	18	17	16	17	1	1	1	1	5.537	4.077	4.641	4.75167	0.856	0.836	1.01	0.900667	3.189	3.197	3.314	3.23333	0.407605	0.63	0.932
209	17C1266	C. annuum	Inbred line	Semi-erect	Indeterminate	Green	Intermediate	Lanceolate	Green	Entire	None	Smooth	White	White	Yellow	Pendant	NA	Absent	Shallow	Present	Slightly wrinkling	None	Sunken	Absent	Dark red	Pungent	14	13	12	13	1	1	1	1	4.231	NA	NA	4.231	0.716	NA	NA	0.716	11.949	NA	NA	11.949	0.297398	1.387	NA
210	17C1267	C. annuum	Inbred line	Semi-erect	Indeterminate	Green	None	Long obvate	Green	Entire	None	Slightly wrinkling	White	White	Yellow	Pendant	NA	Absent	Shallow	Present	Slightly wrinkling	None	Sunken	Absent	Dark red	Pungent	10	10	10	10	1	1	1	1	5.439	NA	NA	5.439	0.477	NA	NA	0.477	11.023	NA	NA	11.023	0.190339	1.505	NA
211	17C1268	C. annuum	Inbred line	Semi-erect	Indeterminate	Green	Sparse	Long obvate	Green	Entire	None	Smooth	White	White	Yellow	Pendant	NA	Absent	Shallow	Present	Wrinkling	None	Sunken	Absent	Dark red	Pungent	8	8	8	8	1	1	1	1	4.792	5.02	4.643	4.81833	0.588	0.559	0.564	0.570333	3.864	3.912	4.05	3.942	0.133442	1.294	1.014
212	17C1269	C. annuum	Inbred line	Semi-erect	Indeterminate	Green	Intermediate	Long obvate	Green	Entire	Sparse	Slightly wrinkling	White	White	Yellow	Horizontal	NA	Absent	Shallow	Present	Wrinkling	None	Sunken	Absent	Dark red	Pungent	11	11	11	11	1	1	1	1	3.928	3.366	3.961	3.75167	0.609	0.402	0.332	0.447667	2.59	2.918	2.703	2.737	0.108	1.21	1.071
213	17C1270	C. annuum	Inbred line	Semi-erect	Indeterminate	Green	Sparse	Lanceolate	Green	Entire	None	Smooth	White	White	Yellow	Pendant	NA	Absent	Shallow	Present	Wrinkling	None	Sunken	Absent	Bright red	Pungent	17	19	18	18	1	1	1	1	4.985	4.379	4.906	4.75667	0.752	0.459	0.701	0.637333	4.079	4.911	4.856	4.61533	0.155066	1.102	1.076
214	17C1271	C. annuum	Inbred line	Semi-erect	Indeterminate	Green	Sparse	Lanceolate	Green	Entire	Sparse	Slightly wrinkling	White	Purple	Yellow	Horizontal	Present	Absent	Shallow	Present	Wrinkling	None	Blunt	Absent	Bright red	Pungent	11	11	11	11	1	1	1	1	3.953	2.516	4.046	3.505	0.521	0.626	0.488	0.545	5.49	5.361	4.187	5.01267	0.128437	1.265	1.45
215	17C1272	C. annuum	Inbred line	Semi-erect	Indeterminate	Green	Intermediate	Long obvate	Green	Entire	None	Smooth	White	White	Yellow	Pendant	NA	Absent	None	Present	Wrinkling	None	Blunt	Present	Bright red	Pungent	13	15	14	14	1	1	1	1	5.515	4.428	3.697	4.54667	0.71	0.337	0.348	0.465	15.243	13.06	11.771	13.358	0.280847	1.372	1.492
216	17C1273	C. annuum	Inbred line	Semi-erect	Indeterminate	Green with purple stripe	Sparse	Lanceolate	Green	Entire	None	Smooth	White	White	Yellow	Pendant	NA	Absent	None	Present	Wrinkling	None	Pointed	Present	Dark red	Pungent	9	9	9	9	1	1	1	1	3.941	3.709	4.328	3.99267	0.632	0.509	0.527	0.556	4.308	6.513	4.143	4.988	0.201349	0.996	1.087
217	17C1274	C. annuum	Inbred line	Semi-erect	Indeterminate	Green	None	Long obvate	Green	Entire	None	Smooth	White	White	Yellow	Pendant	NA	Absent	Shallow	Present	Wrinkling	None	Blunt	Present	Bright red	NA	7	8	8	8	1	1	1	1	4.691	4.505	4.931	4.709	0.357	0.379	0.365	0.367	4.81	4.69	5.043	4.84767	0.0609147	1.345	1.47
218	17C1277	C. annuum	Inbred line	Semi-erect	Indeterminate	Green	Sparse	Long obvate	Green	Entire	None	Slightly wrinkling	White	White	Yellow	Pendant	NA	Absent	None	Present	Slightly wrinkling	None	Sunken	Absent	Dark red	Pungent	13	15	14	14	1	1	1	1	3.667	3.091	3.148	3.302	0.789	0.771	0.41	0.656667	4.643	6.586	6.772	6.00033	0.204619	1.233	1.217
219	17C1278	C. annuum	Inbred line	Semi-erect	Indeterminate	Green	None	Long obvate	Green	Entire	None	Slightly wrinkling	White	Purple	Yellow	Pendant	Absent	Absent	Shallow	Present	Slightly wrinkling	None	Sunken	Absent	Dark red	Pungent	14	13	12	13	1	1	1	1	5.283	4.784	6.326	5.46433	0.625	0.948	0.456	0.676333	13.38	12.63	13.848	13.286	0.380939	1.998	1.641
220	17C1279	C. annuum	Inbred line	Semi-erect	Indeterminate	Green	None	Long obvate	Green	Entire	None	Smooth	White	White	Yellow	Pendant	NA	Absent	Intermediate	Present	Wrinkling	None	Sunken	Absent	Bright red	Pungent	11	11	11	11	2	2	2	2	4.641	3.69	4.928	4.41967	0.569	0.426	0.535	0.51	7.09	7.21	6.945	7.08167	0.0585898	3.506	2.753
221	17C1280	C. annuum	Inbred line	Semi-erect	Indeterminate	Green	None	Long obvate	Green	Entire	None	Wrinkling	White	White	Yellow	Horizontal	NA	Absent	Deep	Present	Slightly wrinkling	None	Sunken	Absent	Bright red	Pungent	8	9	9	9	1	1	1	1	3.951	3.598	3.179	3.576	0.542	0.58	0.63	0.584	2.05	2.25	2.324	2.208	0.0270167	3.279	2.899
222	17C1281	C. annuum	Inbred line	Semi-erect	Indeterminate	Green	Sparse	Long obvate	Green	Entire	Sparse	Slightly wrinkling	White	White	Yellow	Pendant	NA	Absent	Shallow	Present	Slightly wrinkling	None	Sunken	Absent	Bright red	Pungent	12	12	12	12	1	1	1	1	4.13	4.943	4.164	4.41233	0.882	1.003	0.722	0.869	3.81	3.185	3.442	3.479	0.0973446	1.85	1.761
223	17C1282	C. annuum	Inbred line	Semi-erect	Indeterminate	Green	Intermediate	Long obvate	Green	Entire	None	Slightly wrinkling	White	Purple	Yellow	Horizontal	NA	Absent	Intermediate	Present	Slightly wrinkling	None	Sunken	Absent	Bright red	Pungent	13	15	14	14	1	1	1	1	4.085	3.794	3.223	3.70067	2.001	1.605	1.68	1.762	3.232	3.6	3.172	3.33467	0.190399	1.305	1.425
224	17C1283	C. annuum	Inbred line	Semi-erect	Indeterminate	Green	None	Long obvate	Green	Entire	None	Slightly wrinkling	White	White	Yellow	Pendant	NA	Absent	Shallow	Present	Slightly wrinkling	None	Blunt	Absent	Bright red	Pungent	20	21	22	21	1	1	1	1	5.758	5.617	4.99	5.455	1.09	1.237	1.181	1.16933	5.12	5.045	5.416	5.19367	0.543613	0.973	1.179
225	17C1284	C. annuum	Inbred line	Semi-erect	Indeterminate	Green	Sparse	Long obvate	Green	Entire	None	Smooth	White	White	Yellow	Pendant	NA	Absent	Shallow	Present	Slightly wrinkling	None	Sunken	Absent	Bright red	Pungent	18	20	19	19	2	2	2	2	3.855	4.046	3.787	3.896	0.897	0.615	0.702	0.738	6.24	6.4	7.189	6.60967	0.250358	1.306	1.414
226	17C1288	C. annuum	Inbred line	Semi-erect	Indeterminate	Purple	None	Long obvate	Green with purple	Entire	None	Smooth	Purple	Purple	Yellow	Horizontal	NA	Absent	Shallow	Present	Slightly wrinkling	None	Sunken	Absent	Dark red	Pungent	13	9	11	11	1	1	1	1	5.381	5.363	6.237	5.66033	0.769	0.628	0.687	0.694667	8.16	8.55	7.708	8.13933	0.956997	2.384	2.145
227	17C1289	C. annuum	Inbred line	Semi-erect	Indeterminate	Green	Sparse	Long obvate	Light green	Entire	None	Slightly wrinkling	White	White	Yellow	Horizontal	NA	Absent	Shallow	Present	Slightly wrinkling	None	Blunt	Absent	Orange	Pungent	15	15	15	15	1	1	1	1	3.819	7.575	3.216	4.87	0.371	0.906	0.575	0.617333	6.583	6.81	5.562	6.31833	0.777012	0.8	1.028
228	17C1290	C. annuum	Inbred line	Semi-erect	Indeterminate	Green	Dense	Long obvate	Dark green	Entire	Sparse	Slightly wrinkling	White	White	Yellow	Horizontal	NA	Absent	Shallow	Absent	Wrinkling	None	Sunken	Absent	Bright red	Pungent	13	15	14	14	1	1	1	1	3.55	2.243	4.618	3.47033	0.45	0.412	0.632	0.498	6.576	6.538	6.28	6.46467	0.161623	1.268	1.508
229	17C1291	C. annuum	Inbred line	Semi-erect	Indeterminate	Green with purple stripe	Intermediate	Long obvate	Green	Entire	Sparse	Slightly wrinkling	White	White	Yellow	Pendant	NA	Absent	Shallow	Present	Slightly wrinkling	None	Blunt	Absent	Dark red	Pungent	21	22	23	22	2	1	2	2	3.241	2.649	2.906	2.932	1.355	1.062	1.366	1.261	1.03	0.85	0.971	0.950333	0.225545	0.942	1.067
230	17C1292	C. annuum	Inbred line	Semi-erect	Indeterminate	Green with purple stripe	None	Long obvate	Green	Entire	None	Slightly wrinkling	White	White	Yellow	Horizontal	NA	Absent	None	Present	Slightly wrinkling	None	Sunken	Absent	Dark red	Pungent	17	17	17	17	1	1	1	1	3.979	2.936	3.728	3.54767	0.852	0.44	0.399	0.563667	2.67	2.255	3.338	2.75433	0.445697	0.77	0.75
231	17C1293	C. annuum	Inbred line	Semi-erect	Indeterminate	Green	Sparse	Long obvate	Green	Entire	None	Slightly wrinkling	White	White	Yellow	Pendant	NA	Absent	None	Present	Slightly wrinkling	None	Blunt	Absent	Dark red	Pungent	15	15	15	15	2	2	2	2	6.532	6.109	7.616	6.75233	0.737	0.672	0.91	0.773	10.09	9.417	9.698	9.735	0.465435	1.641	1.966
232	17C1294	C. annuum	Inbred line	Semi-erect	Indeterminate	Green with purple stripe	Sparse	Obvate	Green	Entire	None	Wrinkling	White	White	Yellow	Pendant	NA	Absent	Shallow	Present	Slightly wrinkling	None	Pointed	Present	Dark red	Pungent	15	17	16	16	1	1	1	1	2.828	2.906	3.17	2.968	0.461	0.448	0.374	0.427667	2.08	2.31	2.026	2.13867	0.147391	1.172	1.365
233	17C1295	C. annuum	Inbred line	Semi-erect	Indeterminate	Green	Sparse	Long obvate	Green	Entire	None	Slightly wrinkling	White	Purple	Yellow	Erect	NA	Present	Shallow	Present	Slightly wrinkling	None	Sunken	Absent	Bright red	Pungent	9	9	9	9	2	2	2	2	3.237	2.703	2.323	2.75433	0.328	0.392	0.293	0.337667	2.935	2.329	2.074	2.446	0.049077	1.487	1.763
234	17C1296	C. annuum	Inbred line	Semi-erect	Indeterminate	Green	None	Long obvate	Green	Entire	None	Wrinkling	White	White	Yellow	Erect	Absent	Absent	Shallow	Present	Smooth	None	Sunken	Absent	Dark red	Pungent	13	15	14	14	1	1	1	1	3.809	3.829	4.329	3.989	0.797	0.606	0.989	0.797333	5.821	5.75	5.305	5.62533	0.338674	1.901	2.497
235	17C1297	C. annuum	Inbred line	Semi-erect	Indeterminate	Green	None	Long obvate	Green	Entire	None	Slightly wrinkling	White	White	Yellow	Erect	NA	Absent	None	Present	Smooth	None	Sunken	Absent	Bright red	Pungent	13	15	14	14	2	2	2	2	3.94	3.567	2.888	3.465	0.359	0.479	0.379	0.405667	2.224	2.837	2.03	2.36367	0.0811226	1.369	1.142
236	17C1298	C. annuum	Inbred line	Semi-erect	Indeterminate	Green with purple stripe	None	Long obvate	Green	Entire	None	Slightly wrinkling	White	White	Yellow	Erect	Present	Absent	None	Present	Slightly wrinkling	None	Blunt	Absent	Bright red	Pungent	17	19	18	18	1	1	1	1	3.929	3.938	3.895	3.92067	0.831	0.88	1.052	0.921	3.25	3.53	4.042	3.60733	0.558787	0.978	0.87
237	17C1299	C. annuum	Inbred line	Semi-erect	Indeterminate	Green	Intermediate	Long obvate	Green	Entire	None	Slightly wrinkling	White	White	Yellow	Horizontal	Present	Absent	None	Present	Slightly wrinkling	None	Pointed	Absent	Dark red	Pungent	17	17	17	17	1	1	1	1	3.2	3.154	3.085	3.14633	0.795	0.77	0.847	0.804	1.339	1.28	1.32	1.313	0.0862479	1.03	0.905
238	17C1300	C. annuum	Inbred line	Semi-erect	Indeterminate	Green	Sparse	Lanceolate	Green	Entire	None	Slightly wrinkling	White	White	Yellow	Erect	NA	Absent	None	Present	Slightly wrinkling	None	Sunken	Absent	Bright red	Pungent	21	20	22	21	1	1	1	1	5.557	4.536	5.618	5.237	0.755	0.6	0.716	0.690333	5.912	6.498	5.929	6.113	0.300894	1.406	1.48
239	17C1301	C. annuum	Inbred line	Semi-erect	Indeterminate	Green with purple stripe	Intermediate	Lanceolate	Green	Entire	None	Slightly wrinkling	White	White	Yellow	Horizontal	Present	Absent	None	Present	Smooth	None	Blunt	Absent	Dark red	Pungent	13	15	14	14	1	1	1	1	2.494	2.817	1.891	2.40067	0.241	0.451	0.244	0.312	2.191	2.29	2.875	2.452	0.0501103	1.602	1.466
240	17C1302	C. annuum	Inbred line	Semi-erect	Indeterminate	Green with purple stripe	Intermediate	Lanceolate	Green	Entire	Sparse	Smooth	White	White	Yellow	Erect	NA	Absent	None	Present	Slightly wrinkling	None	Sunken	Absent	Bright red	Pungent	19	18	17	18	1	1	1	1	4.288	4.338	3.323	3.983	0.366	0.325	0.292	0.327667	3	2.605	2.79	2.79833	0.209862	0.944	0.888
241	17C1303	C. annuum	Inbred line	Semi-erect	Indeterminate	Green with purple stripe	Sparse	Long obvate	Green	Entire	None	Smooth	White	White	Yellow	Horizontal	NA	Absent	Shallow	Present	Slightly wrinkling	None	Sunken	Absent	Dark red	NA	15	15	15	15	1	1	1	1	4.98	5.391	4.314	4.895	0.534	0.51	0.976	0.673333	3.22	2.9	3.252	3.124	0.288891	1.159	1.4
242	17C1304	C. annuum	Inbred line	Erect	Indeterminate	Green with purple stripe	Sparse	Obvate	Green	Entire	None	Slightly wrinkling	White	White	Yellow	Erect	Present	Absent	None	Present	Slightly wrinkling	None	Sunken	Absent	Orange	Pungent	17	17	17	17	4	3	4	4	3.933	4.032	3.94	3.96833	0.319	0.26	0.586	0.388333	2.65	2.419	2.008	2.359	0.20041	1.029	0.897
243	17C1305	C. annuum	Inbred line	Semi-erect	Indeterminate	Green	None	Obvate	Green	Entire	None	Smooth	White	White	Yellow	Erect	Present	Absent	None	Present	Slightly wrinkling	None	Sunken	Absent	Bright red	Pungent	10	10	10	10	1	1	1	1	2.786	2.691	3.557	3.01133	0.327	0.271	0.565	0.387667	3.43	3.642	2.996	3.356	0.10573	1.542	1.518
244	17C1306	C. annuum	Inbred line	Semi-erect	Indeterminate	Green with purple stripe	Dense	Long obvate	Green	Entire	Sparse	Slightly wrinkling	White	White	Yellow	Horizontal	NA	Absent	Shallow	Present	Slightly wrinkling	None	Pointed	Absent	Dark red	Pungent	19	18	17	18	1	1	1	1	3.825	2.778	3.287	3.29667	0.776	0.449	0.595	0.606667	3.24	3.867	3.147	3.418	0.229431	1.2	1.091
245	17C1307	C. annuum	Inbred line	Semi-erect	Indeterminate	Green	None	Long obvate	Green	Entire	None	Slightly wrinkling	White	White	Yellow	Horizontal	NA	Absent	Shallow	Present	Slightly wrinkling	None	Sunken	Absent	Dark red	NA	18	20	19	19	1	1	1	1	2.649	4.059	3.32	3.34267	0.51	0.279	0.347	0.378667	2.27	2.553	2.342	2.38833	0.0474979	2.22	2.466
246	17C1308	C. annuum	Inbred line	Semi-erect	Indeterminate	Green with purple stripe	Sparse	Long obvate	Green	Entire	None	Slightly wrinkling	White	White	Yellow	Erect	NA	Absent	Shallow	Present	Slightly wrinkling	None	Sunken	Absent	Bright red	NA	17	17	17	17	1	1	1	1	3.152	3.782	2.835	3.25633	0.944	0.668	0.564	0.725333	3.341	3.239	2.726	3.102	0.132622	1.803	1.94
247	17C1309	C. annuum	Inbred line	Semi-erect	Indeterminate	Green with purple stripe	None	Long obvate	Green	Entire	None	Smooth	White	White	Yellow	Horizontal	NA	Absent	Shallow	Present	Smooth	None	Sunken	Absent	Bright red	NA	13	15	14	14	3	3	3	3	3.382	2.622	2.868	2.95733	0.579	0.542	0.522	0.547667	3.727	4.475	4.95	4.384	0.12881	2.29	1.997
248	17C1310	C. annuum	Inbred line	Semi-erect	Indeterminate	Green	None	Obvate	Green	Entire	None	Smooth	White	White	Yellow	Pendant	NA	Absent	Shallow	Present	Slightly wrinkling	None	Sunken	Absent	Bright red	Pungent	15	17	16	16	1	1	1	1	4.128	3.056	5.004	4.06267	1.2	1.157	0.955	1.104	1.434	1.651	1.474	1.51967	0.19054	2.415	2.667
249	17C1311	C. annuum	Inbred line	Semi-erect	Indeterminate	Green	Sparse	Lanceolate	Green	Entire	None	Smooth	White	White	Yellow	Erect	Absent	Absent	Shallow	Present	Smooth	None	Sunken	Absent	Bright red	Pungent	14	13	12	13	1	1	1	1	3.393	3.459	3.557	3.46967	0.554	0.662	1.171	0.795667	2.464	2.178	1.998	2.21333	0.338087	2.409	1.963
250	17C1312	C. annuum	Inbred line	Semi-erect	Indeterminate	Green	Sparse	Lanceolate	Green	Entire	None	Smooth	White	White	Yellow	Horizontal	Present	Absent	Intermediate	Present	Smooth	None	Sunken	Absent	Bright red	Pungent	15	15	15	15	1	1	1	1	4.431	4.032	5.688	4.717	1.03	0.827	0.882	0.913	2.471	2.423	2.165	2.353	0.463549	2.352	1.828
251	17C1313	C. annuum	Inbred line	Semi-erect	Indeterminate	Yelloish green	Intermediate	Long obvate	Green	Entire	None	Slightly wrinkling	White	White	Yellow	Erect	Present	Absent	None	Present	Smooth	None	Sunken	Absent	Bright red	Pungent	18	20	19	19	1	1	1	1	4.111	2.948	2.581	3.21333	0.815	0.871	1	0.895333	1.324	1.932	1.171	1.47567	0.859835	1.086	1.212
252	17C1314	C. annuum	Inbred line	Spreading	Indeterminate	Green	None	Lanceolate	Green	Entire	None	Wrinkling	White	White	Yellow	Erect	NA	Absent	None	Present	Smooth	None	Sunken	Absent	Bright red	Pungent	11	11	11	11	1	1	1	1	3.948	3.546	3.465	3.653	1.349	0.976	1.164	1.163	1.157	0.912	1.173	1.08067	0.17387	0.795	1.053
253	17C1315	C. annuum	Inbred line	Semi-erect	Indeterminate	Green	Sparse	Long obvate	Green	Entire	None	Slightly wrinkling	White	White	Yellow	Erect	Present	Absent	Shallow	Present	Slightly wrinkling	None	Pointed	Absent	Orange	Pungent	15	17	16	16	1	1	1	1	2.806	2.736	3.587	3.043	0.879	1.52	1.463	1.28733	1.01	1.14	0.942	1.03067	0.26581	1.129	1.06
254	17C1316	C. annuum	Inbred line	Erect	Determinate	Green with purple stripe	Sparse	Lanceolate	Green	Entire	None	Slightly wrinkling	White	White	Yellow	Erect	NA	Absent	None	Present	Slightly wrinkling	None	Sunken	Absent	Orange	Pungent	18	20	19	19	4	4	4	4	2.783	2.378	2.083	2.41467	0.912	0.716	0.644	0.757333	0.986	0.856	0.893	0.911667	0.201035	0.957	0.726
255	17C1317	C. annuum	Inbred line	Erect	Determinate	Green with purple stripe	Sparse	Lanceolate	Green	Entire	None	Slightly wrinkling	White	White	Yellow	Erect	NA	Absent	None	Present	Smooth	None	Sunken	Absent	Orange	Pungent	15	15	15	15	4	3	4	4	1.902	1.596	2.116	1.87133	0.392	0.434	0.288	0.371333	0.802	0.705	0.655	0.720667	0.0615377	1.006	0.898
256	17C1318	C. annuum	Inbred line	Erect	Determinate	Green with purple stripe	None	Lanceolate	Green	Entire	None	Slightly wrinkling	White	White	Yellow	Erect	NA	Absent	None	Present	Smooth	None	Sunken	Absent	Bright red	NA	20	22	21	21	4	4	4	4	3.368	3.586	3.212	3.38867	0.418	0.557	0.617	0.530667	4.121	4.675	4.8	4.532	0.773156	0.93	0.639
257	17C1319	C. annuum	Inbred line	Erect	Determinate	Green	None	Lanceolate	Green	Entire	None	Smooth	White	White	Yellow	Pendant	NA	Present	Shallow	Present	Slightly wrinkling	None	Sunken	Present	Bright red	NA	17	17	17	17	2	2	2	2	4.047	3.332	3.507	3.62867	0.566	0.306	0.495	0.455667	1.69	1.721	1.892	1.76767	0.110336	1.245	1.135
258	17C1320	C. annuum	Inbred line	Semi-erect	Determinate	Light green	None	Lanceolate	Green	Entire	Sparse	Slightly wrinkling	White	White	Yellow	Erect	Absent	Absent	None	Present	Slightly wrinkling	None	Pointed	Absent	Bright red	Pungent	13	15	14	14	4	4	4	4	2.87	2.965	2.982	2.939	0.271	0.54	0.3	0.370333	2.14	2.22	2.256	2.20533	0.192624	0.951	0.944
259	17C1321	C. annuum	Inbred line	Semi-erect	Determinate	Light green	None	Lanceolate	Green	Entire	None	Slightly wrinkling	White	White	Yellow	Erect	Absent	Absent	None	Present	Smooth	None	Sunken	Absent	Bright red	Pungent	15	17	16	16	4	4	4	4	3.448	2.948	2.648	3.01467	0.424	0.26	0.269	0.317667	1.82	1.865	2.237	1.974	0.0447753	1.735	1.941
260	17C1322	C. annuum	Inbred line	Semi-erect	Determinate	Light green	None	Lanceolate	Green	Entire	None	Slightly wrinkling	White	White	Yellow	Erect	Absent	Absent	None	Present	Smooth	None	Pointed	Absent	Bright red	Pungent	23	20	23	22	4	4	4	4	3.815	3.332	3.621	3.58933	0.273	0.275	0.271	0.273	3.741	3.371	2.76	3.29067	0.228252	0.791	0.934
261	17C1323	C. annuum	Inbred line	Semi-erect	Determinate	Green	None	Lanceolate	Green	Entire	None	Slightly wrinkling	White	White	Yellow	Erect	Absent	Absent	None	Present	Slightly wrinkling	None	Sunken	Present	Bright red	Pungent	19	18	17	18	4	4	4	4	5.017	3.307	3.799	4.041	0.663	0.429	0.71	0.600667	4.14	4.28	4.17	4.19667	0.580168	1.004	0.898
262	17C1324	C. annuum	Inbred line	Semi-erect	Determinate	Green	None	Lanceolate	Green	Entire	None	Slightly wrinkling	White	White	Yellow	Erect	NA	Absent	None	Present	Slightly wrinkling	None	Pointed	Absent	Bright red	Pungent	11	11	11	11	4	5	6	5	3.148	3.346	3.147	3.21367	0.402	0.544	0.681	0.542333	1.962	1.487	2.328	1.92567	0.213674	1.207	1.082
263	17C1325	C. annuum	Inbred line	Semi-erect	Indeterminate	Green	None	Lanceolate	Green	Entire	Sparse	Slightly wrinkling	White	White	Yellow	Erect	NA	Absent	None	Present	Smooth	None	Blunt	Absent	Bright red	Pungent	25	24	26	25	2	2	2	2	4.491	3.652	3.286	3.80967	0.578	1.346	0.49	0.804667	3.38	3.19	3.206	3.25867	0.348791	1.106	1.071
264	17C1326	C. annuum	Inbred line	Semi-erect	Indeterminate	Light green	None	Lanceolate	Green	Entire	None	Slightly wrinkling	White	White	Yellow	Erect	NA	Absent	None	Present	Slightly wrinkling	None	Sunken	Absent	Bright red	Pungent	19	18	17	18	7	6	7	7	4.367	3.41	4.402	4.05967	0.277	0.217	0.347	0.280333	2.688	1.945	2.193	2.27533	0.109998	1.081	1.103
265	17C1327	C. annuum	Inbred line	Semi-erect	Indeterminate	Green with purple stripe	None	Long obvate	Green	Entire	None	Slightly wrinkling	White	White	Yellow	Erect	Present	Absent	Deep	Present	Smooth	None	Blunt	Absent	Dark red	Pungent	14	13	12	13	1	1	1	1	2.919	2.529	3.658	3.03533	0.239	0.315	0.52	0.358	2.118	2.818	1.897	2.27767	0.119213	1.493	1.259
266	17C1328	C. annuum	Inbred line	Erect	Indeterminate	Green	None	Lanceolate	Green	Entire	Sparse	Slightly wrinkling	White	Purple	Yellow	Erect	NA	Absent	None	Present	Smooth	None	Sunken	Absent	Bright red	Pungent	20	22	21	21	7	7	6	7	3.078	2.873	3.622	3.191	0.456	0.421	0.577	0.484667	1.745	1.839	1.602	1.72867	0.317192	2.027	1.771
267	17C1329	C. annuum	Inbred line	Erect	Determinate	Green	None	Lanceolate	Dark green	Entire	None	Slightly wrinkling	Purple	Purple	Yellow	Erect	NA	Purple	None	Present	Smooth	None	Sunken	Absent	Bright red	Pungent	12	12	12	12	2	3	3	3	4.014	4.907	3.655	4.192	0.534	0.535	0.506	0.525	3.081	3.46	3.664	3.40167	0.271189	0.889	0.75
268	17C1330	C. annuum	Inbred line	Semi-erect	Indeterminate	Green	None	Long obvate	Green	Entire	Sparse	Slightly wrinkling	White	White	Yellow	Horizontal	NA	Absent	None	Present	Slightly wrinkling	None	Sunken	Absent	Bright red	Pungent	22	23	24	23	1	1	1	1	3.64	3.797	3.872	3.76967	0.533	0.506	0.351	0.463333	3.08	2.852	3.007	2.97967	0.199662	1.568	1.395
269	17C1331	C. annuum	Inbred line	Semi-erect	Indeterminate	Light green	None	Obvate	Green	Entire	None	Wrinkling	White	White	Yellow	Erect	Present	Absent	Shallow	Present	Slightly wrinkling	None	Sunken	Absent	Dark red	Pungent	11	11	11	11	1	1	1	1	3.472	3.543	3.22	3.41167	0.654	0.635	0.748	0.679	1.17	1.48	1.112	1.254	0.0671711	1.472	1.743
270	17C1332	C. annuum	Inbred line	Semi-erect	Indeterminate	Light green	Intermediate	Long obvate	Green	Entire	Sparse	Slightly wrinkling	White	White	Yellow	Erect	NA	Absent	Shallow	Present	Slightly wrinkling	None	Blunt	Absent	Bright red	NA	12	12	12	12	1	1	1	1	5.278	4.693	3.932	4.63433	1.192	1.012	0.521	0.908333	2.03	1.7	2.144	1.958	0.107162	1.279	1.17
271	17C1730	C. annuum	Inbred line	Semi-erect	Indeterminate	Light green	None	Long obvate	Light green	Entire	None	Slightly wrinkling	White	White	Yellow	Horizontal	NA	Absent	Deep	Present	Slightly wrinkling	None	Sunken	Absent	Dark red	Sweet	12	12	12	12	1	1	1	1	6.235	4.486	5.978	5.56633	1.248	0.992	1.616	1.28533	3.34	3.36	3.106	3.26867	0.179534	2.273	2.767
272	17C1826	C. annuum	Inbred line	Semi-erect	Indeterminate	Light green	Intermediate	Long obvate	Light green	Entire	None	Slightly wrinkling	White	White	Yellow	Horizontal	Present	Absent	Shallow	Present	Wrinkling	None	Blunt	Absent	Bright red	Pungent	10	10	10	10	1	1	1	1	3.758	3.2	4.202	3.72	0.587	0.774	0.618	0.659667	4.43	4.31	4.129	4.28967	0.2494	1.07	1.136
273	17C1830	C. annuum	Inbred line	Semi-erect	Indeterminate	Light green	Intermediate	Long obvate	Light green	Entire	None	Slightly wrinkling	White	White	Yellow	Erect	NA	Absent	Shallow	Present	Slightly wrinkling	None	Pointed	Absent	Bright red	NA	16	16	16	16	1	1	1	1	4.007	3.84	5.916	4.58767	0.65	0.577	0.628	0.618333	7.18	7.37	6.935	7.16167	0.910277	0.769	1.078
274	17C1996	C. annuum	Inbred line	Semi-erect	Indeterminate	Green	None	Lanceolate	Green	Entire	None	Slightly wrinkling	White	White	Yellow	Horizontal	NA	Absent	Shallow	Present	Slightly wrinkling	None	Pointed	Absent	Tangerine	NA	13	15	14	14	1	1	1	1	3.255	2.826	2.645	2.90867	0.456	0.458	0.253	0.389	3.04	2.99	3.044	3.02467	0.0468405	2.811	2.52
275	17C2059	C. annuum	F1	Semi-erect	Indeterminate	Light green	None	Lanceolate	Light green	Entire	None	Slightly wrinkling	White	White	Yellow	Pendant	NA	Absent	Deep	Present	Wrinkling	Nearly Flat	Sunken	Absent	Bright red	NA	15	15	15	15	1	1	1	1	3.904	3.627	2.809	3.44667	1.204	1.503	1.608	1.43833	3.415	3.663	3.909	3.66233	0.161044	2.604	2.724
276	17C466	C. annuum	F1	Semi-erect	Indeterminate	Green	Sparse	Long obvate	Green	Entire	None	Slightly wrinkling	White	White	Yellow	Erect	NA	Absent	Deep	Present	Wrinkling	None	Sunken	Absent	NA	NA	10	10	10	10	1	1	1	1	4.746	5.376	5.45	5.19067	1.802	1.838	1.682	1.774	7.84	7.025	7.167	7.344	0.196638	2.744	3.043
277	17C469	C. annuum	F1	Semi-erect	Indeterminate	Green	Intermediate	Long obvate	Green	Entire	Sparse	Slightly wrinkling	White	White	Yellow	Horizontal	NA	Absent	Shallow	Present	Slightly wrinkling	None	Pointed	Present	NA	NA	10	8	9	9	1	1	1	1	5.833	6.654	5.904	6.13033	1.342	1.486	1.369	1.399	4.3	4.684	4.097	4.36033	0.0954792	3.302	3.603
278	17C470	C. annuum	F1	Semi-erect	Indeterminate	Green	Sparse	Long obvate	Green	Entire	None	Slightly wrinkling	White	White	Yellow	Erect	NA	Absent	Intermediate	Present	Smooth	None	Sunken	Absent	NA	NA	11	11	11	11	1	1	1	1	4.507	3.979	3.814	4.1	1.59	1.214	1.465	1.423	3.37	2.999	3.223	3.19733	0.0827738	3.9	3.598
279	17C471	C. annuum	F1	Semi-erect	Indeterminate	Green	None	Long obvate	Green	Entire	None	Slightly wrinkling	White	White	Yellow	Erect	NA	Absent	Intermediate	Present	Slightly wrinkling	None	Sunken	Absent	NA	NA	12	12	12	12	1	1	1	1	4.556	4.87	4.693	4.70633	1.958	2.187	1.913	2.01933	3.348	3.15	4.748	3.74867	0.0983926	3.318	4.129
280	17C472	C. annuum	F1	Semi-erect	Indeterminate	Light green	None	Long obvate	Green	Entire	None	Slightly wrinkling	White	White	Yellow	Erect	NA	Absent	Intermediate	Present	Slightly wrinkling	None	Sunken	Absent	NA	NA	8	8	8	8	1	1	1	1	4.422	4.457	4.456	4.445	1.167	1.145	1.035	1.11567	2.702	2.66	1.385	2.249	0.0539791	3.382	3.231
281	17C473	C. annuum	F1	Semi-erect	Indeterminate	Green	None	Long obvate	Green	Entire	None	Slightly wrinkling	White	White	Yellow	Erect	NA	Absent	Intermediate	Present	Slightly wrinkling	None	Sunken	Absent	NA	NA	12	12	12	12	1	1	1	1	4.529	4.444	4.947	4.64	1.177	1.178	1.405	1.25333	1.98	2.079	2.281	2.11333	0.0495507	3.41	3.193
282	17C484	C. annuum	F1	Semi-erect	Indeterminate	Green	None	Long obvate	Dark green	Entire	None	Slightly wrinkling	White	White	Yellow	Horizontal	NA	Absent	Intermediate	Present	Wrinkling	Sunken	Sunken	Absent	NA	NA	15	15	15	15	1	1	1	1	6.641	6.095	6.272	6.336	2.284	2.235	2.09	2.203	2.885	2.365	2.871	2.707	0.058789	3.979	4.598
283	17C487	C. annuum	F1	Semi-erect	Indeterminate	Green	None	Long obvate	Dark green	Entire	None	Slightly wrinkling	White	White	Yellow	Erect	NA	Absent	Deep	Present	Wrinkling	Nearly Flat	Sunken	Absent	NA	NA	11	11	11	11	1	1	1	1	7.15	7.08	7.924	7.38467	1.525	1.682	1.61	1.60567	6.83	6.95	7.082	6.954	0.102537	4.756	4.969
284	17C488	C. annuum	F1	Semi-erect	Indeterminate	Green	None	Long obvate	Green	Entire	None	Smooth	White	White	Yellow	Erect	NA	Absent	Deep	Present	Wrinkling	Nearly Flat	Sunken	Absent	NA	NA	7	8	8	8	1	1	1	1	5.06	4.114	5.051	4.74167	2.435	1.417	2.398	2.08333	4.58	4.03	4.584	4.398	0.087349	4.294	3.122
285	17C508	C. annuum	F1	Semi-erect	Indeterminate	Light green	None	Obvate	Green	Entire	None	Smooth	White	White	Yellow	Erect	NA	Absent	Deep	Present	Wrinkling	None	Sunken	Absent	NA	NA	11	11	11	11	1	1	1	1	6.587	6.093	6.708	6.46267	1.338	1.757	1.507	1.534	4.123	3.079	4.201	3.801	0.0675967	3.581	3.258
286	17C546	C. annuum	F1	Semi-erect	Indeterminate	Green	None	Long obvate	Green	Entire	None	Smooth	White	White	Yellow	Horizontal	NA	Absent	Intermediate	Present	Wrinkling	None	Sunken	Absent	NA	NA	8	8	8	8	1	1	1	1	5.269	5.571	5.518	5.45267	0.909	1.537	1.514	1.32	3.27	3.4	3.285	3.31833	0.0625456	3.157	1.993
287	17C547	C. annuum	F1	Semi-erect	Indeterminate	Green	None	Lanceolate	Green	Entire	None	Smooth	White	White	Yellow	Horizontal	NA	Absent	Intermediate	Present	Wrinkling	None	Pointed	Absent	NA	NA	11	11	11	11	1	1	1	1	NA	NA	NA	NA	NA	NA	NA	NA	NA	NA	NA	NA	NA	NA	NA
Note: 1.Assignment standard of 23 qualitative traits shown in supplementary table 13;2.Pt, plant type; Bh, branching habit; Msc, main stem color; Msp, main stem pubescence; Ls, leaf shape; Lc, leaf color; Lm, leaf margin; Lp, leaf pubescence; Lsc, leaf surface characteristics; Cc, corolla color; Sc, style color; Ac, anther color; Ffn, first flower node; Nfpa, number of flowers per axil; Fpgs, flo…
[truncated: 23 more columns]

## Sheet: One-way analysis of variance
Supplementary table 2 One-way analysis of variance for 11 quantitative traits
Trait	Test method	Year	Year	Average difference	Standard error	Significance	95% confidence interval
							Lower limit	upper limit
Ffn	Tukey HSD	2017	2018	-0.0243902	0.320518	0.996813	-0.776897	0.728117
			2019	0.0418118	0.320518	0.990662	-0.710695	0.794319
		2018	2017	0.0243902	0.320518	0.996813	-0.728117	0.776897
			2019	0.0662021	0.320518	0.976757	-0.686305	0.818709
		2019	2017	-0.0418118	0.320518	0.990662	-0.794319	0.710695
			2018	-0.0662021	0.320518	0.976757	-0.818709	0.686305
	LSD	2017	2018	-0.0243902	0.320518	0.93936	-0.653482	0.604701
			2019	0.0418118	0.320518	0.89624	-0.58728	0.670904
		2018	2017	0.0243902	0.320518	0.93936	-0.604701	0.653482
			2019	0.0662021	0.320518	0.836413	-0.56289	0.695294
		2019	2017	-0.0418118	0.320518	0.89624	-0.670904	0.58728
			2018	-0.0662021	0.320518	0.836413	-0.695294	0.56289
	Tamhane	2017	2018	-0.0243902	0.320387	0.999777	-0.791677	0.742897
			2019	0.0418118	0.309853	0.998765	-0.70022	0.783844
		2018	2017	0.0243902	0.320387	0.999777	-0.742897	0.791677
			2019	0.0662021	0.330967	0.99602	-0.72639	0.858794
		2019	2017	-0.0418118	0.309853	0.998765	-0.783844	0.70022
			2018	-0.0662021	0.330967	0.99602	-0.858794	0.72639
Nfpa	Tukey HSD	2017	2018	0.00696864	0.0658246	0.99384	-0.147573	0.161511
			2019	-0.0139373	0.0658246	0.975589	-0.168479	0.140605
		2018	2017	-0.00696864	0.0658246	0.99384	-0.161511	0.147573
			2019	-0.0209059	0.0658246	0.94592	-0.175448	0.133636
		2019	2017	0.0139373	0.0658246	0.975589	-0.140605	0.168479
			2018	0.0209059	0.0658246	0.94592	-0.133636	0.175448
	LSD	2017	2018	0.00696864	0.0658246	0.915713	-0.122228	0.136165
			2019	-0.0139373	0.0658246	0.832365	-0.143133	0.115259
		2018	2017	-0.00696864	0.0658246	0.915713	-0.136165	0.122228
			2019	-0.0209059	0.0658246	0.750865	-0.150102	0.10829
		2019	2017	0.0139373	0.0658246	0.832365	-0.115259	0.143133
			2018	0.0209059	0.0658246	0.750865	-0.10829	0.150102
	Tamhane	2017	2018	0.00696864	0.0647892	0.999372	-0.148186	0.162123
			2019	-0.0139373	0.0667525	0.995482	-0.173793	0.145919
		2018	2017	-0.00696864	0.0647892	0.999372	-0.162123	0.148186
			2019	-0.0209059	0.0659174	0.984607	-0.178763	0.136952
		2019	2017	0.0139373	0.0667525	0.995482	-0.145919	0.173793
			2018	0.0209059	0.0659174	0.984607	-0.136952	0.178763
Fpl/cm	Tukey HSD	2017	2018	0.0068315	0.111076	0.997917	-0.254017	0.26768
			2019	0.00974276	0.111076	0.995767	-0.251106	0.270591
		2018	2017	-0.0068315	0.111076	0.997917	-0.26768	0.254017
			2019	0.00291125	0.11622	0.999654	-0.270019	0.275841
		2019	2017	-0.00974276	0.111076	0.995767	-0.270591	0.251106
			2018	-0.00291125	0.11622	0.999654	-0.275841	0.270019
	LSD	2017	2018	0.0068315	0.111076	0.950975	-0.211226	0.224889
			2019	0.00974276	0.111076	0.930128	-0.208314	0.2278
		2018	2017	-0.0068315	0.111076	0.950975	-0.224889	0.211226
			2019	0.00291125	0.11622	0.980022	-0.225245	0.231068
		2019	2017	-0.00974276	0.111076	0.930128	-0.2278	0.208314
			2018	-0.00291125	0.11622	0.980022	-0.231068	0.225245
	Tamhane	2017	2018	0.0068315	0.111036	0.999882	-0.259207	0.27287
			2019	0.00974276	0.110397	0.999653	-0.254762	0.274247
		2018	2017	-0.0068315	0.111036	0.999882	-0.27287	0.259207
			2019	0.00291125	0.118074	0.999992	-0.280036	0.285859
		2019	2017	-0.00974276	0.110397	0.999653	-0.274247	0.254762
			2018	-0.00291125	0.118074	0.999992	-0.285859	0.280036
Pw/cm	Tukey HSD	2017	2018	-0.0568873	0.0872074	0.791108	-0.261684	0.147909
			2019	-0.0444472	0.0872074	0.866658	-0.249244	0.160349
		2018	2017	0.0568873	0.0872074	0.791108	-0.147909	0.261684
			2019	0.0124402	0.0912465	0.989805	-0.201842	0.226722
		2019	2017	0.0444472	0.0872074	0.866658	-0.160349	0.249244
			2018	-0.0124402	0.0912465	0.989805	-0.226722	0.201842
	LSD	2017	2018	-0.0568873	0.0872074	0.514394	-0.228088	0.114313
			2019	-0.0444472	0.0872074	0.610432	-0.215648	0.126753
		2018	2017	0.0568873	0.0872074	0.514394	-0.114313	0.228088
			2019	0.0124402	0.0912465	0.891592	-0.16669	0.19157
		2019	2017	0.0444472	0.0872074	0.610432	-0.126753	0.215648
			2018	-0.0124402	0.0912465	0.891592	-0.19157	0.16669
	Tamhane	2017	2018	-0.0568873	0.0879755	0.888145	-0.267678	0.153903
			2019	-0.0444472	0.0859268	0.938464	-0.250316	0.161422
		2018	2017	0.0568873	0.0879755	0.888145	-0.153903	0.267678
			2019	0.0124402	0.0925409	0.998779	-0.209322	0.234202
		2019	2017	0.0444472	0.0859268	0.938464	-0.161422	0.250316
			2018	-0.0124402	0.0925409	0.998779	-0.234202	0.209322
Pl/cm	Tukey HSD	2017	2018	.93391*	0.215905	5.13035e-05	0.426883	1.44094
			2019	.98122*	0.215905	1.91036e-05	0.474191	1.48824
		2018	2017	-.93391*	0.215905	5.13035e-05	-1.44094	-0.426883
			2019	0.0473077	0.225904	0.976115	-0.483203	0.577818
		2019	2017	-.98122*	0.215905	1.91036e-05	-1.48824	-0.474191
			2018	-0.0473077	0.225904	0.976115	-0.577818	0.483203
	LSD	2017	2018	.93391*	0.215905	1.72777e-05	0.510059	1.35776
			2019	.98122*	0.215905	6.41386e-06	0.557367	1.40507
		2018	2017	-.93391*	0.215905	1.72777e-05	-1.35776	-0.510059
			2019	0.0473077	0.225904	0.834182	-0.396175	0.49079
		2019	2017	-.98122*	0.215905	6.41386e-06	-1.40507	-0.557367
			2018	-0.0473077	0.225904	0.834182	-0.49079	0.396175
	Tamhane	2017	2018	.93391*	0.224975	0.000117772	0.394814	1.47301
			2019	.98122*	0.224216	4.46953e-05	0.443928	1.51851
		2018	2017	-.93391*	0.224975	0.000117772	-1.47301	-0.394814
			2019	0.0473077	0.173588	0.990108	-0.368669	0.463285
		2019	2017	-.98122*	0.224216	4.46953e-05	-1.51851	-0.443928
			2018	-0.0473077	0.173588	0.990108	-0.463285	0.368669
Fw/cm	Tukey HSD	2017	2018	-0.264401	0.2261	0.471873	-0.79537	0.266567
			2019	-0.238213	0.2261	0.543311	-0.769182	0.292755
		2018	2017	0.264401	0.2261	0.471873	-0.266567	0.79537
			2019	0.026188	0.236572	0.993267	-0.529373	0.581749
		2019	2017	0.238213	0.2261	0.543311	-0.292755	0.769182
			2018	-0.026188	0.236572	0.993267	-0.581749	0.529373
	LSD	2017	2018	-0.264401	0.2261	0.242614	-0.708267	0.179464
			2019	-0.238213	0.2261	0.292417	-0.682078	0.205652
		2018	2017	0.264401	0.2261	0.242614	-0.179464	0.708267
			2019	0.026188	0.236572	0.911885	-0.438235	0.490611
		2019	2017	0.238213	0.2261	0.292417	-0.205652	0.682078
			2018	-0.026188	0.236572	0.911885	-0.490611	0.438235
	Tamhane	2017	2018	-0.264401	0.225742	0.564599	-0.805272	0.27647
			2019	-0.238213	0.224984	0.642412	-0.777263	0.300837
		2018	2017	0.264401	0.225742	0.564599	-0.27647	0.805272
			2019	0.026188	0.240375	0.999348	-0.549836	0.602212
		2019	2017	0.238213	0.224984	0.642412	-0.300837	0.777263
			2018	-0.026188	0.240375	0.999348	-0.602212	0.549836
Fl/cm	Tukey HSD	2017	2018	0.775277	0.561629	0.351699	-0.543643	2.0942
			2019	0.87055	0.561629	0.268257	-0.44837	2.18947
		2018	2017	-0.775277	0.561629	0.351699	-2.0942	0.543643
			2019	0.0952735	0.587641	0.985614	-1.28473	1.47528
		2019	2017	-0.87055	0.561629	0.268257	-2.18947	0.44837
			2018	-0.0952735	0.587641	0.985614	-1.47528	1.28473
	LSD	2017	2018	0.775277	0.561629	0.167874	-0.32728	1.87783
			2019	0.87055	0.561629	0.121554	-0.232006	1.97311
		2018	2017	-0.775277	0.561629	0.167874	-1.87783	0.32728
			2019	0.0952735	0.587641	0.871248	-1.05835	1.2489
		2019	2017	-0.87055	0.561629	0.121554	-1.97311	0.232006
			2018	-0.0952735	0.587641	0.871248	-1.2489	1.05835
	Tamhane	2017	2018	0.775277	0.560448	0.422383	-0.567448	2.118
			2019	0.87055	0.562696	0.324263	-0.477573	2.21867
		2018	2017	-0.775277	0.560448	0.422383	-2.118	0.567448
			2019	0.0952735	0.587933	0.99787	-1.31362	1.50417
		2019	2017	-0.87055	0.562696	0.324263	-2.21867	0.477573
			2018	-0.0952735	0.587933	0.99787	-1.50417	1.31362
Wpf/g	Tukey HSD	2017	2018	0.146018	4.28158	0.999359	-9.90653	10.1986
			2019	1.26858	4.27781	0.952684	-8.77512	11.3123
		2018	2017	-0.146018	4.28158	0.999359	-10.1986	9.90653
			2019	1.12256	4.27018	0.962623	-8.90322	11.1483
		2019	2017	-1.26858	4.27781	0.952684	-11.3123	8.77512
			2018	-1.12256	4.27018	0.962623	-11.1483	8.90322
	LSD	2017	2018	0.146018	4.28158	0.972803	-8.25781	8.54984
			2019	1.26858	4.27781	0.766885	-7.12785	9.665
		2018	2017	-0.146018	4.28158	0.972803	-8.54984	8.25781
			2019	1.12256	4.27018	0.792705	-7.25888	9.504
		2019	2017	-1.26858	4.27781	0.766885	-9.665	7.12785
			2018	-1.12256	4.27018	0.792705	-9.504	7.25888
	Tamhane	2017	2018	0.146018	4.34777	0.999981	-10.2665	10.5585
			2019	1.26858	4.24183	0.987023	-8.89022	11.4274
		2018	2017	-0.146018	4.34777	0.999981	-10.5585	10.2665
			2019	1.12256	4.24089	0.990915	-9.03387	11.279
		2019	2017	-1.26858	4.24183	0.987023	-11.4274	8.89022
			2018	-1.12256	4.24089	0.990915	-11.279	9.03387
Dmc/%	Tukey HSD	2017	2018	0.0844441	0.381738	0.973386	-0.811838	0.980726
			2019	0.20687	0.381738	0.850629	-0.689412	1.10315
		2018	2017	-0.0844441	0.381738	0.973386	-0.980726	0.811838
			2019	0.122426	0.381738	0.944887	-0.773856	1.01871
		2019	2017	-0.20687	0.381738	0.850629	-1.10315	0.689412
			2018	-0.122426	0.381738	0.944887	-1.01871	0.773856
	LSD	2017	2018	0.0844441	0.381738	0.824983	-0.664835	0.833724
			2019	0.20687	0.381738	0.588021	-0.54241	0.95615
		2018	2017	-0.0844441	0.381738	0.824983	-0.833724	0.664835
			2019	0.122426	0.381738	0.748513	-0.626854	0.871705
		2019	2017	-0.20687	0.381738	0.588021	-0.95615	0.54241
			2018	-0.122426	0.381738	0.748513	-0.871705	0.626854
	Tamhane	2017	2018	0.0844441	0.38035	0.994584	-0.826476	0.995364
			2019	0.20687	0.381437	0.929963	-0.706654	1.12039
		2018	2017	-0.0844441	0.38035	0.994584	-0.995364	0.826476
			2019	0.122426	0.38342	0.984304	-0.795848	1.0407
		2019	2017	-0.20687	0.381437	0.929963	-1.12039	0.706654
			2018	-0.122426	0.38342	0.984304	-1.0407	0.795848
Tf/mm	Tukey HSD	2017	2018	-0.0282746	0.122589	0.971101	-0.31611	0.259561
			2019	0.00954626	0.126026	0.996842	-0.28636	0.305452
		2018	2017	0.0282746	0.122589	0.971101	-0.259561	0.31611
			2019	0.0378209	0.126026	0.951571	-0.258085	0.333727
		2019	2017	-0.00954626	0.126026	0.996842	-0.305452	0.28636
			2018	-0.0378209	0.126026	0.951571	-0.333727	0.258085
	LSD	2017	2018	-0.0282746	0.122589	0.817647	-0.2689	0.212351
			2019	0.00954626	0.126026	0.939638	-0.237826	0.256918
		2018	2017	0.0282746	0.122589	0.817647	-0.212351	0.2689
			2019	0.0378209	0.126026	0.764174	-0.209551	0.285193
		2019	2017	-0.00954626	0.126026	0.939638	-0.256918	0.237826
			2018	-0.0378209	0.126026	0.764174	-0.285193	0.209551
	Tamhane	2017	2018	-0.0282746	0.12021	0.993579	-0.316157	0.259608
			2019	0.00954626	0.126855	0.999784	-0.294331	0.313424
		2018	2017	0.0282746	0.12021	0.993579	-0.259608	0.316157
			2019	0.0378209	0.128564	0.987632	-0.270141	0.345782
		2019	2017	-0.00954626	0.126855	0.999784	-0.313424	0.294331
			2018	-0.0378209	0.128564	0.987632	-0.345782	0.270141
Nol	Tukey HSD	2017	2018	-0.0915493	0.0732836	0.424547	-0.263618	0.0805192
			2019	-0.129781	0.075495	0.198633	-0.307042	0.0474803
		2018	2017	0.0915493	0.0732836	0.424547	-0.0805192	0.263618
			2019	-0.0382314	0.075495	0.86824	-0.215492	0.13903
		2019	2017	0.129781	0.075495	0.198633	-0.0474803	0.307042
			2018	0.0382314	0.075495	0.86824	-0.13903	0.215492
	LSD	2017	2018	-0.0915493	0.0732836	0.211932	-0.235395	0.0522967
			2019	-0.129781	0.075495	0.0859814	-0.277967	0.0184062
		2018	2017	0.0915493	0.0732836	0.211932	-0.0522967	0.235395
			2019	-0.0382314	0.075495	0.612706	-0.186418	0.109955
		2019	2017	0.129781	0.075495	0.0859814	-0.0184062	0.277967
			2018	0.0382314	0.075495	0.612706	-0.109955	0.186418
	Tamhane	2017	2018	-0.0915493	0.0693916	0.46382	-0.257732	0.0746333
			2019	-0.129781	0.0773254	0.256105	-0.315046	0.0554846
		2018	2017	0.0915493	0.0693916	0.46382	-0.0746333	0.257732
			2019	-0.0382314	0.0791486	0.949052	-0.227847	0.151384
		2019	2017	0.129781	0.0773254	0.256105	-0.0554846	0.315046
			2018	0.0382314	0.0791486	0.949052	-0.151384	0.227847
*. The mean difference was significant at the 0.05 level.
