# Supplementary material for: Genome-Wide Correlation of 36 Agronomic Traits in the 287 Pepper (Capsicum) Accessions Obtained from the SLAF-seq-Based GWAS
Source: Int J Mol Sci. 2019 Nov 13;20(22):5675. doi: 10.3390/ijms20225675 (PMC6888518; doi:10.3390/ijms20225675)
Supplement: Supplementary file 1 [file ijms-20-05675-s001.zip › ijms-611185-proofreading-si/supplementary material/Supplementary table 20 Primers used in this study..xls]

## Sheet: Sheet1
Supplementary table 20 Primers used in this study.
Primer names	Primer sequence (5′-3′)	Application
P06-319	F: TCCCCTTTCAGTTGTTTGGA	fine mapping
	R: AGATGTGTGGCTGAGAATTCAA
P06-203	F: TCATACGCCAACCAATTCAA	fine mapping
	R: GGCACAATTACCCTTTTACCC
P06-204	F: TTGCTAGCTGCCGAGAATTT	fine mapping
	R: TTGTGGTCCTAAACATGCCA
P06-207	F: CCACTTAAACATACGGACCCA	fine mapping
	R: TTCCCGAGGTATGTCGAAAC
P06-211	F: CATGAATGAAGGAAAAGAGGG	fine mapping
	R: GGTTGTGCCTTTAGGTTAGGC
P06-21-1	F: ACGGTTAGTTTATCTTAGGT	fine mapping
	R: CAAGCACCGTGTAGCGTC
P06-73x	F: TCGAAATCCAAGAGTCGCACT	fine mapping
	R: CCCCCAGACCCCACTAGG
P06-247	F: GACCTCCCCTCACATTCCTT	fine mapping
	R: GTGGATAAGGACCCCCATTT
PW6-126	F: TGGTCCCTTGATTTCGGGTG	fine mapping
	R: GGCTTATTGAGGAGGCTGCA
PW6-127	F: GCACCTCGATAGCCTCCC	fine mapping
	R: TCTGCTTCAGCTGTCATCTCT
PW6-140	F: AGCAACTTGGGGGATGCT	fine mapping
	R: GCATGGACTCTGAGGCGT
PW6-146	F: AATTTGACGTGGGTGGCT	fine mapping
	R: GTACGTTCGGGTAGGGCG
cCapana06g002963	F: ATGGCCAAATGCCTTAGCTTC	RT-PCR
	R: TTAACTATTATCAACGAGAAATGCCTTC
qCapana06g002963	F: GCCTGTCAAAGTCATGCCATCCT	real-time PCR
	R: TGCCTCTGCAGTCTGTATCCCA
cCapana06g002965	F: ATGGCTGACCAAGAAAACCCTTTG	RT-PCR
	R: TCAATGTTTTGTCCTAATTCTTGAATCAC
qCapana06g002965	F: TGGTGGAATGTTGTCTTGTGCGA	real-time PCR
	R: ACCGACACCCAATCCACGATCA
cCapana06g002967	F: ATGGCGGAAGAAGTAGAGGTCGAAG	RT-PCR
	R: TCAAATTGCAATGCAGGTCCTCG
qCapana06g002967	F: TGCTGTTGATAGGGAGGTTAGTCGT	real-time PCR
	R: AACCTGCTTGCGGATTATGCCA
cCapana06g002968	F: ATGGAAATGGAAGTTGTAACTACAAAG	RT-PCR
	R: TCAACATGCTAATTGATCTCTAAATGTAG
qCapana06g002968	F: GTTCTGGGTAATTTGGGTTGGGCT	real-time PCR
	R: GGCCTCATCATATCGGGCTTGC
cCapana06g002969	F: ATGGATCCAAGAGATATTCAGATCTTC	RT-PCR
	R: TCAAAAATTAGGACATGTCCTAATCA
qCapana06g002969	F: TGAGGAAGGCATCATGGACGAAGA	real-time PCR
	R: TTCCCGTGCAATCTACATAAGGGC
cCapana06g002970	F: ATGGAGGCGGCGCTTGATTTAG	RT-PCR
	R: ATGGAGGCGGCGCTTGATTTAG
qCapana06g002970	F: AGTGCTGATGTCCGCAAGACTG	real-time PCR
	R: GCATCTACTGGCGTACCAGCTC
cCapana06g002971	F: ATGTACTCCGCCGTGCTCCG	RT-PCR
	R: TCAGTATCTCACAATTAGGTGGGTGTG
qCapana06g002971	F: ATCCCTGTTGCGAATCAGCCAG	real-time PCR
	R: AGAACAAGGACTTGCCTGGGGT
cCapana06g002972	F: ATGAACCTATTTGTGGGTTATG	RT-PCR
	R: TTATAACTTTTCACTGAATATGCG
qCapana06g002972	F: AACCGGAACCTGCTTCTGAAGAAAA	real-time PCR
	R: AGTGCCTCGCTAGGCTCATCA
cCapana06g003028	F: ATGACAAGAATTCTTGTGAGCAAATC	RT-PCR
	R: TCAATACTTATTTTTTGAGTGAAGCTCTG
qCapana06g003028	F: GGAAGTGGCCAATGCCATGCAA	real-time PCR
	R: CCCCCTAGATAGCATCTCGGCAT
