# Supplementary material for: Genome-Wide Correlation of 36 Agronomic Traits in the 287 Pepper (Capsicum) Accessions Obtained from the SLAF-seq-Based GWAS
Source: Int J Mol Sci. 2019 Nov 13;20(22):5675. doi: 10.3390/ijms20225675 (PMC6888518; doi:10.3390/ijms20225675)
Supplement: Supplementary file 1 [file ijms-20-05675-s001.zip › ijms-611185-proofreading-si/supplementary material/Supplementary table 5 Sequencing data statistics and sequencing quality assessment of 287 pepper accessions..xls]

## Sheet: sheet1
Supplementary table 5 Sequencing data statistics and sequencing quality assessment of 287 pepper accessions.
Code	Accession No.	Total Reads	Q30 Percentage(%)	GC Percentage(%)
1	17C603	12342270	96.35	39.01
2	17C604	6505783	96.07	39.1
3	17C605	10905833	95.98	38.91
4	17C607	8168557	96.4	39.3
5	17C609	9986612	96	39.06
6	17C611	9202127	96.16	38.95
7	17C613	11287664	96.27	39.06
8	17C614	8340602	95.66	39.54
9	17C616	8096291	95.96	38.89
10	17C627	10351111	96.4	38.96
11	17C628	8904566	95.64	39.55
12	17C629	8122689	95.33	39.72
13	17C630	8862978	96.38	39.99
14	17C632	7340051	95.7	40.14
15	17C634	5633809	95.99	39.63
16	17C638	6715658	96.05	39.78
17	17C642	5936271	96.06	40
19	17C650	6107827	96.21	39.81
20	17C653	7829399	95.97	39.62
21	17C658	7450698	95.55	39.97
22	17C664	6004789	95.9	39.81
23	17C671	8819076	95.93	38.74
24	17C666	7518818	95.6	39.25
25	17C667	6770153	95.91	39.4
23	17C668	6673548	95.78	39.38
27	17C675	7307768	95.04	39.18
28	17C678	6937572	95.92	39.33
29	17C682	9100907	96.15	39.25
30	17C689	8304164	96.4	39.15
31	17C690	7975203	95.8	39.38
32	17C691	6980433	95.97	39.27
33	17C694	7209830	95.9	39.05
34	17C695	7566574	96.14	39.22
35	17C697	7298852	96.22	39.37
36	17C698	6784749	95.43	39.73
37	17C702	5775744	96.03	39.41
38	17C706	5838123	95.73	39.59
39	17C710	6916206	96.17	39.36
40	17C711	5759358	95.84	39.67
41	17C713	7631735	95.64	39.22
42	17C714	6666077	96.07	39.74
43	17C715	7088766	95.99	39.42
44	17C718	7459783	95.88	39.29
45	17C720	6751054	96.31	39.48
46	17C723	5798757	96.02	39.91
47	17C726	7035358	96.14	39.53
48	17C734	6942940	95.56	39.39
49	17C733	7395948	95.58	39.49
50	17C737	6840148	95.66	40
51	17C739	6960042	95.11	39.74
52	17C740	5182976	95.92	40.42
53	17C741	6385418	95.65	39.69
54	17C743	5395082	96.39	40.13
55	17C742	6850434	96.04	39.39
56	17C751	5935593	95.92	39.87
57	17C744	6206557	95.52	39.69
58	17C745	6660783	95.56	39.75
59	17C746	6442500	94.85	39.66
60	17C749	8464356	95.71	38.96
61	17C752	7977209	95.95	38.77
62	17C754	8404691	95.81	39.13
63	17C756	8821969	95.78	38.91
64	17C760	8408097	95.96	39.06
65	17C761	9133583	94.81	38.67
66	17C762	7973135	95.68	38.93
67	17C763	8197113	95.79	38.93
68	17C764	7584440	95.69	38.92
69	17C773	7764374	95.65	39.1
70	17C774	8210008	95.8	38.88
71	17C776	8468150	95.7	39.02
72	17C777	8891820	95.79	39.24
73	17C778	8097377	95.76	38.96
74	17C779	9154956	96	39
75	17C780	10189607	95.76	39.26
76	17C781	8983438	95.52	38.65
77	17C122	8916821	95.56	38.61
78	17C782	10303982	95.84	38.69
79	17C783	7915748	95.58	39.03
80	17C788	8590956	95.79	38.92
81	17C785	9777270	96.14	38.97
82	17C798	7071094	95.55	38.82
83	17C810	5552148	95.13	39.4
84	17C812	8297318	95.43	38.7
85	17C818	8910513	94.66	39.22
86	17C827	5646801	95.01	39.13
87	17C909	6115130	95.1	39.1
88	17C917	6125395	95.27	38.84
89	17C951	7631766	95.02	39.01
90	17C958	9731623	95.29	38.8
91	17C962	7860352	95.17	38.65
92	17C965	7386336	95.01	38.94
93	17C967	8130830	94.78	38.81
94	17C969	7204430	95.14	39.2
95	17C970	6643197	95.15	38.71
96	17C977	6830337	95.16	38.84
97	17C980	7543673	94.92	39.28
98	17C981	9445278	95.44	38.93
99	17C983	8691525	95.19	38.96
100	17C982	9098184	95.44	38.79
101	17C984	9022609	94.95	39.1
102	17C985	7072192	95.13	38.66
103	17C986	6688794	95.09	38.76
104	17C987	6322565	95.32	38.51
105	17C988	9341405	94.99	39.23
106	17C992	6089526	94.57	38.95
107	17C998	5201261	95.05	38.68
108	17C1002	8667626	94.9	38.72
109	17C1008	8235294	95.23	38.66
110	17C1014	8602673	94.95	38.73
111	17C1022	8896830	94.73	38.62
112	17C1028	6994303	95.54	39.55
113	17C1032	9633883	96.4	38.83
114	17C1036	9933763	96.56	38.86
115	17C1037	10876524	96.43	39.24
116	17C1039	7893561	96.41	38.86
117	17C1041	10202046	94.57	38.87
118	17C1061	6598611	96.34	38.71
119	17C1107	8688609	96.47	38.52
120	17C1109	10064589	96.4	38.91
121	17C1110	7984272	96.32	39.35
122	17C1111	9838803	96.31	38.96
123	17C1118	9882550	96.28	38.84
124	17C1113	7420082	96.42	39.67
125	17C1114	9889075	94.41	39.3
126	17C1115	9483817	96.59	39.1
127	17C1116	5049061	96.31	39.55
128	17C1117	7484735	95.93	39.97
129	17C1119	8643626	95.91	39.61
130	17C1120	6482356	95.78	39.89
131	17C1125	7131602	95.86	39.52
132	17C1127	7344186	96.01	39.68
133	17C1133	5122920	95.98	40.08
134	17C1140	5697482	94.92	40.04
135	17C1144	7317558	95.99	39.02
136	17C1148	5450222	96.35	39.73
137	17C1151	5251882	95.4	40.13
138	17C1154	6057612	95.37	39.86
139	17C1155	5351140	96.36	40.04
140	17C1161	5917124	95.07	40.18
141	17C1166	4896381	96.02	39.81
142	17C1171	5940633	96.12	39.75
143	17C1175	6430189	95.42	39.88
144	17C1176	6739636	95.59	40.3
145	17C1178	6275419	95.49	40.08
146	17C1182	5250630	95.58	39.76
147	17C1183	5194356	95.89	39.91
148	17C1187	5493838	96.06	39.18
149	17C1265	7712381	95.86	39.35
150	17C1275	6466298	95.47	39.96
151	17C1212	7178394	95.91	39.5
152	17C1209	6125353	95.23	39.43
153	17C1190	6061732	96.02	39.88
154	17C1192	5008323	96.27	39.81
155	17C1193	5362577	96.56	39.55
156	17C1194	5863032	95.87	39.52
157	17C1195	6393009	96.06	39.4
158	17C1196	7017002	96.01	39.61
159	17C1197	6105986	95.7	39.79
160	17C1198	6567566	94.7	40.13
161	17C1199	5519447	95.97	40.48
162	17C1200	6339891	94.74	39.95
163	17C1201	6373849	95.58	40.35
164	17C1202	5481089	95.85	40.52
165	17C1203	6078076	96.08	40.18
166	17C1204	7386038	95.34	40.04
167	17C1205	6737489	95.75	42.42
168	17C1216	5619908	96.13	39.66
169	17C1217	8346841	94.87	39.33
170	17C1220	5722122	96.33	39.9
171	17C1223	5840137	96.05	39.73
172	17C1224	5581277	96.03	40.18
173	17C1225	5930462	95.96	39.6
174	17C1226	6714385	95.13	39.74
175	17C1227	6729919	96.09	39.5
176	17C1228	6049840	96.22	39.87
177	17C1230	5836656	95.76	39.86
178	17C1231	5053687	95.68	39.71
179	17C1232	5918789	95.84	40.01
181	17C1234	5620888	95.3	39.8
182	17C1235	5547232	95.95	39.84
183	17C1236	7021439	96.02	39.47
184	17C1237	7980396	96.44	39.34
185	17C1238	6215460	96.08	39.91
186	17C1239	6454717	95.9	40.09
187	17C1240	7518312	96.02	39.55
188	17C1241	6022451	95.56	40.07
189	17C1242	6730444	95.55	39.68
190	17C1243	7107703	95.54	39.68
191	17C1244	9670946	95.96	39.73
192	17C1245	10148046	95.83	39.61
193	17C1246	9817665	95.84	39.2
194	17C1247	8775528	96.02	39.14
195	17C1248	9850541	94.55	38.89
196	17C1249	8926495	95.78	39.23
197	17C1251	8798763	95.68	39.25
198	17C1252	9091252	95.88	38.88
199	17C1254	7768902	95.75	39.78
200	17C1255	9066314	95.73	38.88
201	17C1256	7148548	95.86	39.07
202	17C1257	9001837	95.88	39.07
203	17C1258	8245245	95.88	38.96
204	17C1259	8840056	95.73	39.2
205	17C1260	7888541	95.85	39.23
206	17C1262	7965459	95.77	39.12
207	17C1263	9602209	95.5	39.04
208	17C1264	7183722	96.05	39.69
209	17C1266	8971313	95.79	39.44
210	17C1267	9199314	95.81	39.32
211	17C1268	8099940	95.43	39.39
212	17C1269	9413301	95.88	39.46
213	17C1270	7090158	95.65	39.01
214	17C1271	8507511	95.87	38.77
215	17C1272	9454646	95.63	38.95
216	17C1273	9374601	95.66	39.29
217	17C1274	10431449	96.21	38.92
218	17C1277	7853808	95.7	38.6
219	17C1278	8865481	95.6	38.7
220	17C1279	7341574	95.6	38.88
221	17C1280	8463338	95.12	38.89
222	17C1281	7415028	95.17	38.72
223	17C1282	8318084	95.83	39.27
224	17C1283	8706950	95.43	38.98
225	17C1284	8374931	95.21	38.93
226	17C1288	7823334	95.19	39.48
227	17C1289	7915339	94.88	39.15
228	17C1290	9105850	95.24	39.15
229	17C1291	5333465	95.23	39.11
230	17C1292	8564446	95.23	39.52
231	17C1293	8602688	95.01	39.72
232	17C1294	7799314	95.51	39.6
233	17C1295	8775587	95.32	39.9
234	17C1296	8650715	95.51	39.38
235	17C1297	9642179	95.07	39.06
236	17C1298	6322003	95.24	39.21
237	17C1299	8512623	95.14	39.22
238	17C1300	7268747	95.43	38.91
239	17C1301	7651113	95.15	39.3
240	17C1302	7622920	95.42	39.4
241	17C1303	9551726	95.32	39.39
242	17C1304	7965037	95.29	39.07
243	17C1305	8209502	94.08	39.05
244	17C1306	8090036	95.08	38.94
245	17C1307	7060461	95.32	38.69
246	17C1308	8233901	95.42	38.97
247	17C1309	6676801	94.73	39.07
248	17C1310	6641654	95.38	39.02
249	17C1311	9113682	95.17	39.14
250	17C1312	8376529	95.33	39.36
251	17C1313	7010848	95.08	38.82
252	17C1314	7647631	95.02	38.67
253	17C1315	7803915	94.6	38.85
254	17C1316	6215271	94.81	39.14
255	17C1317	11253058	96.26	39.67
256	17C1318	8829745	96.6	39.41
257	17C1319	9960536	96.4	39.13
258	17C1320	8681129	96.16	38.85
259	17C1321	10720126	96.28	39.13
260	17C1322	9337705	96.38	39.36
261	17C1323	9604178	96.39	38.8
262	17C1324	8997888	96.3	39
263	17C1325	8435802	96.43	38.98
264	17C1326	11051239	96.32	39.25
265	17C1327	6272003	96.23	39.31
266	17C1328	9495617	96.34	39.21
267	17C1329	7290443	96.42	38.89
268	17C1330	9821580	96.26	39.03
269	17C1331	6942671	96.22	38.87
270	17C1332	8981017	96.19	38.98
271	17C1730	6410300	96.25	38.92
272	17C1826	10777528	96.46	38.83
273	17C1830	9797453	96.31	38.91
274	17C1996	10296974	96.22	39.13
275	17C2059	9725829	96.27	38.87
276	17C466	10521265	96.51	39.19
277	17C469	10936347	96.41	39.12
278	17C470	9957967	96.24	38.86
279	17C471	10602351	96.44	38.68
280	17C472	8354715	95.62	38.95
281	17C473	7261990	96.49	38.68
282	17C484	10238991	96.37	38.91
283	17C487	5306421	96.31	38.8
284	17C488	22111745	96.42	39.15
285	17C508	11555053	96.52	39.04
286	17C546	8315624	96.49	38.69
287	17C547	10342637	96	38.7
18	17C648	6940294	93.89	38.66
180	17C1792	5032812	93.62	38.96
SD		1260040	94.01	46.08
