# Supplementary material for: Genome-Wide Correlation of 36 Agronomic Traits in the 287 Pepper (Capsicum) Accessions Obtained from the SLAF-seq-Based GWAS
Source: Int J Mol Sci. 2019 Nov 13;20(22):5675. doi: 10.3390/ijms20225675 (PMC6888518; doi:10.3390/ijms20225675)
Supplement: Supplementary file 1 [file ijms-20-05675-s001.zip › ijms-611185-proofreading-si/supplementary material/Supplementary table 6 Data statistics of SLAF tags for each pepper accession..xls]

## Sheet: sheet1
Supplementary table 6 Data statistics of SLAF tags for each pepper accession
Code	Accession No.	SLAF number	Total depth	Average depth
1	17C603	399187	11361935	28.4627
2	17C604	378357	6124883	16.1881
3	17C605	407300	10300725	25.2903
4	17C607	392205	7706327	19.6487
5	17C609	397877	9439880	23.7256
6	17C611	397030	8729977	21.9882
7	17C613	409320	10674879	26.0795
8	17C614	416921	7841425	18.8079
9	17C616	406849	7631254	18.757
10	17C627	399954	9786697	24.4696
11	17C628	419950	8338165	19.8551
12	17C629	428880	7539241	17.5789
13	17C630	399576	8316818	20.8141
14	17C632	392644	6837308	17.4135
15	17C634	377599	5260795	13.9322
16	17C638	384327	6312176	16.424
17	17C642	387496	5535159	14.2844
19	17C650	382734	5709207	14.9169
20	17C653	392648	7359815	18.7441
21	17C658	384648	6948382	18.0643
22	17C664	377988	5619404	14.8666
23	17C671	369450	8352104	22.6069
24	17C666	374287	7080275	18.9167
25	17C667	366423	6376637	17.4024
23	17C668	364026	6294773	17.2921
27	17C675	366066	6777074	18.5133
28	17C678	375892	6533005	17.38
29	17C682	390064	8600206	22.0482
30	17C689	381928	7875398	20.6201
31	17C690	383735	7492760	19.5259
32	17C691	372887	6575011	17.6327
33	17C694	367887	6801575	18.4882
34	17C695	372776	7149327	19.1786
35	17C697	377532	6877404	18.2167
36	17C698	405588	6270679	15.4607
37	17C702	413332	5403142	13.0722
38	17C706	367100	5456799	14.8646
39	17C710	382534	6484823	16.9523
40	17C711	374015	5375472	14.3723
41	17C713	377005	7194754	19.084
42	17C714	388496	6222694	16.0174
43	17C715	380857	6666575	17.5041
44	17C718	382664	7024482	18.3568
45	17C720	375793	6365048	16.9376
46	17C723	368810	5443288	14.7591
47	17C726	384668	6612216	17.1894
48	17C734	386137	6515955	16.8747
49	17C733	389845	6945494	17.816
50	17C737	383586	6408171	16.706
51	17C739	386150	6501473	16.8367
52	17C740	361028	4837157	13.3983
53	17C741	395458	5917588	14.9639
54	17C743	363875	5053398	13.8877
55	17C742	383224	6432162	16.7843
56	17C751	377112	5529815	14.6636
57	17C744	379415	5797643	15.2805
58	17C745	388509	6228715	16.0324
59	17C746	386797	5976494	15.4512
60	17C749	371220	8000044	21.5507
61	17C752	364425	7535374	20.6774
62	17C754	371975	7933701	21.3286
63	17C756	379146	8275002	21.8254
64	17C760	367921	7948367	21.6035
65	17C761	381340	8531100	22.3714
66	17C762	370406	7502229	20.2541
67	17C763	363249	7736647	21.2985
68	17C764	371065	7163220	19.3045
69	17C773	369740	7317987	19.7923
70	17C774	372013	7750658	20.8344
71	17C776	358734	8011159	22.3318
72	17C777	374565	8399070	22.4235
73	17C778	367207	7685018	20.9283
74	17C779	366943	8658493	23.5963
75	17C780	388123	9632263	24.8176
76	17C781	375614	8476620	22.5674
77	17C122	376125	8410360	22.3605
78	17C782	385770	9789671	25.377
79	17C783	371827	7481976	20.1222
80	17C788	369308	8120197	21.9876
81	17C785	383601	9293719	24.2276
82	17C798	345520	6668082	19.2987
83	17C810	334707	5184439	15.4895
84	17C812	363252	7853607	21.6203
85	17C818	371540	8392612	22.5887
86	17C827	331530	5317138	16.0382
87	17C909	333310	5822730	17.4694
88	17C917	341455	5814089	17.0274
89	17C951	359576	7227373	20.0997
90	17C958	368587	9264984	25.1365
91	17C962	366055	7433549	20.3072
92	17C965	358199	7020708	19.6
93	17C967	360524	7709108	21.3831
94	17C969	360781	6822570	18.9106
95	17C970	343706	6302528	18.337
96	17C977	351763	6483581	18.4317
97	17C980	358642	7151600	19.9408
98	17C981	374325	9029733	24.1227
99	17C983	376874	8226458	21.8281
100	17C982	375885	8671830	23.0704
101	17C984	397833	8554834	21.5036
102	17C985	370273	6726460	18.1662
103	17C986	376638	6335150	16.8203
104	17C987	335214	6021025	17.9617
105	17C988	399048	8831935	22.1325
106	17C992	365205	5757465	15.765
107	17C998	324189	4935270	15.2234
108	17C1002	374471	8228577	21.9739
109	17C1008	366928	7824884	21.3254
110	17C1014	377398	8152126	21.6009
111	17C1022	369363	8386843	22.7062
112	17C1028	375822	6568888	17.4787
113	17C1032	388841	9182372	23.6147
114	17C1036	395045	9443285	23.9043
115	17C1037	393730	10330609	26.2378
116	17C1039	382001	7498267	19.6289
117	17C1041	399744	9663432	24.1741
118	17C1061	345442	6300044	18.2376
119	17C1107	363531	8287750	22.7979
120	17C1109	386628	9618209	24.8772
121	17C1110	369882	7563579	20.4486
122	17C1111	399138	9346603	23.417
123	17C1118	384465	9412515	24.4821
124	17C1113	363245	6901541	18.9997
125	17C1114	418982	9335470	22.2813
126	17C1115	379183	8990641	23.7106
127	17C1116	346878	4768481	13.7469
128	17C1117	380213	7046014	18.5318
129	17C1119	396347	8150485	20.564
130	17C1120	405955	6001461	14.7836
131	17C1125	377404	6728631	17.8287
132	17C1127	383812	6903092	17.9856
133	17C1133	361032	4804986	13.309
134	17C1140	396421	5306186	13.3852
135	17C1144	417112	6873358	16.4784
136	17C1148	362318	5124552	14.1438
137	17C1151	383106	4829211	12.6054
138	17C1154	387033	5616664	14.5121
139	17C1155	365515	5052722	13.8236
140	17C1161	398569	5452411	13.68
141	17C1166	358608	4583784	12.7822
142	17C1171	365326	5585181	15.2882
143	17C1175	399615	5968480	14.9356
144	17C1176	394539	6255124	15.8543
145	17C1178	396840	5814424	14.6518
146	17C1182	359306	4909042	13.6626
147	17C1183	365854	4882963	13.3468
148	17C1187	355090	5190604	14.6177
149	17C1265	366691	7284097	19.8644
150	17C1275	369840	6020109	16.2776
151	17C1212	365708	6801934	18.5994
152	17C1209	368582	5751799	15.6052
153	17C1190	364896	5695769	15.6093
154	17C1192	348204	4704359	13.5104
155	17C1193	351722	5060249	14.3871
156	17C1194	356242	5527922	15.5173
157	17C1195	360015	6019283	16.7195
158	17C1196	368216	6632974	18.0138
159	17C1197	365801	5643641	15.4282
160	17C1198	366234	5601234	15.2941
161	17C1199	342120	4705231	13.7532
162	17C1200	348266	5411629	15.5388
163	17C1201	355103	5413570	15.2451
164	17C1202	342785	4613919	13.4601
165	17C1203	341937	5141227	15.0356
166	17C1204	358041	6258692	17.4804
167	17C1205	287910	5040621	17.5076
168	17C1216	373307	5233564	14.0195
169	17C1217	406450	7806400	19.2063
170	17C1220	375138	5332813	14.2156
171	17C1223	373596	5504044	14.7326
172	17C1224	369382	5266103	14.2565
173	17C1225	359864	5583488	15.5156
174	17C1226	394614	6290928	15.942
175	17C1227	371541	6369432	17.1433
176	17C1228	386300	5697641	14.7493
177	17C1230	370656	5490189	14.8121
178	17C1231	365152	4737004	12.9727
179	17C1232	370861	5560697	14.994
181	17C1234	364662	5263374	14.4336
182	17C1235	358269	5200895	14.5167
183	17C1236	376706	6649742	17.6523
184	17C1237	374114	7586492	20.2786
185	17C1238	372436	5833568	15.6633
186	17C1239	373660	6054036	16.202
187	17C1240	367996	7111167	19.324
188	17C1241	376636	5629570	14.947
189	17C1242	391045	6300996	16.1132
190	17C1243	370333	6693045	18.073
191	17C1244	372640	9220484	24.7437
192	17C1245	367618	9700273	26.3868
193	17C1246	372569	9327509	25.0357
194	17C1247	372427	8317884	22.3343
195	17C1248	360456	9263995	25.7008
196	17C1249	366554	8517442	23.2365
197	17C1251	360104	8381467	23.2751
198	17C1252	370468	8656707	23.3669
199	17C1254	363741	7368817	20.2584
200	17C1255	370895	8620463	23.2423
201	17C1256	354849	6807156	19.1832
202	17C1257	366568	8552998	23.3326
203	17C1258	364181	7854466	21.5675
204	17C1259	365861	8420557	23.0157
205	17C1260	363863	7477192	20.5495
206	17C1262	360833	7568559	20.9752
207	17C1263	365856	9161881	25.0423
208	17C1264	349080	6770220	19.3945
209	17C1266	370683	8520464	22.9859
210	17C1267	379425	8675242	22.8642
211	17C1268	374979	7633571	20.3573
212	17C1269	371555	8955595	24.103
213	17C1270	380978	6719429	17.6373
214	17C1271	371566	8097968	21.7942
215	17C1272	375694	8974860	23.8887
216	17C1273	372678	8874464	23.8127
217	17C1274	376618	9922588	26.3466
218	17C1277	358961	7467805	20.8039
219	17C1278	363360	8422135	23.1785
220	17C1279	356432	6944726	19.484
221	17C1280	368339	7966071	21.627
222	17C1281	351051	6994436	19.9243
223	17C1282	362125	7922345	21.8774
224	17C1283	367914	8310367	22.5878
225	17C1284	366033	7990054	21.8288
226	17C1288	365804	7390683	20.2039
227	17C1289	363458	7517358	20.6829
228	17C1290	372042	8673822	23.3141
229	17C1291	342875	5078306	14.811
230	17C1292	361857	8089429	22.3553
231	17C1293	380357	8109011	21.3195
232	17C1294	357412	7389962	20.6763
233	17C1295	387430	8274826	21.3582
234	17C1296	373126	8194886	21.9628
235	17C1297	370374	9160542	24.7332
236	17C1298	361014	5981781	16.5694
237	17C1299	377552	8096056	21.4436
238	17C1300	362237	6920275	19.1043
239	17C1301	368449	7284054	19.7695
240	17C1302	362603	7233726	19.9494
241	17C1303	395249	9047648	22.891
242	17C1304	363817	7561289	20.7832
243	17C1305	361074	7760022	21.4915
244	17C1306	380950	7685388	20.1743
245	17C1307	354238	6714239	18.954
246	17C1308	363240	7856409	21.6287
247	17C1309	378948	6320080	16.678
248	17C1310	357155	6292145	17.6174
249	17C1311	371220	8658730	23.3251
250	17C1312	366697	7975563	21.7497
251	17C1313	356962	6652821	18.6373
252	17C1314	366280	7223426	19.721
253	17C1315	365278	7359164	20.1467
254	17C1316	350191	5885167	16.8056
255	17C1317	395987	10626703	26.836
256	17C1318	365976	8443600	23.0715
257	17C1319	375782	9473753	25.2108
258	17C1320	384556	8296633	21.5746
259	17C1321	384627	10232194	26.6029
260	17C1322	374124	8891332	23.7657
261	17C1323	362741	9183967	25.3182
262	17C1324	365049	8605102	23.5725
263	17C1325	358279	8061568	22.5008
264	17C1326	378972	10557207	27.8575
265	17C1327	340290	5982376	17.5802
266	17C1328	378054	9019470	23.8576
267	17C1329	352320	6968217	19.7781
268	17C1330	389631	9351840	24.0018
269	17C1331	363352	6604594	18.1768
270	17C1332	383189	8542341	22.2928
271	17C1730	340624	6120828	17.9695
272	17C1826	377644	10316449	27.3179
273	17C1830	388909	9333632	23.9995
274	17C1996	372922	9820048	26.3327
275	17C2059	374637	9248558	24.6867
276	17C466	392480	9978579	25.4244
277	17C469	396490	10385775	26.1943
278	17C470	397357	9445298	23.7703
279	17C471	386041	10091625	26.1413
280	17C472	407573	7856147	19.2754
281	17C473	361178	6900410	19.1053
282	17C484	385632	9750583	25.2847
283	17C487	351881	5065336	14.395
284	17C488	475273	21016220	44.2193
285	17C508	395415	10985653	27.7826
286	17C546	371780	7932314	21.336
287	17C547	368426	9861886	26.7676
18	17C648	401942	6500266	16.1721
180	17C1792	386385	4702115	12.1695
	Total	1824874	2110899599	1156.74
