# Supplementary material for: Genome-Wide Correlation of 36 Agronomic Traits in the 287 Pepper (Capsicum) Accessions Obtained from the SLAF-seq-Based GWAS
Source: Int J Mol Sci. 2019 Nov 13;20(22):5675. doi: 10.3390/ijms20225675 (PMC6888518; doi:10.3390/ijms20225675)
Supplement: Supplementary file 1 [file ijms-20-05675-s001.zip › ijms-611185-proofreading-si/supplementary material/Supplementary table 7 Data statistics of SNPs for each pepper accession..xls]

## Sheet: sheet1
Supplementary table 7 Data statistics of SNPs for each pepper accession.
Code	Accession No.	Total SNP	SNP num	Integrity	Heter ratio
1	17C603	9557790	4096547	0.4286	0.0043
2	17C604	9557790	3924634	0.4106	0.0049
3	17C605	9557790	4111032	0.4301	0.0046
4	17C607	9557790	4037507	0.4224	0.0053
5	17C609	9557790	4054366	0.4242	0.0044
6	17C611	9557790	4029844	0.4216	0.0044
7	17C613	9557790	4073160	0.4262	0.0045
8	17C614	9557790	4219815	0.4415	0.0114
9	17C616	9557790	3978350	0.4162	0.0046
10	17C627	9557790	4069187	0.4257	0.005
11	17C628	9557790	4281676	0.448	0.006
12	17C629	9557790	4417390	0.4622	0.0082
13	17C630	9557790	4206343	0.4401	0.0061
14	17C632	9557790	4071699	0.426	0.0061
15	17C634	9557790	4003933	0.4189	0.0058
16	17C638	9557790	4047549	0.4235	0.0115
17	17C642	9557790	4092740	0.4282	0.0065
19	17C650	9557790	4045238	0.4232	0.0061
20	17C653	9557790	4062741	0.4251	0.006
21	17C658	9557790	4038707	0.4226	0.0054
22	17C664	9557790	3985648	0.417	0.0057
23	17C671	9557790	3857103	0.4036	0.0042
24	17C666	9557790	3947748	0.413	0.0051
25	17C667	9557790	3886460	0.4066	0.005
23	17C668	9557790	3843755	0.4022	0.0048
27	17C675	9557790	3841876	0.402	0.0048
28	17C678	9557790	3992253	0.4177	0.0058
29	17C682	9557790	4083689	0.4273	0.0051
30	17C689	9557790	3966405	0.415	0.0108
31	17C690	9557790	4048978	0.4236	0.005
32	17C691	9557790	3920613	0.4102	0.0049
33	17C694	9557790	3860965	0.404	0.0047
34	17C695	9557790	3921871	0.4103	0.0049
35	17C697	9557790	3976043	0.416	0.0053
36	17C698	9557790	4364411	0.4566	0.0089
37	17C702	9557790	3993844	0.4179	0.0057
38	17C706	9557790	3918279	0.41	0.0056
39	17C710	9557790	4055032	0.4243	0.0107
40	17C711	9557790	3994332	0.4179	0.0063
41	17C713	9557790	3971538	0.4155	0.0052
42	17C714	9557790	4084108	0.4273	0.0071
43	17C715	9557790	4004119	0.4189	0.0059
44	17C718	9557790	4007108	0.4193	0.0125
45	17C720	9557790	3960837	0.4144	0.0054
46	17C723	9557790	3930315	0.4112	0.0059
47	17C726	9557790	4049542	0.4237	0.008
48	17C734	9557790	4009118	0.4195	0.0056
49	17C733	9557790	4052422	0.424	0.0055
50	17C737	9557790	4010122	0.4196	0.006
51	17C739	9557790	4036958	0.4224	0.0068
52	17C740	9557790	3896296	0.4077	0.0056
53	17C741	9557790	4258925	0.4456	0.0081
54	17C743	9557790	3909218	0.409	0.0078
55	17C742	9557790	4026597	0.4213	0.0058
56	17C751	9557790	4042932	0.423	0.0062
57	17C744	9557790	4016707	0.4203	0.0065
58	17C745	9557790	4051108	0.4239	0.0076
59	17C746	9557790	4164209	0.4357	0.0073
60	17C749	9557790	3892292	0.4072	0.0049
61	17C752	9557790	3804228	0.398	0.0046
62	17C754	9557790	3879818	0.4059	0.0057
63	17C756	9557790	3893601	0.4074	0.0075
64	17C760	9557790	3869591	0.4049	0.005
65	17C761	9557790	3823336	0.4	0.0046
66	17C762	9557790	3876296	0.4056	0.0065
67	17C763	9557790	3793784	0.3969	0.0052
68	17C764	9557790	3869702	0.4049	0.0057
69	17C773	9557790	3816195	0.3993	0.0045
70	17C774	9557790	3889464	0.4069	0.0061
71	17C776	9557790	3765133	0.3939	0.0046
72	17C777	9557790	3852096	0.403	0.0048
73	17C778	9557790	3832479	0.401	0.005
74	17C779	9557790	3835261	0.4013	0.005
75	17C780	9557790	4088363	0.4278	0.0057
76	17C781	9557790	3912386	0.4093	0.0046
77	17C122	9557790	3856893	0.4035	0.0044
78	17C782	9557790	3979087	0.4163	0.0053
79	17C783	9557790	3889907	0.407	0.0049
80	17C788	9557790	3898515	0.4079	0.0047
81	17C785	9557790	3925627	0.4107	0.0124
82	17C798	9557790	3609653	0.3777	0.0044
83	17C810	9557790	3495952	0.3658	0.0044
84	17C812	9557790	3792193	0.3968	0.0047
85	17C818	9557790	3889976	0.407	0.0051
86	17C827	9557790	3494966	0.3657	0.0047
87	17C909	9557790	3504804	0.3667	0.005
88	17C917	9557790	3587956	0.3754	0.0068
89	17C951	9557790	3713761	0.3886	0.0123
90	17C958	9557790	3836883	0.4014	0.0055
91	17C962	9557790	3770260	0.3945	0.0051
92	17C965	9557790	3735498	0.3908	0.0055
93	17C967	9557790	3762002	0.3936	0.0049
94	17C969	9557790	3741678	0.3915	0.0051
95	17C970	9557790	3591678	0.3758	0.0055
96	17C977	9557790	3651274	0.382	0.0123
97	17C980	9557790	3688506	0.3859	0.0052
98	17C981	9557790	3860657	0.4039	0.0059
99	17C983	9557790	3864759	0.4044	0.0054
100	17C982	9557790	3878876	0.4058	0.0056
101	17C984	9557790	3959131	0.4142	0.006
102	17C985	9557790	3752294	0.3926	0.0052
103	17C986	9557790	3774060	0.3949	0.0096
104	17C987	9557790	3550067	0.3714	0.0064
105	17C988	9557790	4041886	0.4229	0.0125
106	17C992	9557790	3721112	0.3893	0.007
107	17C998	9557790	3454946	0.3615	0.0064
108	17C1002	9557790	3809028	0.3985	0.0068
109	17C1008	9557790	3750035	0.3924	0.0062
110	17C1014	9557790	3849347	0.4027	0.007
111	17C1022	9557790	3777476	0.3952	0.0063
112	17C1028	9557790	3888384	0.4068	0.0059
113	17C1032	9557790	3914883	0.4096	0.0082
114	17C1036	9557790	4091053	0.428	0.006
115	17C1037	9557790	4041657	0.4229	0.0081
116	17C1039	9557790	3945922	0.4128	0.0052
117	17C1041	9557790	4090090	0.4279	0.0055
118	17C1061	9557790	3636390	0.3805	0.0107
119	17C1107	9557790	3812276	0.3989	0.0043
120	17C1109	9557790	3957073	0.414	0.005
121	17C1110	9557790	3910265	0.4091	0.0064
122	17C1111	9557790	4079483	0.4268	0.0233
123	17C1118	9557790	3909317	0.409	0.0044
124	17C1113	9557790	3875367	0.4055	0.0069
125	17C1114	9557790	4154730	0.4347	0.0044
126	17C1115	9557790	4022724	0.4209	0.0063
127	17C1116	9557790	3716018	0.3888	0.0084
128	17C1117	9557790	3965873	0.4149	0.0057
129	17C1119	9557790	4074756	0.4263	0.0075
130	17C1120	9557790	4342606	0.4544	0.0083
131	17C1125	9557790	3925579	0.4107	0.0068
132	17C1127	9557790	4013554	0.4199	0.0059
133	17C1133	9557790	3847217	0.4025	0.0073
134	17C1140	9557790	4261345	0.4459	0.009
135	17C1144	9557790	3930893	0.4113	0.0047
136	17C1148	9557790	3844507	0.4022	0.0069
137	17C1151	9557790	4019554	0.4206	0.0093
138	17C1154	9557790	4067525	0.4256	0.0073
139	17C1155	9557790	3917702	0.4099	0.0091
140	17C1161	9557790	4336347	0.4537	0.0091
141	17C1166	9557790	3852207	0.403	0.0073
142	17C1171	9557790	3868972	0.4048	0.0074
143	17C1175	9557790	4278045	0.4476	0.0087
144	17C1176	9557790	4213469	0.4408	0.0115
145	17C1178	9557790	4262100	0.4459	0.0106
146	17C1182	9557790	3834474	0.4012	0.0063
147	17C1183	9557790	3917195	0.4098	0.0168
148	17C1187	9557790	3792958	0.3968	0.036
149	17C1265	9557790	3874954	0.4054	0.0078
150	17C1275	9557790	3997213	0.4182	0.0072
151	17C1212	9557790	3880541	0.406	0.006
152	17C1209	9557790	3895122	0.4075	0.0342
153	17C1190	9557790	3929575	0.4111	0.0077
154	17C1192	9557790	3768360	0.3943	0.0144
155	17C1193	9557790	3781710	0.3957	0.0068
156	17C1194	9557790	3811880	0.3988	0.0076
157	17C1195	9557790	3837298	0.4015	0.0127
158	17C1196	9557790	3937628	0.412	0.0076
159	17C1197	9557790	4018168	0.4204	0.0112
160	17C1198	9557790	4238328	0.4434	0.0432
161	17C1199	9557790	3954941	0.4138	0.0436
162	17C1200	9557790	4059597	0.4247	0.0351
163	17C1201	9557790	4214503	0.4409	0.0368
164	17C1202	9557790	4043482	0.4231	0.043
165	17C1203	9557790	4016276	0.4202	0.0385
166	17C1204	9557790	4189592	0.4383	0.0316
167	17C1205	9557790	3303885	0.3457	0.0505
168	17C1216	9557790	4003142	0.4188	0.0119
169	17C1217	9557790	4282056	0.448	0.0078
170	17C1220	9557790	4055405	0.4243	0.0102
171	17C1223	9557790	3959364	0.4143	0.0231
172	17C1224	9557790	3942245	0.4125	0.0077
173	17C1225	9557790	3855134	0.4033	0.0058
174	17C1226	9557790	4169124	0.4362	0.0071
175	17C1227	9557790	3941824	0.4124	0.0065
176	17C1228	9557790	4096250	0.4286	0.0344
177	17C1230	9557790	3922738	0.4104	0.0079
178	17C1231	9557790	3886847	0.4067	0.0082
179	17C1232	9557790	3933165	0.4115	0.0083
181	17C1234	9557790	3853702	0.4032	0.0077
182	17C1235	9557790	3858106	0.4037	0.0097
183	17C1236	9557790	3970914	0.4155	0.0062
184	17C1237	9557790	3936753	0.4119	0.0056
185	17C1238	9557790	4019754	0.4206	0.0078
186	17C1239	9557790	3999295	0.4184	0.0115
187	17C1240	9557790	3919022	0.41	0.0087
188	17C1241	9557790	4028494	0.4215	0.0079
189	17C1242	9557790	4088499	0.4278	0.022
190	17C1243	9557790	3924425	0.4106	0.0065
191	17C1244	9557790	3887000	0.4067	0.0056
192	17C1245	9557790	3823676	0.4001	0.0045
193	17C1246	9557790	3882225	0.4062	0.0065
194	17C1247	9557790	3916559	0.4098	0.0181
195	17C1248	9557790	3726659	0.3899	0.0084
196	17C1249	9557790	3839857	0.4018	0.0052
197	17C1251	9557790	3776283	0.3951	0.0052
198	17C1252	9557790	3861291	0.404	0.0052
199	17C1254	9557790	3847583	0.4026	0.0212
200	17C1255	9557790	3886699	0.4067	0.005
201	17C1256	9557790	3732905	0.3906	0.0063
202	17C1257	9557790	3836623	0.4014	0.0082
203	17C1258	9557790	3822713	0.4	0.0046
204	17C1259	9557790	3846578	0.4025	0.0066
205	17C1260	9557790	3834889	0.4012	0.0065
206	17C1262	9557790	3771114	0.3946	0.0069
207	17C1263	9557790	3782845	0.3958	0.0067
208	17C1264	9557790	3753504	0.3927	0.0122
209	17C1266	9557790	3920361	0.4102	0.0065
210	17C1267	9557790	4000038	0.4185	0.0227
211	17C1268	9557790	3916948	0.4098	0.0191
212	17C1269	9557790	3914537	0.4096	0.0077
213	17C1270	9557790	3959662	0.4143	0.0368
214	17C1271	9557790	3898466	0.4079	0.02
215	17C1272	9557790	3909321	0.409	0.016
216	17C1273	9557790	3888460	0.4068	0.02
217	17C1274	9557790	3933913	0.4116	0.016
218	17C1277	9557790	3760415	0.3934	0.0187
219	17C1278	9557790	3779604	0.3954	0.0159
220	17C1279	9557790	3736237	0.3909	0.0198
221	17C1280	9557790	3854374	0.4033	0.0278
222	17C1281	9557790	3675782	0.3846	0.0299
223	17C1282	9557790	3796824	0.3972	0.0136
224	17C1283	9557790	3839564	0.4017	0.0104
225	17C1284	9557790	3797750	0.3973	0.0069
226	17C1288	9557790	3775061	0.395	0.0148
227	17C1289	9557790	3793498	0.3969	0.0274
228	17C1290	9557790	3867504	0.4046	0.0277
229	17C1291	9557790	3605299	0.3772	0.025
230	17C1292	9557790	3801449	0.3977	0.0054
231	17C1293	9557790	3945195	0.4128	0.0391
232	17C1294	9557790	3745753	0.3919	0.0054
233	17C1295	9557790	3986639	0.4171	0.0395
234	17C1296	9557790	3873088	0.4052	0.0318
235	17C1297	9557790	3852137	0.403	0.0107
236	17C1298	9557790	3738516	0.3911	0.0348
237	17C1299	9557790	3930009	0.4112	0.0446
238	17C1300	9557790	3773080	0.3948	0.0215
239	17C1301	9557790	3842457	0.402	0.0209
240	17C1302	9557790	3816012	0.3993	0.0078
241	17C1303	9557790	3975312	0.4159	0.0064
242	17C1304	9557790	3771516	0.3946	0.0078
243	17C1305	9557790	3749868	0.3923	0.0052
244	17C1306	9557790	3948415	0.4131	0.0427
245	17C1307	9557790	3680407	0.3851	0.0089
246	17C1308	9557790	3789980	0.3965	0.0051
247	17C1309	9557790	3838580	0.4016	0.0515
248	17C1310	9557790	3719698	0.3892	0.0184
249	17C1311	9557790	3843417	0.4021	0.0203
250	17C1312	9557790	3743741	0.3917	0.0048
251	17C1313	9557790	3684716	0.3855	0.0051
252	17C1314	9557790	3711283	0.3883	0.0052
253	17C1315	9557790	3732428	0.3905	0.0052
254	17C1316	9557790	3626752	0.3795	0.0048
255	17C1317	9557790	4017385	0.4203	0.0042
256	17C1318	9557790	3844889	0.4023	0.005
257	17C1319	9557790	3944025	0.4127	0.0058
258	17C1320	9557790	3967261	0.4151	0.0047
259	17C1321	9557790	3973418	0.4157	0.0046
260	17C1322	9557790	3957094	0.414	0.0054
261	17C1323	9557790	3799526	0.3975	0.0045
262	17C1324	9557790	3826118	0.4003	0.0048
263	17C1325	9557790	3769528	0.3944	0.0054
264	17C1326	9557790	3980623	0.4165	0.0055
265	17C1327	9557790	3592861	0.3759	0.0049
266	17C1328	9557790	3937346	0.412	0.0049
267	17C1329	9557790	3693814	0.3865	0.0055
268	17C1330	9557790	4035509	0.4222	0.0053
269	17C1331	9557790	3776681	0.3951	0.0053
270	17C1332	9557790	3954706	0.4138	0.0477
271	17C1730	9557790	3608092	0.3775	0.0045
272	17C1826	9557790	3955780	0.4139	0.0042
273	17C1830	9557790	4028802	0.4215	0.0426
274	17C1996	9557790	3895428	0.4076	0.0054
275	17C2059	9557790	3888492	0.4068	0.0057
276	17C466	9557790	4075394	0.4264	0.0384
277	17C469	9557790	4126902	0.4318	0.0445
278	17C470	9557790	4123992	0.4315	0.031
279	17C471	9557790	3959054	0.4142	0.0396
280	17C472	9557790	4151913	0.4344	0.0298
281	17C473	9557790	3768928	0.3943	0.0363
282	17C484	9557790	3977363	0.4161	0.0441
283	17C487	9557790	3712537	0.3884	0.0347
284	17C488	9557790	4484576	0.4692	0.0391
285	17C508	9557790	4079782	0.4269	0.0388
286	17C546	9557790	3876245	0.4056	0.0437
287	17C547	9557790	3844510	0.4022	0.0041
18	17C648	9557790	4147034	0.4339	0.0053
180	17C1792	9557790	3989304	0.4174	0.0041
		Total	1123308512
