# Supplementary material for: Genome-Wide Correlation of 36 Agronomic Traits in the 287 Pepper (Capsicum) Accessions Obtained from the SLAF-seq-Based GWAS
Source: Int J Mol Sci. 2019 Nov 13;20(22):5675. doi: 10.3390/ijms20225675 (PMC6888518; doi:10.3390/ijms20225675)
Supplement: Supplementary file 1 [file ijms-20-05675-s001.zip › ijms-611185-proofreading-si/supplementary material/Supplementary table 8 Grading for all accessions based on SLAF tag number, SNP number, SNP integrity and SNP heterozygosity ratio..xls]

## Sheet: Sheet1
Supplementary table 8 Grading for all samples based on SLAF tags, SNPs, SNP integrity and SNP heterozygosity
Grade	SLAF number(proportion)	SNP number	SNP integrity%	SNP heterozygosity%
1	0～298932(0.35)	0～3373338	0～35.40	0～0.79
2	298932～309953(0.00)	3373338～3442790	35.40～36.12	0.79～1.07
3	309953～320975(0.00)	3442790～3512243	36.12～36.85	1.07～1.35
4	320975～331996(0.70)	3512243～3581695	36.85～37.58	1.35～1.63
5	331996～343017(3.48)	3581695～3651148	37.58～38.30	1.63～1.90
6	343017～354039(4.53)	3651148～3720600	38.30～39.03	1.90～2.18
7	354039～365060(19.16)	3720600～3790052	39.03～39.76	2.18～2.46
8	365060～376081(33.10)	3790052～3859505	39.76～40.48	2.46～2.74
9	376081～387103(19.86)	3859505～3928957	40.48～40.21	2.74～3.02
10	387103～398124(10.80)	3928957～3998410	40.21～41.93	3.02～3.30
11	398124～409145(5.23)	3998410～4067862	41.93～42.66	3.30～3.58
12	409145～420167(2.09)	4067862～4137314	42.66～43.39	3.58～3.86
13	420167～431188(0.35)	4137314～4206767	43.39～44.11	3.86～4.13
14	431188～442209(0.00)	4206767～4276219	44.11～44.84	4.13～4.41
15	442209～453231(0.00)	4276219～4345672	44.84～45.57	4.41～4.69
16	453231～464252(0.00)	4345672～4415124	45.57～46.29	4.69～4.97
17	464252～475274(0.35)	4415124～4484577	46.29～47.02	4.97～5.25
