# Supplementary material for: Genome-Wide Correlation of 36 Agronomic Traits in the 287 Pepper (Capsicum) Accessions Obtained from the SLAF-seq-Based GWAS
Source: Int J Mol Sci. 2019 Nov 13;20(22):5675. doi: 10.3390/ijms20225675 (PMC6888518; doi:10.3390/ijms20225675)
Supplement: Supplementary file 1 [file ijms-20-05675-s001.zip › ijms-611185-proofreading-si/supplementary material/Supplementary table 9 Diversity evaluation of 13 subgroups..xls]

## Sheet: Sheet1
Supplementary table 9 Diversity evaluation of 13 subgroups
sub groups	index	Observed_allele_number	Expected_allele_number	Observed_heterozygous_number	Expected_heterozygous_number	Nei_diversity_index	Shnnon_Wiener_index	Polymorphysm_information_content	Average_MAF	Number_of_poly_marker
Q1	Total	1083992	832150	41092.8	147876	151456	226926	119855	0.217338	498264
	Average	1.85067	1.42071	0.0701567	0.252464	0.258577	0.387425	0.204626
Q2	Total	1075301	829218	39852.7	148964	154396	229360	121407	0.217798	490270
	Average	1.83802	1.41739	0.0681206	0.254626	0.263911	0.392047	0.207522
Q3	Total	1063375	840087	62170.3	153112	159859	233169	123932	0.233255	478121
	Average	1.81695	1.43542	0.106228	0.261616	0.273145	0.398407	0.211758
Q4	Total	1110276	841359	40532.8	156430	161020	241502	127688	0.213433	524502
	Average	1.8954	1.43632	0.0691952	0.267048	0.274884	0.412278	0.217982
Q5	Total	1015580	779114	24485.3	120594	125524	188632	99057	0.199344	431478
	Average	1.7387	1.33387	0.0419196	0.20646	0.2149	0.322944	0.169589
Q6	Total	1063515	778227	27981.2	121504	124566	192914	100627	0.177138	477821
	Average	1.81582	1.32873	0.0477745	0.207453	0.212681	0.329377	0.171808
Q7	Total	1044917	823454	31362.4	145185	151270	222584	118178	0.227515	460032
	Average	1.78653	1.40789	0.0536215	0.248228	0.258632	0.38056	0.202054
Q8	Total	954094	769748	27737.1	111673	116577	171932	90811.6	0.220905	369354
	Average	1.63166	1.31639	0.0474349	0.190978	0.199366	0.294032	0.155302
Q9	Total	1055081	782841	18053.8	124808	128225	196751	102990	0.185596	471483
	Average	1.80789	1.34141	0.0309353	0.21386	0.219715	0.337134	0.176475
Q10	Total	935079	687889	15962.8	65622.1	66762.3	106553	54382.5	0.131459	351767
	Average	1.60305	1.17928	0.0273658	0.112499	0.114454	0.182669	0.0932305
Q11	Total	971218	766887	55569.3	109938	113150	170108	89544.3	0.206889	385712
	Average	1.65877	1.30979	0.0949082	0.187766	0.193252	0.290532	0.152935
Q12	Total	1106050	839136	39188.1	152922	155787	235359	124237	0.214277	520316
	Average	1.88831	1.43262	0.0669042	0.261077	0.265969	0.401819	0.212105
Q13	Total	711085	615524	24650.4	63309.5	71212.1	97050.3	51500.2	0.231891	199922
	Average	1.39111	1.20416	0.0482241	0.123854	0.139314	0.189862	0.100751
